# Supplementary material for: Systematic identification of phenotypically enriched loci using a patient network of genomic disorders
Source: BMC Genomics. 2016 Mar 15;17:232. doi: 10.1186/s12864-016-2569-6 (PMC4792099; doi:10.1186/s12864-016-2569-6)
Supplement: Additional file 1: Table S1. — Collection of DECIPHER patients CNVs, mode of inheritance and phenotypes that have been analyzed from DECIPHER. (XLSX 2440 kb) [file 12864_2016_2569_MOESM1_ESM.xlsx]

## Sheet: MANUSCRIPT_raw_data_decipher.tx
DECIPHER_ID	chr	start	end	type	Phenotype(HP:Term)	Inheritance
281649	7	156437229	156692706	Duplication	1-5 finger syndactyly (HP:0010708)	De novo constitutive
284995	8	134458521	135225555	Duplication	11 pairs of ribs (HP:0000878)	Paternally inherited, constitutive in father
284904	7	63249650	69650886	Deletion	2-3 finger syndactyly (HP:0001233)	De novo constitutive
277167	14	20472548	21424239	Duplication	2-3 finger syndactyly (HP:0001233)	Inherited from normal parent
251263	7	73150418	75367361	Duplication	2-3 toe cutaneous syndactyly (HP:0005709)	Unknown
285181	11	48121336	48664555	Duplication	2-3 toe cutaneous syndactyly (HP:0005709)	Maternally inherited, constitutive in mother
282237	1	852863	2310801	Deletion	2-3 toe cutaneous syndactyly (HP:0005709)	Unknown
284420	10	28539963	39057906	Deletion	2-3 toe cutaneous syndactyly (HP:0005709)	Unknown
279901	13	91936186	93925081	Deletion	2-3 toe cutaneous syndactyly (HP:0005709)	Unknown
1586	7	41242328	46767679	Deletion	2-3 toe syndactyly (HP:0004691)	Unknown
252051	2	23928636	26280029	Deletion	2-3 toe syndactyly (HP:0004691)	Unknown
248567	16	72356849	72635674	Deletion	2-3 toe syndactyly (HP:0004691)	Unknown
269756	11	60823776	61446398	Duplication	2-3 toe syndactyly (HP:0004691)	Maternally inherited, constitutive in mother
265184	2	110841715	110983703	Duplication	2-3 toe syndactyly (HP:0004691)	Inherited from normal parent
248655	Y	14531675	14551817	Deletion	2-3 toe syndactyly (HP:0004691)	Unknown
1561	3	159243810	169498148	Duplication	2-3 toe syndactyly (HP:0004691)	De novo constitutive
248655	Y	14374595	14380680	Deletion	2-3 toe syndactyly (HP:0004691)	Unknown
249569	15	45625709	47522589	Deletion	2-3 toe syndactyly (HP:0004691)	Unknown
248655	Y	7036664	7105708	Deletion	2-3 toe syndactyly (HP:0004691)	Unknown
248655	Y	13988154	14001520	Deletion	2-3 toe syndactyly (HP:0004691)	Unknown
250441	10	136361	10421102	Deletion	2-3 toe syndactyly (HP:0004691)	Unknown
254452	4	103919798	106769322	Deletion	2-3 toe syndactyly (HP:0004691)	Inherited from parent with similar phenotype to child
762	17	15380603	20289709	Deletion	2-3 toe syndactyly (HP:0004691)	Unknown
257052	16	29331326	30332551	Deletion	2-3 toe syndactyly (HP:0004691)	Unknown
249687	3	526216	1791562	Duplication	2-3 toe syndactyly (HP:0004691)	Unknown
248655	Y	16419308	16460500	Deletion	2-3 toe syndactyly (HP:0004691)	Unknown
248655	5	45627997	45699220	Deletion	2-3 toe syndactyly (HP:0004691)	Unknown
266900	13	62568083	65575256	Duplication	2-3 toe syndactyly (HP:0004691)	Unknown
249641	7	38218703	42843806	Deletion	2-3 toe syndactyly (HP:0004691)	Unknown
250622	2	239844792	241794781	Deletion	2-3 toe syndactyly (HP:0004691)	Unknown
253335	9	98696759	105723255	Deletion	2-3 toe syndactyly (HP:0004691)	Unknown
256749	9	129829543	140884378	Duplication	2-3 toe syndactyly (HP:0004691)	De novo constitutive
250619	14	25648052	29284009	Deletion	2-3 toe syndactyly (HP:0004691)	Unknown
268636	16	29652799	30197490	Deletion	2-3 toe syndactyly (HP:0004691)	Unknown
256749	9	370184	7139524	Deletion	2-3 toe syndactyly (HP:0004691)	De novo constitutive
248655	Y	7117060	7383102	Deletion	2-3 toe syndactyly (HP:0004691)	Unknown
3785	8	117622669	120706534	Deletion	2-3 toe syndactyly (HP:0004691)	De novo constitutive
248657	X	70121	85344	Duplication	2-3 toe syndactyly (HP:0004691)	Unknown
248594	X	48364634	52661031	Duplication	2-3 toe syndactyly (HP:0004691)	De novo constitutive
248655	Y	15303302	15530634	Deletion	2-3 toe syndactyly (HP:0004691)	Unknown
248655	Y	14455369	14465156	Deletion	2-3 toe syndactyly (HP:0004691)	Unknown
249551	X	2118239	9724179	Deletion	2-3 toe syndactyly (HP:0004691)	Unknown
252258	22	21796158	22916553	Deletion	2-3 toe syndactyly (HP:0004691)	De novo constitutive
1591	19	23714440	24505637	Duplication	2-3 toe syndactyly (HP:0004691)	Unknown
248657	1	146086979	147882902	Deletion	2-3 toe syndactyly (HP:0004691)	De novo constitutive
248655	Y	4212866	4229764	Deletion	2-3 toe syndactyly (HP:0004691)	Unknown
249275	9	40909	261855	Deletion	2-3 toe syndactyly (HP:0004691)	Unknown
248655	X	2700315	63591958	Duplication	2-3 toe syndactyly (HP:0004691)	Unknown
259936	11	123088546	127868354	Deletion	2-3 toe syndactyly (HP:0004691)	De novo constitutive
250511	2	102116204	108713922	Deletion	2-3 toe syndactyly (HP:0004691)	Unknown
248655	Y	17078346	17116885	Deletion	2-3 toe syndactyly (HP:0004691)	Unknown
249528	17	15380603	25441564	Deletion	2-3 toe syndactyly (HP:0004691)	Unknown
248452	15	22777874	23215710	Deletion	2-3 toe syndactyly (HP:0004691)	De novo constitutive
248655	Y	6102840	6117985	Deletion	2-3 toe syndactyly (HP:0004691)	Unknown
248655	Y	6102840	6400260	Deletion	2-3 toe syndactyly (HP:0004691)	Unknown
248655	Y	5232660	5250959	Deletion	2-3 toe syndactyly (HP:0004691)	Unknown
249599	17	15380603	25441564	Deletion	2-3 toe syndactyly (HP:0004691)	Unknown
265879	1	146155983	147824178	Deletion	2-3 toe syndactyly (HP:0004691)	Inherited from normal parent
248655	Y	16188681	16249566	Deletion	2-3 toe syndactyly (HP:0004691)	Unknown
283662	10	68220106	68449231	Deletion	2-3 toe syndactyly (HP:0004691)	De novo constitutive
248655	Y	16870864	17071977	Deletion	2-3 toe syndactyly (HP:0004691)	Unknown
248655	Y	14922580	14935928	Deletion	2-3 toe syndactyly (HP:0004691)	Unknown
248655	X	88586996	88606714	Deletion	2-3 toe syndactyly (HP:0004691)	Unknown
258812	X	90629428	92283088	Deletion	2-3 toe syndactyly (HP:0004691)	Unknown
248452	7	8176300	8585496	Duplication	2-3 toe syndactyly (HP:0004691)	Inherited from normal parent
248655	Y	15826360	15948750	Deletion	2-3 toe syndactyly (HP:0004691)	Unknown
248655	Y	2848049	2862993	Deletion	2-3 toe syndactyly (HP:0004691)	Unknown
248655	Y	16711817	16732312	Deletion	2-3 toe syndactyly (HP:0004691)	Unknown
248655	Y	3948750	3966529	Deletion	2-3 toe syndactyly (HP:0004691)	Unknown
248655	X	63603047	154899615	Duplication	2-3 toe syndactyly (HP:0004691)	Unknown
248655	16	88292308	89335487	Deletion	2-3 toe syndactyly (HP:0004691)	Unknown
256594	22	23696102	24997164	Duplication	2-3 toe syndactyly (HP:0004691)	Inherited from normal parent
266187	1	92047477	93045810	Deletion	2-3 toe syndactyly (HP:0004691)	Unknown
248655	Y	16649256	16691304	Deletion	2-3 toe syndactyly (HP:0004691)	Unknown
248655	Y	7188800	7197987	Deletion	2-3 toe syndactyly (HP:0004691)	Unknown
250619	6	90777948	91280109	Duplication	2-3 toe syndactyly (HP:0004691)	Inherited from normal parent
282551	1	148625214	149748048	Duplication	2-3 toe syndactyly (HP:0004691)	De novo constitutive
976	14	21777711	21928338	Deletion	2-3 toe syndactyly (HP:0004691)	De novo constitutive
248655	X	152531255	153888988	Duplication	2-3 toe syndactyly (HP:0004691)	Unknown
248655	Y	3159183	3163644	Deletion	2-3 toe syndactyly (HP:0004691)	Unknown
248655	Y	16600450	16628122	Deletion	2-3 toe syndactyly (HP:0004691)	Unknown
248655	Y	16791985	16841486	Deletion	2-3 toe syndactyly (HP:0004691)	Unknown
1591	19	23763233	23940462	Duplication	2-3 toe syndactyly (HP:0004691)	Inherited from normal parent
248655	Y	14262154	14286698	Deletion	2-3 toe syndactyly (HP:0004691)	Unknown
248655	Y	4292849	4371541	Deletion	2-3 toe syndactyly (HP:0004691)	Unknown
256716	21	33854207	34059206	Duplication	2-3 toe syndactyly (HP:0004691)	Inherited from normal parent
268636	13	46135320	46734022	Duplication	2-3 toe syndactyly (HP:0004691)	Unknown
265469	4	43388838	56863509	Duplication	2-3 toe syndactyly (HP:0004691)	De novo constitutive
4659	2	169225746	184558208	Deletion	2-3 toe syndactyly (HP:0004691)	De novo constitutive
255726	17	5596488	6256591	Deletion	2-3 toe syndactyly (HP:0004691)	Inherited from normal parent
248655	Y	14968527	14976177	Deletion	2-3 toe syndactyly (HP:0004691)	Unknown
263035	17	80548426	81060000	Duplication	2-3 toe syndactyly (HP:0004691)	De novo constitutive
265593	3	146729931	151191195	Deletion	2-3 toe syndactyly (HP:0004691)	De novo constitutive
250261	18	150408	14153337	Duplication	2-3 toe syndactyly (HP:0004691)	De novo constitutive
254050	17	5596488	6256591	Deletion	2-3 toe syndactyly (HP:0004691)	Inherited from parent with similar phenotype to child
253542	13	108634717	115105806	Duplication	2-3 toe syndactyly (HP:0004691)	De novo constitutive
263035	16	78186845	78244864	Deletion	2-3 toe syndactyly (HP:0004691)	Inherited from normal parent
266187	19	18052555	19433673	Deletion	2-3 toe syndactyly (HP:0004691)	Unknown
248655	Y	15559777	15594875	Deletion	2-3 toe syndactyly (HP:0004691)	Unknown
248636	16	29624197	30177807	Deletion	2-3 toe syndactyly (HP:0004691)	Unknown
248655	Y	6990718	6994983	Deletion	2-3 toe syndactyly (HP:0004691)	Unknown
248657	X	62465816	62499730	Duplication	2-3 toe syndactyly (HP:0004691)	Unknown
286468	17	64529282	65989022	Deletion	2-3 toe syndactyly (HP:0004691)	De novo constitutive
248655	Y	4703380	4744900	Deletion	2-3 toe syndactyly (HP:0004691)	Unknown
253542	15	98307656	102465355	Deletion	2-3 toe syndactyly (HP:0004691)	De novo constitutive
250826	19	10640379	11873382	Deletion	2-3 toe syndactyly (HP:0004691)	De novo constitutive
250733	11	131901747	132069353	Deletion	2-3 toe syndactyly (HP:0004691)	Inherited from normal parent
249676	6	57184541	62667341	Duplication	2-3 toe syndactyly (HP:0004691)	Unknown
1639	15	23739358	28525460	Deletion	2-3 toe syndactyly (HP:0004691)	De novo constitutive
248655	Y	6366932	6382110	Deletion	2-3 toe syndactyly (HP:0004691)	Unknown
267952	15	76659706	76989234	Deletion	2-3 toe syndactyly (HP:0004691)	Unknown
248655	Y	6876699	6900462	Deletion	2-3 toe syndactyly (HP:0004691)	Unknown
248655	X	120074750	120104862	Deletion	2-3 toe syndactyly (HP:0004691)	Unknown
248655	X	3351008	3895938	Duplication	2-3 toe syndactyly (HP:0004691)	Unknown
248655	Y	2735028	2839357	Deletion	2-3 toe syndactyly (HP:0004691)	Unknown
248655	Y	7619074	7649678	Deletion	2-3 toe syndactyly (HP:0004691)	Unknown
248657	1	147403385	147649536	Deletion	2-3 toe syndactyly (HP:0004691)	Unknown
248655	Y	14945256	14955773	Deletion	2-3 toe syndactyly (HP:0004691)	Unknown
248655	Y	13891994	14562682	Deletion	2-3 toe syndactyly (HP:0004691)	Unknown
248655	Y	8414061	8500711	Deletion	2-3 toe syndactyly (HP:0004691)	Unknown
266015	13	52515457	52714419	Deletion	2-3 toe syndactyly (HP:0004691)	Inherited from normal parent
1570	2	60648296	61568645	Duplication	2-3 toe syndactyly (HP:0004691)	De novo constitutive
252537	4	7474595	7543439	Duplication	2-3 toe syndactyly (HP:0004691)	Inherited from normal parent
251246	5	90321536	93962131	Deletion	2-3 toe syndactyly (HP:0004691)	De novo constitutive
249602	22	18988953	22115034	Deletion	2-3 toe syndactyly (HP:0004691)	Unknown
2171	2	172409324	189317441	Deletion	2-3 toe syndactyly (HP:0004691)	Unknown
248655	Y	6657935	6732981	Deletion	2-3 toe syndactyly (HP:0004691)	Unknown
4697	16	14759767	16282307	Deletion	2-3 toe syndactyly (HP:0004691)	Unknown
265080	14	57423809	62567614	Deletion	2-3 toe syndactyly (HP:0004691)	De novo constitutive
248655	Y	6628445	6636780	Deletion	2-3 toe syndactyly (HP:0004691)	Unknown
248655	Y	14622265	14913307	Deletion	2-3 toe syndactyly (HP:0004691)	Unknown
251105	16	29580611	30332073	Deletion	2-3 toe syndactyly (HP:0004691)	De novo constitutive
248655	Y	16263309	16312946	Deletion	2-3 toe syndactyly (HP:0004691)	Unknown
309	20	46212807	49519078	Deletion	2-3 toe syndactyly (HP:0004691)	De novo constitutive
255083	6	28963975	29253905	Deletion	2-3 toe syndactyly (HP:0004691)	Unknown
282237	1	852863	2310801	Deletion	2-3 toe syndactyly (HP:0004691)	Unknown
248655	Y	7585170	7680130	Deletion	2-3 toe syndactyly (HP:0004691)	Unknown
248655	Y	15263280	15271779	Deletion	2-3 toe syndactyly (HP:0004691)	Unknown
248657	5	9908650	9920174	Deletion	2-3 toe syndactyly (HP:0004691)	Unknown
248655	1	157149743	157162089	Deletion	2-3 toe syndactyly (HP:0004691)	Unknown
271992	1	235938734	248684909	Duplication	2-3 toe syndactyly (HP:0004691)	De novo constitutive
248655	Y	6167927	6242336	Deletion	2-3 toe syndactyly (HP:0004691)	Unknown
252215	3	112702984	121500400	Deletion	2-3 toe syndactyly (HP:0004691)	De novo constitutive
248655	16	29652998	30198600	Deletion	2-3 toe syndactyly (HP:0004691)	Unknown
248655	Y	14022440	14031565	Deletion	2-3 toe syndactyly (HP:0004691)	Unknown
248655	Y	14988335	15021279	Deletion	2-3 toe syndactyly (HP:0004691)	Unknown
248655	X	88482837	92351496	Duplication	2-3 toe syndactyly (HP:0004691)	Unknown
279618	17	64279918	67305645	Deletion	2-3 toe syndactyly (HP:0004691)	De novo constitutive
249158	15	22777874	23215710	Duplication	2-3 toe syndactyly (HP:0004691)	Inherited from normal parent
250564	3	166549847	170396745	Duplication	2-3 toe syndactyly (HP:0004691)	Unknown
272645	3	67891690	72013271	Deletion	2-3 toe syndactyly (HP:0004691)	De novo constitutive
248655	Y	15042458	15123706	Deletion	2-3 toe syndactyly (HP:0004691)	Unknown
250561	8	17632076	17800896	Duplication	2-3 toe syndactyly (HP:0004691)	Inherited from normal parent
248655	Y	7213712	7235621	Deletion	2-3 toe syndactyly (HP:0004691)	Unknown
264180	17	34569770	36455391	Duplication	2-3 toe syndactyly (HP:0004691)	Unknown
271992	1	246839121	247179291	Deletion	2-3 toe syndactyly (HP:0004691)	De novo constitutive
278282	X	149494461	149833711	Duplication	2-3 toe syndactyly (HP:0004691)	Maternally inherited, constitutive in mother
263148	1	191297696	192172486	Duplication	2-3 toe syndactyly (HP:0004691)	Unknown
248657	6	162525375	162584359	Duplication	2-3 toe syndactyly (HP:0004691)	Unknown
248655	Y	9739332	9863850	Deletion	2-3 toe syndactyly (HP:0004691)	Unknown
248655	Y	14309618	14323483	Deletion	2-3 toe syndactyly (HP:0004691)	Unknown
256668	17	7031638	7549681	Duplication	2-3 toe syndactyly (HP:0004691)	De novo constitutive
250261	22	50538275	50995394	Deletion	2-3 toe syndactyly (HP:0004691)	De novo constitutive
255390	8	12695533	12917219	Duplication	2-3 toe syndactyly (HP:0004691)	Inherited from normal parent
250633	12	121015167	121681687	Duplication	2-3 toe syndactyly (HP:0004691)	Inherited from normal parent
265092	4	118245453	119038346	Deletion	2-3 toe syndactyly (HP:0004691)	Inherited from normal parent
1878	6	79324861	88043414	Deletion	2-3 toe syndactyly (HP:0004691)	De novo constitutive
280733	16	87257185	87845882	Deletion	2-3 toe syndactyly (HP:0004691)	Unknown
256594	17	16757364	20219605	Deletion	2-3 toe syndactyly (HP:0004691)	De novo constitutive
262162	2	86294476	86498816	Duplication	2-3 toe syndactyly (HP:0004691)	Inherited from normal parent
248655	Y	9666094	9703957	Deletion	2-3 toe syndactyly (HP:0004691)	Unknown
248655	Y	7272631	7282611	Deletion	2-3 toe syndactyly (HP:0004691)	Unknown
248657	9	28876030	28887418	Deletion	2-3 toe syndactyly (HP:0004691)	Unknown
248655	Y	2874740	2914840	Deletion	2-3 toe syndactyly (HP:0004691)	Unknown
248655	Y	6916888	7028258	Deletion	2-3 toe syndactyly (HP:0004691)	Unknown
248655	Y	15967851	15977687	Deletion	2-3 toe syndactyly (HP:0004691)	Unknown
997	17	47738545	48841039	Duplication	2-3 toe syndactyly (HP:0004691)	De novo constitutive
249811	2	165530590	174466559	Deletion	2-3 toe syndactyly (HP:0004691)	Unknown
262162	22	21798705	23668074	Deletion	2-3 toe syndactyly (HP:0004691)	De novo constitutive
248655	Y	14566807	14591285	Deletion	2-3 toe syndactyly (HP:0004691)	Unknown
250885	15	57828869	63345078	Deletion	2-3 toe syndactyly (HP:0004691)	Unknown
248655	Y	6791452	6846330	Deletion	2-3 toe syndactyly (HP:0004691)	Unknown
1033	10	57039828	57212151	Deletion	2-3 toe syndactyly (HP:0004691)	Unknown
248655	Y	16853125	16860692	Deletion	2-3 toe syndactyly (HP:0004691)	Unknown
248655	Y	14136668	14151227	Deletion	2-3 toe syndactyly (HP:0004691)	Unknown
248655	Y	16516579	16529847	Deletion	2-3 toe syndactyly (HP:0004691)	Unknown
248657	1	62623028	62638006	Deletion	2-3 toe syndactyly (HP:0004691)	Unknown
248655	Y	15206936	15251375	Deletion	2-3 toe syndactyly (HP:0004691)	Unknown
4131	21	24908922	25173835	Deletion	2-3 toe syndactyly (HP:0004691)	Inherited from parent with similar phenotype to child
250733	X	80335	2703633	Duplication	2-3 toe syndactyly (HP:0004691)	De novo constitutive
248657	Y	28807881	58909918	Duplication	2-3 toe syndactyly (HP:0004691)	Unknown
248655	Y	13873470	28629893	Deletion	2-3 toe syndactyly (HP:0004691)	Unknown
248655	Y	6628445	9927856	Deletion	2-3 toe syndactyly (HP:0004691)	Unknown
282262	22	49974766	51176283	Deletion	2-3 toe syndactyly (HP:0004691)	De novo constitutive
248655	Y	14401566	14430226	Deletion	2-3 toe syndactyly (HP:0004691)	Unknown
265184	17	65307982	65996608	Deletion	2-3 toe syndactyly (HP:0004691)	De novo constitutive
248655	Y	7761579	9434944	Deletion	2-3 toe syndactyly (HP:0004691)	Unknown
248655	Y	7845285	7925586	Deletion	2-3 toe syndactyly (HP:0004691)	Unknown
248655	X	152151491	152158065	Deletion	2-3 toe syndactyly (HP:0004691)	Unknown
248655	Y	16376345	16393950	Deletion	2-3 toe syndactyly (HP:0004691)	Unknown
248783	11	123576367	134651168	Deletion	2-3 toe syndactyly (HP:0004691)	De novo constitutive
256308	X	148549398	149129805	Duplication	2-3 toe syndactyly (HP:0004691)	Inherited from normal parent
248655	Y	14484177	14522663	Deletion	2-3 toe syndactyly (HP:0004691)	Unknown
260282	16	74806409	75281867	Deletion	2-3 toe syndactyly (HP:0004691)	Inherited from parent with similar phenotype to child
258646	8	121715080	122188914	Duplication	2-3 toe syndactyly (HP:0004691)	Inherited from normal parent
248655	Y	7396244	7580405	Deletion	2-3 toe syndactyly (HP:0004691)	Unknown
258646	1	8400251	8929991	Duplication	2-3 toe syndactyly (HP:0004691)	Inherited from normal parent
266227	1	2219680	4203650	Duplication	2-3 toe syndactyly (HP:0004691)	Inherited from parent with similar phenotype to child
255083	2	31637283	33552673	Deletion	2-3 toe syndactyly (HP:0004691)	Unknown
258348	10	1	9190854	Deletion	2-3 toe syndactyly (HP:0004691)	De novo constitutive
279618	17	63710851	63913831	Duplication	2-3 toe syndactyly (HP:0004691)	De novo constitutive
255372	5	131075921	149047786	Duplication	2-3 toe syndactyly (HP:0004691)	De novo constitutive
274577	10	81273507	88847906	Duplication	2-3 toe syndactyly (HP:0004691)	Unknown
250733	4	108726395	112004589	Duplication	2-3 toe syndactyly (HP:0004691)	Inherited from normal parent
248655	Y	16743428	16766626	Deletion	2-3 toe syndactyly (HP:0004691)	Unknown
248655	Y	16091770	16178379	Deletion	2-3 toe syndactyly (HP:0004691)	Unknown
264942	4	165130820	175090510	Deletion	2-3 toe syndactyly (HP:0004691)	Unknown
263971	1	146053414	147907921	Duplication	2-3 toe syndactyly (HP:0004691)	Inherited from normal parent
250211	2	170762840	175523183	Deletion	2-3 toe syndactyly (HP:0004691)	De novo constitutive
249118	Y	19679499	20487427	Duplication	2-3 toe syndactyly (HP:0004691)	Unknown
248657	7	29699900	29714816	Duplication	2-3 toe syndactyly (HP:0004691)	Unknown
253998	5	49965100	62065338	Deletion	2-3 toe syndactyly (HP:0004691)	De novo constitutive
4587	13	29851616	31096630	Deletion	2-3 toe syndactyly (HP:0004691)	Unknown
265067	10	123241710	135404523	Deletion	2-3 toe syndactyly (HP:0004691)	Unknown
248655	Y	15704762	15756996	Deletion	2-3 toe syndactyly (HP:0004691)	Unknown
248655	Y	2941521	5542553	Deletion	2-3 toe syndactyly (HP:0004691)	Unknown
251253	2	242240702	242344282	Deletion	2-3 toe syndactyly (HP:0004691)	Inherited from normal parent
255918	3	62749576	63021934	Deletion	2-3 toe syndactyly (HP:0004691)	Unknown
248655	Y	15660131	15680314	Deletion	2-3 toe syndactyly (HP:0004691)	Unknown
280430	19	259395	12592448	Duplication	3-4 finger syndactyly (HP:0006097)	De novo constitutive
278344	X	133530468	133632990	Deletion	3-4 toe syndactyly (HP:0009779)	Unknown
285904	10	135340935	135372634	Duplication	3-5 finger syndactyly (HP:0010710)	Maternally inherited, constitutive in mother
285904	9	132389173	135973347	Deletion	3-5 finger syndactyly (HP:0010710)	De novo constitutive
285904	1	161482785	161641084	Deletion	3-5 finger syndactyly (HP:0010710)	De novo constitutive
285904	15	25420600	25430735	Deletion	3-5 finger syndactyly (HP:0010710)	Paternally inherited, constitutive in father
277502	2	37419986	52750571	Duplication	4-5 finger syndactyly (HP:0010705)	Unknown
277284	13	67240879	67639397	Deletion	4-5 finger syndactyly (HP:0010705)	Unknown
274895	4	16833244	17845156	Duplication	Abdominal situs inversus (HP:0003363)	Inherited from normal parent
782	X	29018586	29233829	Duplication	Abdominal situs inversus (HP:0003363)	Inherited from normal parent
250024	15	51735068	57724096	Deletion	Abdominal situs inversus (HP:0003363)	De novo constitutive
254343	X	48754234	49069163	Deletion	Abdominal situs inversus (HP:0003363)	De novo constitutive
286239	8	89175915	146203229	Duplication	Abdominal situs inversus (HP:0003363)	Unknown
286239	17	75582654	81060000	Duplication	Abdominal situs inversus (HP:0003363)	Unknown
278008	9	101871604	102227981	Duplication	Abnormal aggressive, impulsive or violent behavior (HP:0006919)	Inherited from normal parent
278363	2	110829377	111057131	Deletion	Abnormal aggressive, impulsive or violent behavior (HP:0006919)	Unknown
277799	8	67503710	68074066	Duplication	Abnormal aggressive, impulsive or violent behavior (HP:0006919)	Maternally inherited, constitutive in mother
278363	X	2695374	2804389	Duplication	Abnormal aggressive, impulsive or violent behavior (HP:0006919)	Unknown
259300	16	29673954	30198600	Deletion	Abnormal aggressive, impulsive or violent behavior (HP:0006919)	De novo constitutive
278363	10	17599015	18658923	Duplication	Abnormal aggressive, impulsive or violent behavior (HP:0006919)	Maternally inherited, constitutive in mother
278290	5	79768532	79820363	Deletion	Abnormal aggressive, impulsive or violent behavior (HP:0006919)	Unknown
279522	16	29592813	30190539	Deletion	Abnormal aggressive, impulsive or violent behavior (HP:0006919)	Unknown
282476	X	6488462	8097511	Deletion	Abnormal aggressive, impulsive or violent behavior (HP:0006919)	Maternally inherited, constitutive in mother
274827	15	23217485	28680999	Duplication	Abnormal aggressive, impulsive or violent behavior (HP:0006919)	Unknown
276501	1	4481265	7912091	Deletion	Abnormal aggressive, impulsive or violent behavior (HP:0006919)	De novo constitutive
278290	15	90109495	90200224	Duplication	Abnormal aggressive, impulsive or violent behavior (HP:0006919)	Paternally inherited, constitutive in father
278290	10	107747784	111957187	Deletion	Abnormal aggressive, impulsive or violent behavior (HP:0006919)	Unknown
275968	15	92716958	93238821	Deletion	Abnormal aggressive, impulsive or violent behavior (HP:0006919)	Unknown
280738	22	35589995	36709215	Deletion	Abnormal aggressive, impulsive or violent behavior (HP:0006919)	Unknown
278277	16	29652799	30198753	Deletion	Abnormal atrioventricular connection (HP:0011546)	De novo constitutive
249562	X	66499669	66943082	Duplication	Abnormal bleeding (HP:0001892)	Unknown
259936	11	123088546	127868354	Deletion	Abnormal bleeding (HP:0001892)	De novo constitutive
259203	6	135670845	136372384	Duplication	Abnormal bleeding (HP:0001892)	Inherited from normal parent
281825	16	29595483	29838445	Duplication	Abnormal branching pattern of the aortic arch (HP:0011587)	Unknown
281825	14	52254391	52257694	Deletion	Abnormal branching pattern of the aortic arch (HP:0011587)	Unknown
281825	16	29872361	30018500	Duplication	Abnormal branching pattern of the aortic arch (HP:0011587)	Unknown
281825	5	55312041	55333876	Deletion	Abnormal branching pattern of the aortic arch (HP:0011587)	Unknown
281825	4	35674027	35717920	Deletion	Abnormal branching pattern of the aortic arch (HP:0011587)	Unknown
281825	20	58011630	58021383	Deletion	Abnormal branching pattern of the aortic arch (HP:0011587)	Unknown
281825	16	30096589	30192561	Duplication	Abnormal branching pattern of the aortic arch (HP:0011587)	Unknown
249115	X	153297636	153576250	Duplication	Abnormal CNS myelination (HP:0011400)	De novo constitutive
261865	16	89927806	89977030	Duplication	Abnormal CNS myelination (HP:0011400)	Inherited from normal parent
1025	22	45574232	51106944	Duplication	Abnormal CNS myelination (HP:0011400)	Unknown
250244	5	88085992	88196520	Deletion	Abnormal CNS myelination (HP:0011400)	De novo constitutive
249293	X	19584833	19865387	Duplication	Abnormal CNS myelination (HP:0011400)	Inherited from normal parent
278280	10	87644821	88473361	Deletion	Abnormal CNS myelination (HP:0011400)	De novo constitutive
251663	17	29109733	30221679	Deletion	Abnormal CNS myelination (HP:0011400)	De novo constitutive
278303	16	74784831	74848976	Deletion	Abnormal CNS myelination (HP:0011400)	Inherited from parent with unknown phenotype
257182	X	101365862	105847036	Deletion	Abnormal CNS myelination (HP:0011400)	De novo constitutive
248526	2	49219033	49342804	Deletion	Abnormal CNS myelination (HP:0011400)	Inherited from normal parent
261865	16	89751250	89789686	Duplication	Abnormal CNS myelination (HP:0011400)	Inherited from normal parent
255299	17	34817422	36473234	Duplication	Abnormal CNS myelination (HP:0011400)	De novo constitutive
2825	22	19095778	19928090	Duplication	Abnormal CNS myelination (HP:0011400)	Unknown
278303	21	35716793	35905982	Duplication	Abnormal CNS myelination (HP:0011400)	Inherited from parent with unknown phenotype
269743	2	77909563	87108211	Deletion	Abnormal CNS myelination (HP:0011400)	Unknown
269498	16	15111246	16305736	Duplication	Abnormal CNS myelination (HP:0011400)	Inherited from parent with similar phenotype to child
261865	16	89101688	89380001	Duplication	Abnormal CNS myelination (HP:0011400)	Inherited from normal parent
278280	10	89507004	89717524	Deletion	Abnormal CNS myelination (HP:0011400)	De novo constitutive
277713	16	28823914	29103019	Deletion	Abnormal CNS myelination (HP:0011400)	De novo constitutive
269498	11	7616485	7660068	Deletion	Abnormal CNS myelination (HP:0011400)	Inherited from parent with similar phenotype to child
249115	3	159696998	159904378	Duplication	Abnormal CNS myelination (HP:0011400)	De novo constitutive
257655	17	6736702	7863344	Duplication	Abnormal connection of the cardiac segments (HP:0011545)	De novo constitutive
281943	3	6274495	6969739	Duplication	Abnormal cortical gyration (HP:0002536)	Paternally inherited, constitutive in father
281943	22	18919942	21440514	Duplication	Abnormal cortical gyration (HP:0002536)	Maternally inherited, constitutive in mother
281269	1	103782322	117597970	Deletion	Abnormal dermatoglyphics (HP:0007477)	Unknown
258603	2	50790978	51047160	Duplication	Abnormal dermatoglyphics (HP:0007477)	De novo constitutive
249423	3	527222	1348399	Duplication	Abnormal dermatoglyphics (HP:0007477)	Unknown
248533	10	28793189	29783692	Deletion	Abnormal dermatoglyphics (HP:0007477)	De novo constitutive
249423	21	44715783	45653614	Duplication	Abnormal dermatoglyphics (HP:0007477)	Unknown
4077	1	1823921	5384328	Duplication	Abnormal dermatoglyphics (HP:0007477)	De novo constitutive
248533	1	237694745	237824100	Duplication	Abnormal dermatoglyphics (HP:0007477)	De novo constitutive
278008	9	101871604	102227981	Duplication	Abnormal eating behavior (HP:0100738)	Inherited from normal parent
277148	16	21951319	22380257	Duplication	Abnormal eating behavior (HP:0100738)	Inherited from normal parent
286087	15	25506566	28530359	Deletion	Abnormal eating behavior (HP:0100738)	De novo constitutive
279008	4	1190910	2488643	Duplication	Abnormal eating behavior (HP:0100738)	Maternally inherited, constitutive in mother
283019	16	14968855	16899676	Deletion	Abnormal eating behavior (HP:0100738)	Paternally inherited, constitutive in father
285773	5	112197427	125960868	Deletion	Abnormal eating behavior (HP:0100738)	De novo constitutive
277609	8	18034689	18142916	Duplication	Abnormal eating behavior (HP:0100738)	Paternally inherited, constitutive in father
277611	4	77038892	77110259	Duplication	Abnormal eating behavior (HP:0100738)	Unknown
277457	17	44231946	44297143	Deletion	Abnormal eating behavior (HP:0100738)	Unknown
286087	15	23641501	25410870	Deletion	Abnormal eating behavior (HP:0100738)	De novo constitutive
275881	16	15048551	16292381	Deletion	Abnormal echocardiogram (HP:0003116)	Inherited from normal parent
273678	6	144444361	152966111	Deletion	Abnormal elasticity of skin (HP:0010647)	Inherited from normal parent
285118	14	79268116	79549749	Deletion	Abnormal emotion/affect behavior (HP:0100851)	De novo constitutive
270242	X	123056096	123283547	Duplication	Abnormal emotion/affect behavior (HP:0100851)	Unknown
277187	10	116152421	117163431	Duplication	Abnormal emotion/affect behavior (HP:0100851)	Inherited from normal parent
285118	16	29620719	30190539	Duplication	Abnormal emotion/affect behavior (HP:0100851)	Maternally inherited, constitutive in mother
274843	22	23739436	24992002	Duplication	Abnormal emotion/affect behavior (HP:0100851)	Inherited from normal parent
274843	10	22606238	22922337	Duplication	Abnormal emotion/affect behavior (HP:0100851)	Inherited from normal parent
278295	21	47561659	47584853	Deletion	Abnormal external genitalia (HP:0000811)	Maternally inherited, constitutive in mother
283197	16	46500771	46652777	Duplication	Abnormal facial shape (HP:0001999)	Paternally inherited, constitutive in father
281926	22	18897022	21367944	Deletion	Abnormal facial shape (HP:0001999)	De novo constitutive
284583	3	71030149	71379636	Deletion	Abnormal facial shape (HP:0001999)	Unknown
281392	X	40926769	41148506	Deletion	Abnormal facial shape (HP:0001999)	De novo constitutive
285997	19	56705161	59078072	Duplication	Abnormal facial shape (HP:0001999)	De novo constitutive
281930	6	72802085	73120895	Duplication	Abnormal facial shape (HP:0001999)	Maternally inherited, constitutive in mother
285822	10	124785795	135372492	Deletion	Abnormal facial shape (HP:0001999)	Unknown
284025	16	21405327	29388495	Deletion	Abnormal facial shape (HP:0001999)	Unknown
282277	16	16294746	18191725	Duplication	Abnormal facial shape (HP:0001999)	De novo constitutive
285848	12	66157326	66185124	Deletion	Abnormal facial shape (HP:0001999)	Unknown
267118	12	93144046	95213422	Duplication	Abnormal facial shape (HP:0001999)	Unknown
283195	7	13820485	13993511	Duplication	Abnormal facial shape (HP:0001999)	Paternally inherited, constitutive in father
285043	14	77190872	77336180	Duplication	Abnormal facial shape (HP:0001999)	Maternally inherited, constitutive in mother
285692	11	102960249	108811599	Deletion	Abnormal facial shape (HP:0001999)	Unknown
280927	16	74806409	75683738	Duplication	Abnormal facial shape (HP:0001999)	De novo constitutive
280983	17	15093600	15442066	Deletion	Abnormal facial shape (HP:0001999)	Unknown
276579	14	70699133	70879408	Duplication	Abnormal facial shape (HP:0001999)	Inherited from parent with unknown phenotype
278457	15	32098670	32426869	Duplication	Abnormal facial shape (HP:0001999)	Paternally inherited, constitutive in father
274635	22	21808950	22905068	Deletion	Abnormal facial shape (HP:0001999)	Unknown
280979	15	100872892	102351195	Deletion	Abnormal facial shape (HP:0001999)	De novo constitutive
282352	X	100842338	101325554	Duplication	Abnormal facial shape (HP:0001999)	Unknown
282761	22	18919942	21379958	Deletion	Abnormal facial shape (HP:0001999)	Maternally inherited, constitutive in mother
285695	11	119446095	134446160	Deletion	Abnormal facial shape (HP:0001999)	Unknown
285987	2	280199	500714	Duplication	Abnormal facial shape (HP:0001999)	Unknown
280910	18	80229	14928854	Deletion	Abnormal facial shape (HP:0001999)	Unknown
280983	10	48372473	51594545	Duplication	Abnormal facial shape (HP:0001999)	Unknown
280976	16	77647054	78283673	Duplication	Abnormal facial shape (HP:0001999)	Unknown
278296	8	12556004	22816586	Deletion	Abnormal facial shape (HP:0001999)	De novo constitutive
285997	12	30946782	132246215	Deletion	Abnormal facial shape (HP:0001999)	De novo constitutive
284857	13	20026195	25502898	Deletion	Abnormal facial shape (HP:0001999)	De novo constitutive
280913	7	72365903	74139390	Duplication	Abnormal facial shape (HP:0001999)	Unknown
285247	1	564435	7361025	Deletion	Abnormal facial shape (HP:0001999)	De novo constitutive
283043	1	1	2938093	Deletion	Abnormal facial shape (HP:0001999)	De novo constitutive
283197	16	3264483	3344364	Duplication	Abnormal facial shape (HP:0001999)	Paternally inherited, constitutive in father
279910	X	6455150	8134650	Duplication	Abnormal facial shape (HP:0001999)	Maternally inherited, constitutive in mother
277456	9	98643183	98718241	Deletion	Abnormal facial shape (HP:0001999)	Maternally inherited, constitutive in mother
277452	17	44221743	44345038	Deletion	Abnormal facial shape (HP:0001999)	Unknown
285702	16	22369809	22436522	Duplication	Abnormal facial shape (HP:0001999)	Unknown
281933	7	41117	2452157	Duplication	Abnormal facial shape (HP:0001999)	Maternally inherited, constitutive in mother
283568	2	111368818	113065741	Duplication	Abnormal facial shape (HP:0001999)	Maternally inherited, constitutive in mother
285913	15	22880074	23089331	Duplication	Abnormal facial shape (HP:0001999)	Paternally inherited, constitutive in father
278296	8	1765533	6939296	Duplication	Abnormal facial shape (HP:0001999)	De novo constitutive
285987	21	39817518	43904783	Deletion	Abnormal facial shape (HP:0001999)	Unknown
277523	7	72726578	74139390	Deletion	Abnormal facial shape (HP:0001999)	Unknown
281907	1	59947248	60151722	Deletion	Abnormal facial shape (HP:0001999)	Maternally inherited, constitutive in mother
281905	17	399310	547550	Duplication	Abnormal facial shape (HP:0001999)	Maternally inherited, constitutive in mother
284051	10	30182196	30668434	Duplication	Abnormal facial shape (HP:0001999)	Unknown
276579	3	154834255	155132550	Deletion	Abnormal facial shape (HP:0001999)	Inherited from parent with unknown phenotype
283192	21	35726628	35905168	Duplication	Abnormal facial shape (HP:0001999)	Unknown
285695	22	18889039	19010508	Duplication	Abnormal facial shape (HP:0001999)	Unknown
285910	4	45682	124006	Duplication	Abnormal facial shape (HP:0001999)	Unknown
267118	3	3090397	29019905	Duplication	Abnormal facial shape (HP:0001999)	Unknown
285848	1	61090783	75230948	Deletion	Abnormal facial shape (HP:0001999)	De novo constitutive
284329	15	30509355	32861597	Deletion	Abnormal facial shape (HP:0001999)	Maternally inherited, constitutive in mother
281683	17	872943	2096909	Duplication	Abnormal facial shape (HP:0001999)	Paternally inherited, constitutive in father
285692	11	88087211	89399954	Deletion	Abnormal facial shape (HP:0001999)	Unknown
280891	20	70580	5139241	Duplication	Abnormal facial shape (HP:0001999)	De novo constitutive
280973	22	42029866	48224587	Deletion	Abnormal facial shape (HP:0001999)	Unknown
285783	1	165623553	165696996	Deletion	Abnormal facial shape (HP:0001999)	Unknown
280911	1	2043653	5411803	Deletion	Abnormal facial shape (HP:0001999)	Unknown
255320	13	64446685	64913496	Deletion	Abnormal facial shape (HP:0001999)	Inherited from normal parent
280366	12	114989485	116540227	Deletion	Abnormal facial shape (HP:0001999)	De novo constitutive
284051	5	10001	22825583	Deletion	Abnormal facial shape (HP:0001999)	De novo constitutive
281614	18	63279714	77982126	Duplication	Abnormal facial shape (HP:0001999)	De novo constitutive
284965	2	115497429	116662060	Deletion	Abnormal facial shape (HP:0001999)	Maternally inherited, constitutive in mother
286010	18	149350	7764321	Deletion	Abnormal facial shape (HP:0001999)	De novo constitutive
283256	X	69302641	69810497	Duplication	Abnormal facial shape (HP:0001999)	Maternally inherited, constitutive in mother
280731	18	42127160	43260328	Deletion	Abnormal facial shape (HP:0001999)	De novo constitutive
285362	6	95934656	96162696	Duplication	Abnormal facial shape (HP:0001999)	Paternally inherited, constitutive in father
281751	10	128298104	128614339	Duplication	Abnormal facial shape (HP:0001999)	Maternally inherited, constitutive in mother
282277	22	18916842	20717655	Deletion	Abnormal facial shape (HP:0001999)	De novo constitutive
283724	10	96465890	96606686	Deletion	Abnormal facial shape (HP:0001999)	Paternally inherited, constitutive in father
285987	6	31958792	32013753	Deletion	Abnormal facial shape (HP:0001999)	Unknown
280936	2	111406838	113007823	Deletion	Abnormal facial shape (HP:0001999)	Unknown
283634	1	76703543	77403716	Duplication	Abnormal facial shape (HP:0001999)	Maternally inherited, constitutive in mother
285987	21	15004007	36658483	Deletion	Abnormal facial shape (HP:0001999)	Unknown
281637	5	15729315	15956276	Duplication	Abnormal facial shape (HP:0001999)	Paternally inherited, constitutive in father
283630	X	31792073	31864864	Deletion	Abnormal facial shape (HP:0001999)	Maternally inherited, constitutive in mother
281821	9	139982580	140590977	Deletion	Abnormal facial shape (HP:0001999)	De novo constitutive
285702	16	86602294	86602546	Deletion	Abnormal facial shape (HP:0001999)	Unknown
281788	22	20270442	21998602	Duplication	Abnormal facial shape (HP:0001999)	Paternally inherited, constitutive in father
270887	3	66668049	73248306	Deletion	Abnormal facial shape (HP:0001999)	Unknown
285132	12	40543491	41072834	Duplication	Abnormal facial shape (HP:0001999)	Maternally inherited, constitutive in mother
280727	1	146564743	147735011	Deletion	Abnormal facial shape (HP:0001999)	De novo constitutive
286355	15	83283503	84812693	Deletion	Abnormal facial shape (HP:0001999)	Unknown
285910	10	135340935	135372634	Duplication	Abnormal facial shape (HP:0001999)	Unknown
278275	2	28791353	28848332	Deletion	Abnormal facial shape (HP:0001999)	Maternally inherited, constitutive in mother
275454	18	14316	1269854	Deletion	Abnormal facial shape (HP:0001999)	Inherited from parent with unknown phenotype
280977	X	6457403	8032120	Duplication	Abnormal facial shape (HP:0001999)	Unknown
281034	13	49569993	53703546	Deletion	Abnormal facial shape (HP:0001999)	De novo constitutive
285702	1	746608	5407101	Deletion	Abnormal facial shape (HP:0001999)	Unknown
280869	9	36400093	36940322	Duplication	Abnormal facial shape (HP:0001999)	Paternally inherited, constitutive in father
285043	22	25664646	26213813	Duplication	Abnormal facial shape (HP:0001999)	Maternally inherited, constitutive in mother
280946	17	34851537	36168104	Deletion	Abnormal facial shape (HP:0001999)	Maternally inherited, constitutive in mother
286598	12	27458545	27768451	Deletion	Abnormal facial shape (HP:0001999)	Paternally inherited, constitutive in father
282908	9	17167590	17216453	Deletion	Abnormal facial shape (HP:0001999)	Unknown
284668	X	61115	547957	Deletion	Abnormal facial shape (HP:0001999)	Paternally inherited, constitutive in father
277626	2	84184014	86294535	Deletion	Abnormal facial shape (HP:0001999)	De novo constitutive
283066	13	66838891	67233908	Duplication	Abnormal facial shape (HP:0001999)	Maternally inherited, constitutive in mother
285822	6	163927624	163943848	Deletion	Abnormal facial shape (HP:0001999)	Unknown
284606	2	148934817	149020836	Deletion	Abnormal facial shape (HP:0001999)	Paternally inherited, constitutive in father
281733	8	25594263	35377574	Deletion	Abnormal facial shape (HP:0001999)	De novo constitutive
283606	16	2828888	3817850	Deletion	Abnormal facial shape (HP:0001999)	De novo constitutive
281614	9	611628	14887101	Deletion	Abnormal facial shape (HP:0001999)	De novo constitutive
284681	2	200246437	200290225	Deletion	Abnormal facial shape (HP:0001999)	Unknown
277453	17	44171888	44297143	Deletion	Abnormal facial shape (HP:0001999)	Unknown
285699	17	16720871	20254254	Deletion	Abnormal facial shape (HP:0001999)	Unknown
286010	18	67205975	76055297	Deletion	Abnormal facial shape (HP:0001999)	De novo constitutive
283786	X	17185494	17489809	Duplication	Abnormal facial shape (HP:0001999)	Maternally inherited, constitutive in mother
285699	15	25420800	25491412	Duplication	Abnormal facial shape (HP:0001999)	Unknown
281834	20	29888477	30407380	Duplication	Abnormal facial shape (HP:0001999)	Maternally inherited, mosaic in mother
285910	3	197188564	197769760	Duplication	Abnormal facial shape (HP:0001999)	Unknown
280896	17	16603130	20221695	Deletion	Abnormal facial shape (HP:0001999)	Unknown
280943	18	24983839	25565559	Duplication	Abnormal facial shape (HP:0001999)	Paternally inherited, constitutive in father
280938	X	6551155	8032120	Deletion	Abnormal facial shape (HP:0001999)	Maternally inherited, constitutive in mother
283066	11	26556053	26683322	Deletion	Abnormal facial shape (HP:0001999)	Maternally inherited, constitutive in mother
255320	7	17795419	20010339	Duplication	Abnormal facial shape (HP:0001999)	Inherited from parent with similar phenotype to child
280891	5	95243	5608155	Deletion	Abnormal facial shape (HP:0001999)	De novo constitutive
285913	1	196745864	197161354	Deletion	Abnormal facial shape (HP:0001999)	De novo constitutive
249012	17	43778601	44364056	Duplication	Abnormal facial shape (HP:0001999)	De novo constitutive
249012	17	14084966	15434020	Deletion	Abnormal facial shape (HP:0001999)	Inherited from normal parent
281887	22	45194536	46633289	Duplication	Abnormal facial shape (HP:0001999)	Unknown
280907	22	20754422	21368002	Deletion	Abnormal facial shape (HP:0001999)	Maternally inherited, constitutive in mother
281888	22	45194536	46633289	Duplication	Abnormal facial shape (HP:0001999)	Paternally inherited, constitutive in father
281925	8	53426223	53748345	Duplication	Abnormal facial shape (HP:0001999)	Maternally inherited, constitutive in mother
276322	16	89335368	90038239	Duplication	Abnormal facial shape (HP:0001999)	Inherited from normal parent
282476	X	6488462	8097511	Deletion	Abnormal facial shape (HP:0001999)	Maternally inherited, constitutive in mother
282351	2	239832042	240141782	Duplication	Abnormal facial shape (HP:0001999)	Paternally inherited, constitutive in father
280899	9	104008481	112647246	Deletion	Abnormal facial shape (HP:0001999)	Unknown
281834	11	49919382	59410305	Duplication	Abnormal facial shape (HP:0001999)	Maternally inherited, mosaic in mother
280828	2	201726125	206504574	Duplication	Abnormal facial shape (HP:0001999)	De novo constitutive
283786	6	84183925	85270515	Duplication	Abnormal facial shape (HP:0001999)	Maternally inherited, constitutive in mother
281840	7	72726578	74139390	Deletion	Abnormal facial shape (HP:0001999)	De novo constitutive
281858	3	48040099	53215581	Duplication	Abnormal facial shape (HP:0001999)	Unknown
281641	17	34357570	36108368	Duplication	Abnormal facial shape (HP:0001999)	De novo constitutive
280927	16	80722349	81685862	Duplication	Abnormal facial shape (HP:0001999)	De novo constitutive
285043	22	23895593	24385949	Duplication	Abnormal facial shape (HP:0001999)	Maternally inherited, constitutive in mother
275454	4	112077828	117212356	Deletion	Abnormal facial shape (HP:0001999)	Inherited from parent with unknown phenotype
283250	16	28629274	28954664	Deletion	Abnormal facial shape (HP:0001999)	Unknown
284051	5	172670374	180764200	Duplication	Abnormal facial shape (HP:0001999)	De novo constitutive
284339	2	149221903	149313790	Duplication	Abnormal facial shape (HP:0001999)	Paternally inherited, constitutive in father
279910	10	123513926	132772042	Deletion	Abnormal facial shape (HP:0001999)	De novo constitutive
279248	2	61304282	61515853	Deletion	Abnormal facial shape (HP:0001999)	De novo constitutive
282765	2	242856588	243007359	Deletion	Abnormal facial shape (HP:0001999)	Unknown
283724	8	100115285	100166864	Deletion	Abnormal facial shape (HP:0001999)	Paternally inherited, constitutive in father
284333	7	110520350	110650179	Deletion	Abnormal facial shape (HP:0001999)	Maternally inherited, constitutive in mother
280895	16	29673954	30119759	Deletion	Abnormal facial shape (HP:0001999)	Unknown
285910	10	148006	470372	Deletion	Abnormal facial shape (HP:0001999)	Unknown
285910	10	485716	21613561	Duplication	Abnormal facial shape (HP:0001999)	Unknown
281681	16	15492317	18162167	Duplication	Abnormal facial shape (HP:0001999)	Unknown
282261	22	17370127	19084594	Deletion	Abnormal facial shape (HP:0001999)	De novo constitutive
281861	16	15048751	16305736	Duplication	Abnormal facial shape (HP:0001999)	Maternally inherited, constitutive in mother
280927	16	20406498	25359240	Duplication	Abnormal facial shape (HP:0001999)	De novo constitutive
280834	8	191530	8192053	Duplication	Abnormal facial shape (HP:0001999)	De novo constitutive
280834	4	72447	8667051	Deletion	Abnormal facial shape (HP:0001999)	De novo constitutive
275676	1	146324068	147786706	Deletion	Abnormal facial shape (HP:0001999)	Inherited from parent with unknown phenotype
279248	7	151672017	152125963	Duplication	Abnormal facial shape (HP:0001999)	Paternally inherited, constitutive in father
280927	16	27738789	31713018	Duplication	Abnormal facial shape (HP:0001999)	De novo constitutive
284333	12	112184151	112303139	Duplication	Abnormal facial shape (HP:0001999)	Maternally inherited, constitutive in mother
280901	3	109546782	111603826	Duplication	Abnormal facial shape (HP:0001999)	Unknown
281729	1	119453868	119579000	Deletion	Abnormal facial shape (HP:0001999)	De novo constitutive
281839	10	74765001	75011910	Duplication	Abnormal facial shape (HP:0001999)	Maternally inherited, constitutive in mother
277935	9	18243702	18804178	Duplication	Abnormal fear/anxiety-related behavior (HP:0100852)	Unknown
249012	17	14084966	15434020	Deletion	Abnormal fear/anxiety-related behavior (HP:0100852)	Inherited from normal parent
279337	1	234624211	235850012	Deletion	Abnormal fear/anxiety-related behavior (HP:0100852)	Unknown
249012	17	43778601	44364056	Duplication	Abnormal fear/anxiety-related behavior (HP:0100852)	De novo constitutive
286201	2	39193	4234087	Duplication	Abnormal finger flexion creases (HP:0006143)	Unknown
286201	21	40176486	48056450	Deletion	Abnormal finger flexion creases (HP:0006143)	Unknown
286608	14	75892120	76438023	Duplication	Abnormal glucose homeostasis (HP:0011014)	Maternally inherited, constitutive in mother
248695	Y	6102840	6117985	Deletion	Abnormal hair pattern (HP:0010720)	Unknown
248695	Y	14136668	14158494	Deletion	Abnormal hair pattern (HP:0010720)	Unknown
248695	Y	7272631	7282611	Deletion	Abnormal hair pattern (HP:0010720)	Unknown
248695	X	152151491	152158065	Deletion	Abnormal hair pattern (HP:0010720)	Unknown
248695	Y	15042458	15094143	Deletion	Abnormal hair pattern (HP:0010720)	Unknown
252340	17	41436133	42437682	Duplication	Abnormal hair pattern (HP:0010720)	Unknown
251293	5	83185364	83616612	Duplication	Abnormal hair pattern (HP:0010720)	Unknown
254463	6	159889284	161031717	Duplication	Abnormal hair pattern (HP:0010720)	Inherited from normal parent
248695	Y	16711817	16732312	Deletion	Abnormal hair pattern (HP:0010720)	Unknown
248695	Y	15660131	15680314	Deletion	Abnormal hair pattern (HP:0010720)	Unknown
248695	Y	7396244	7580405	Deletion	Abnormal hair pattern (HP:0010720)	Unknown
250361	12	44126853	44293297	Deletion	Abnormal hair pattern (HP:0010720)	Inherited from normal parent
248695	Y	6657935	6732981	Deletion	Abnormal hair pattern (HP:0010720)	Unknown
248695	Y	17210509	17251897	Deletion	Abnormal hair pattern (HP:0010720)	Unknown
248695	Y	7117060	7383102	Deletion	Abnormal hair pattern (HP:0010720)	Unknown
248695	Y	15967851	15977687	Deletion	Abnormal hair pattern (HP:0010720)	Unknown
248695	Y	4212866	4229764	Deletion	Abnormal hair pattern (HP:0010720)	Unknown
248695	Y	14262154	14286698	Deletion	Abnormal hair pattern (HP:0010720)	Unknown
248695	15	77611055	77628215	Deletion	Abnormal hair pattern (HP:0010720)	Unknown
248695	Y	15704762	15756996	Deletion	Abnormal hair pattern (HP:0010720)	Unknown
248695	Y	15559777	15594875	Deletion	Abnormal hair pattern (HP:0010720)	Unknown
1579	16	21949072	22423698	Deletion	Abnormal hair pattern (HP:0010720)	Unknown
251293	16	3255142	4164297	Deletion	Abnormal hair pattern (HP:0010720)	Unknown
248695	Y	6990718	6994983	Deletion	Abnormal hair pattern (HP:0010720)	Unknown
248695	Y	2723744	2839357	Deletion	Abnormal hair pattern (HP:0010720)	Unknown
250532	11	48110042	48891877	Duplication	Abnormal hair pattern (HP:0010720)	Unknown
248695	Y	7188800	7197987	Deletion	Abnormal hair pattern (HP:0010720)	Unknown
248695	Y	16376345	16393950	Deletion	Abnormal hair pattern (HP:0010720)	Unknown
248695	19	43809294	43859668	Deletion	Abnormal hair pattern (HP:0010720)	Unknown
248695	Y	6876699	6889942	Deletion	Abnormal hair pattern (HP:0010720)	Unknown
248695	Y	14531675	14551817	Deletion	Abnormal hair pattern (HP:0010720)	Unknown
248695	Y	9739332	9863850	Deletion	Abnormal hair pattern (HP:0010720)	Unknown
248695	X	2700315	63591958	Duplication	Abnormal hair pattern (HP:0010720)	Unknown
248695	Y	13959950	14562682	Deletion	Abnormal hair pattern (HP:0010720)	Unknown
4651	5	36809237	36987020	Deletion	Abnormal hair pattern (HP:0010720)	Unknown
248448	1	7812397	13488491	Deletion	Abnormal hair pattern (HP:0010720)	De novo constitutive
248695	Y	16333389	16343282	Deletion	Abnormal hair pattern (HP:0010720)	Unknown
248695	Y	7761579	9434944	Deletion	Abnormal hair pattern (HP:0010720)	Unknown
250463	3	108613203	109002032	Duplication	Abnormal hair pattern (HP:0010720)	Inherited from normal parent
248695	Y	6102840	6400260	Deletion	Abnormal hair pattern (HP:0010720)	Unknown
248695	Y	15263280	15271779	Deletion	Abnormal hair pattern (HP:0010720)	Unknown
248695	Y	6791452	6846330	Deletion	Abnormal hair pattern (HP:0010720)	Unknown
250056	3	59702809	61021538	Duplication	Abnormal hair pattern (HP:0010720)	Inherited from normal parent
249129	1	76641097	77022790	Deletion	Abnormal hair pattern (HP:0010720)	Unknown
248695	Y	16263309	16312946	Deletion	Abnormal hair pattern (HP:0010720)	Unknown
248695	X	102585912	102595384	Deletion	Abnormal hair pattern (HP:0010720)	Unknown
248695	Y	2925563	5542553	Deletion	Abnormal hair pattern (HP:0010720)	Unknown
248695	Y	6628445	6636780	Deletion	Abnormal hair pattern (HP:0010720)	Unknown
248695	Y	16817826	16841486	Deletion	Abnormal hair pattern (HP:0010720)	Unknown
248695	15	102040979	102281600	Duplication	Abnormal hair pattern (HP:0010720)	Unknown
248695	Y	16743428	16766626	Deletion	Abnormal hair pattern (HP:0010720)	Unknown
248695	Y	14566807	14591285	Deletion	Abnormal hair pattern (HP:0010720)	Unknown
248695	Y	8170755	8227032	Deletion	Abnormal hair pattern (HP:0010720)	Unknown
248695	Y	3948750	3966529	Deletion	Abnormal hair pattern (HP:0010720)	Unknown
248695	Y	3159183	3163644	Deletion	Abnormal hair pattern (HP:0010720)	Unknown
250056	10	125256216	135506692	Duplication	Abnormal hair pattern (HP:0010720)	Unknown
248695	X	143171714	143281602	Duplication	Abnormal hair pattern (HP:0010720)	Unknown
248695	Y	7213712	7235621	Deletion	Abnormal hair pattern (HP:0010720)	Unknown
248695	Y	15603537	15650429	Deletion	Abnormal hair pattern (HP:0010720)	Unknown
248887	13	30805425	32533892	Deletion	Abnormal hair pattern (HP:0010720)	De novo constitutive
248695	Y	16188681	16249566	Deletion	Abnormal hair pattern (HP:0010720)	Unknown
248695	Y	4703380	4744900	Deletion	Abnormal hair pattern (HP:0010720)	Unknown
248695	Y	8414061	8500711	Deletion	Abnormal hair pattern (HP:0010720)	Unknown
248695	Y	14401566	14465156	Deletion	Abnormal hair pattern (HP:0010720)	Unknown
1579	22	23029737	23659910	Deletion	Abnormal hair pattern (HP:0010720)	Unknown
248695	Y	7585170	7680130	Deletion	Abnormal hair pattern (HP:0010720)	Unknown
248695	Y	16091770	16178379	Deletion	Abnormal hair pattern (HP:0010720)	Unknown
248695	Y	4292849	4371541	Deletion	Abnormal hair pattern (HP:0010720)	Unknown
250056	11	127432805	134944770	Deletion	Abnormal hair pattern (HP:0010720)	Unknown
248695	Y	13988154	14001520	Deletion	Abnormal hair pattern (HP:0010720)	Unknown
248695	X	63603047	154929279	Duplication	Abnormal hair pattern (HP:0010720)	Unknown
248695	Y	16853125	16860692	Deletion	Abnormal hair pattern (HP:0010720)	Unknown
248695	Y	6628445	9927856	Deletion	Abnormal hair pattern (HP:0010720)	Unknown
248695	Y	6366932	6400260	Deletion	Abnormal hair pattern (HP:0010720)	Unknown
248635	16	29655814	30177807	Deletion	Abnormal hair pattern (HP:0010720)	Unknown
248695	Y	16870864	17071977	Deletion	Abnormal hair pattern (HP:0010720)	Unknown
1579	22	23070636	23222718	Deletion	Abnormal hair pattern (HP:0010720)	Unknown
248695	Y	4451075	4469456	Deletion	Abnormal hair pattern (HP:0010720)	Unknown
4651	14	48815525	48976173	Deletion	Abnormal hair pattern (HP:0010720)	Unknown
248695	Y	16516579	16529847	Deletion	Abnormal hair pattern (HP:0010720)	Unknown
248695	X	152901542	153913762	Duplication	Abnormal hair pattern (HP:0010720)	Unknown
248695	Y	14484177	14522663	Deletion	Abnormal hair pattern (HP:0010720)	Unknown
248695	Y	7950436	7959638	Deletion	Abnormal hair pattern (HP:0010720)	Unknown
248695	Y	15303302	15530634	Deletion	Abnormal hair pattern (HP:0010720)	Unknown
248695	Y	17279161	17411143	Deletion	Abnormal hair pattern (HP:0010720)	Unknown
248695	X	90511599	90692843	Duplication	Abnormal hair pattern (HP:0010720)	Unknown
249612	2	183437700	207315045	Deletion	Abnormal hair pattern (HP:0010720)	Unknown
248695	Y	14988335	15021279	Deletion	Abnormal hair pattern (HP:0010720)	Unknown
248695	Y	17078346	17116885	Deletion	Abnormal hair pattern (HP:0010720)	Unknown
248695	Y	16649256	16691304	Deletion	Abnormal hair pattern (HP:0010720)	Unknown
248695	Y	13942733	28629893	Deletion	Abnormal hair pattern (HP:0010720)	Unknown
248695	Y	9882168	9901314	Deletion	Abnormal hair pattern (HP:0010720)	Unknown
282264	17	2177669	2829615	Deletion	Abnormal hair pattern (HP:0010720)	De novo constitutive
252259	1	8037608	12540406	Deletion	Abnormal hair pattern (HP:0010720)	De novo constitutive
1995	X	153287171	153552003	Duplication	Abnormal hair pattern (HP:0010720)	Unknown
1582	12	75892572	85535827	Deletion	Abnormal hair pattern (HP:0010720)	Unknown
248695	Y	6916888	7028258	Deletion	Abnormal hair pattern (HP:0010720)	Unknown
248695	Y	2848049	2862993	Deletion	Abnormal hair pattern (HP:0010720)	Unknown
248473	9	11683978	14152659	Duplication	Abnormal hair pattern (HP:0010720)	Inherited from normal parent
248695	6	65788039	65814323	Deletion	Abnormal hair pattern (HP:0010720)	Unknown
250349	1	5943597	12540397	Deletion	Abnormal hair pattern (HP:0010720)	De novo constitutive
248695	Y	14622265	14913307	Deletion	Abnormal hair pattern (HP:0010720)	Unknown
248695	5	42504504	42695214	Duplication	Abnormal hair pattern (HP:0010720)	Unknown
2218	12	57407139	63436278	Deletion	Abnormal hair pattern (HP:0010720)	De novo constitutive
248695	Y	14309618	14323483	Deletion	Abnormal hair pattern (HP:0010720)	Unknown
248695	X	3351008	3429077	Duplication	Abnormal hair pattern (HP:0010720)	Unknown
248695	Y	16600450	16628122	Deletion	Abnormal hair pattern (HP:0010720)	Unknown
248695	X	91389457	91538630	Duplication	Abnormal hair pattern (HP:0010720)	Unknown
248695	Y	15826360	15948750	Deletion	Abnormal hair pattern (HP:0010720)	Unknown
248695	Y	7845285	7925586	Deletion	Abnormal hair pattern (HP:0010720)	Unknown
248695	Y	14968527	14976177	Deletion	Abnormal hair pattern (HP:0010720)	Unknown
248695	Y	14922580	14935928	Deletion	Abnormal hair pattern (HP:0010720)	Unknown
248695	X	3619223	3635922	Deletion	Abnormal hair pattern (HP:0010720)	Unknown
248695	Y	7036664	7105708	Deletion	Abnormal hair pattern (HP:0010720)	Unknown
248695	X	88482837	92351496	Duplication	Abnormal hair pattern (HP:0010720)	Unknown
248695	Y	6167927	6242336	Deletion	Abnormal hair pattern (HP:0010720)	Unknown
248695	Y	15206936	15251375	Deletion	Abnormal hair pattern (HP:0010720)	Unknown
248695	Y	9627146	9703957	Deletion	Abnormal hair pattern (HP:0010720)	Unknown
249600	X	139602351	140943121	Duplication	Abnormal hair pattern (HP:0010720)	Unknown
248695	Y	16419308	16443435	Deletion	Abnormal hair pattern (HP:0010720)	Unknown
283489	2	200208169	200246437	Deletion	Abnormal hair quantity (HP:0011362)	De novo constitutive
283489	X	6628294	7201011	Duplication	Abnormal hair quantity (HP:0011362)	Paternally inherited, constitutive in father
250103	17	34439138	36234106	Duplication	Abnormal hair whorl (HP:0010721)	Inherited from normal parent
249558	3	15696883	16436851	Duplication	Abnormal hair whorl (HP:0010721)	Unknown
1213	3	793376	983261	Deletion	Abnormal hair whorl (HP:0010721)	Inherited from normal parent
251271	16	2307931	2503088	Deletion	Abnormal hair whorl (HP:0010721)	De novo constitutive
4103	8	84974142	96108871	Deletion	Abnormal hair whorl (HP:0010721)	Unknown
249641	7	38218703	42843806	Deletion	Abnormal hair whorl (HP:0010721)	Unknown
1933	3	77567852	87513955	Deletion	Abnormal hair whorl (HP:0010721)	Inherited from normal parent
265424	9	6848731	7329484	Deletion	Abnormal hair whorl (HP:0010721)	Inherited from normal parent
762	17	15380603	20289709	Deletion	Abnormal hair whorl (HP:0010721)	Unknown
259068	18	60031154	78014582	Deletion	Abnormal hair whorl (HP:0010721)	De novo constitutive
256390	17	34477387	36410558	Duplication	Abnormal hair whorl (HP:0010721)	De novo constitutive
250486	14	99357235	103249889	Deletion	Abnormal hair whorl (HP:0010721)	De novo constitutive
1366	14	26468450	27675153	Duplication	Abnormal hair whorl (HP:0010721)	Unknown
753	4	86166299	101453072	Deletion	Abnormal hair whorl (HP:0010721)	De novo constitutive
256903	X	8435932	8698266	Duplication	Abnormal hair whorl (HP:0010721)	Inherited from parent with similar phenotype to child
258603	2	50790978	51047160	Duplication	Abnormal hair whorl (HP:0010721)	De novo constitutive
248200	3	195919838	196857057	Deletion	Abnormal hair whorl (HP:0010721)	De novo constitutive
4586	17	1747271	8700545	Duplication	Abnormal immunoglobulin level (HP:0010701)	Unknown
254706	14	105952889	106000849	Duplication	Abnormal immunoglobulin level (HP:0010701)	De novo constitutive
254706	3	151513231	151546473	Deletion	Abnormal immunoglobulin level (HP:0010701)	Inherited from normal parent
265764	19	15052889	16244406	Deletion	Abnormal immunoglobulin level (HP:0010701)	De novo constitutive
256754	12	22609919	27538360	Deletion	Abnormal immunoglobulin level (HP:0010701)	Unknown
251081	18	63059145	77987670	Deletion	Abnormal immunoglobulin level (HP:0010701)	Unknown
274375	2	242856588	243007359	Deletion	Abnormal immunoglobulin level (HP:0010701)	Inherited from normal parent
254706	17	48948623	49001869	Duplication	Abnormal immunoglobulin level (HP:0010701)	De novo constitutive
274375	2	51021452	51210620	Duplication	Abnormal immunoglobulin level (HP:0010701)	Inherited from normal parent
251081	18	78425	15124625	Deletion	Abnormal immunoglobulin level (HP:0010701)	Unknown
251271	16	2307931	2503088	Deletion	Abnormal immunoglobulin level (HP:0010701)	De novo constitutive
250682	8	42347178	53861129	Duplication	Abnormal immunoglobulin level (HP:0010701)	De novo constitutive
2133	4	178563975	180613163	Duplication	Abnormal iris pigmentation (HP:0008034)	Inherited from normal parent
314	2	1633880	1806213	Duplication	Abnormal iris pigmentation (HP:0008034)	Inherited from normal parent
262065	10	126987600	131649946	Deletion	Abnormal iris pigmentation (HP:0008034)	Unknown
279306	22	22998284	23643223	Deletion	Abnormal iris pigmentation (HP:0008034)	Paternally inherited, constitutive in father
264664	18	148889	14082075	Deletion	Abnormal joint morphology (HP:0001367)	Unknown
254773	1	109337573	109955568	Duplication	Abnormal joint morphology (HP:0001367)	Inherited from normal parent
863	6	72100590	97078142	Deletion	Abnormal joint morphology (HP:0001367)	Unknown
249219	15	54006274	54276583	Duplication	Abnormal joint morphology (HP:0001367)	Unknown
283723	15	97457409	102465355	Deletion	Abnormal joint morphology (HP:0001367)	De novo constitutive
4453	4	4124473	9444322	Deletion	Abnormal joint morphology (HP:0001367)	Inherited from parent with similar phenotype to child
264942	4	165130820	175090510	Deletion	Abnormal joint morphology (HP:0001367)	Unknown
283723	2	272602	5727968	Duplication	Abnormal joint morphology (HP:0001367)	De novo constitutive
248323	4	3397329	9444322	Deletion	Abnormal joint morphology (HP:0001367)	Inherited from parent with similar phenotype to child
283033	11	31464790	35788567	Duplication	Abnormal joint morphology (HP:0001367)	De novo constitutive
277444	16	82675959	83115072	Duplication	Abnormal length of corpus callosum (HP:0200011)	Paternally inherited, constitutive in father
285823	7	144904207	159088636	Duplication	Abnormal localization of kidney (HP:0100542)	De novo constitutive
285823	21	40887141	48056450	Deletion	Abnormal localization of kidney (HP:0100542)	Unknown
249565	13	79056914	104622258	Deletion	Abnormal lung lobation (HP:0002101)	Unknown
250660	6	163483197	171055067	Deletion	Abnormal lung lobation (HP:0002101)	De novo constitutive
273713	10	100026	5634775	Deletion	Abnormal muscle tone (HP:0003808)	Unknown
287130	16	29673954	30190568	Deletion	Abnormal muscle tone (HP:0003808)	Unknown
273713	21	43061106	48097372	Duplication	Abnormal muscle tone (HP:0003808)	Unknown
251263	7	73150418	75367361	Duplication	Abnormal muscle tone (HP:0003808)	Unknown
274770	22	18640729	21465659	Duplication	Abnormal nervous system electrophysiology (HP:0001311)	Unknown
274770	3	195725290	197339848	Duplication	Abnormal nervous system electrophysiology (HP:0001311)	Unknown
277951	16	6266393	6377319	Deletion	Abnormal number of hair whorls (HP:0010813)	Unknown
280230	6	133800505	134214227	Deletion	Abnormal number of hair whorls (HP:0010813)	Unknown
282237	1	852863	2310801	Deletion	Abnormal palmar dermatoglyphics (HP:0001018)	Unknown
255277	1	45815979	45935720	Deletion	Abnormal plantar dermatoglyphics (HP:0010506)	Inherited from normal parent
264075	5	138557549	145132147	Deletion	Abnormal plantar dermatoglyphics (HP:0010506)	De novo constitutive
255277	6	76343159	85247699	Deletion	Abnormal plantar dermatoglyphics (HP:0010506)	De novo constitutive
256043	4	74846849	74963259	Duplication	Abnormal renal morphology (HP:0012210)	Inherited from normal parent
275286	2	165053775	175134109	Deletion	Abnormal renal morphology (HP:0012210)	Unknown
277499	17	44231946	44345038	Deletion	Abnormal shape of the palpebral fissure (HP:0200005)	Unknown
282567	9	135792597	139609502	Duplication	Abnormal size of the palpebral fissures (HP:0200007)	De novo constitutive
282262	22	49974766	51176283	Deletion	Abnormal size of the palpebral fissures (HP:0200007)	De novo constitutive
287131	10	46405278	51780880	Duplication	Abnormal size of the palpebral fissures (HP:0200007)	Unknown
282278	22	18644790	21465662	Deletion	Abnormal size of the palpebral fissures (HP:0200007)	De novo constitutive
285689	2	235313245	242852625	Duplication	Abnormal size of the palpebral fissures (HP:0200007)	De novo constitutive
279933	7	35946574	38228626	Deletion	Abnormal size of the palpebral fissures (HP:0200007)	Unknown
282274	17	43703252	44208312	Deletion	Abnormal size of the palpebral fissures (HP:0200007)	De novo constitutive
285689	10	122761628	135372492	Deletion	Abnormal size of the palpebral fissures (HP:0200007)	De novo constitutive
284754	15	52851404	65115971	Deletion	Abnormal size of the palpebral fissures (HP:0200007)	Unknown
282915	15	22770421	32439281	Duplication	Abnormal size of the palpebral fissures (HP:0200007)	De novo constitutive
283749	21	46827940	47121128	Duplication	Abnormal speech discrimination (HP:0001963)	Maternally inherited, constitutive in mother
284995	8	134458521	135225555	Duplication	Abnormal umbilical cord blood vessels (HP:0011403)	Paternally inherited, constitutive in father
286608	14	75892120	76438023	Duplication	Abnormalities of placenta and umbilical cord (HP:0001194)	Maternally inherited, constitutive in mother
274575	X	5761592	6203158	Duplication	Abnormality of adrenal morphology (HP:0011732)	Inherited from normal parent
250378	17	1151598	3159852	Duplication	Abnormality of calvarial morphology (HP:0002648)	De novo constitutive
256540	7	74050199	74834365	Deletion	Abnormality of calvarial morphology (HP:0002648)	De novo constitutive
256540	7	70610154	72399292	Deletion	Abnormality of calvarial morphology (HP:0002648)	De novo constitutive
263695	14	79653864	95892661	Deletion	Abnormality of calvarial morphology (HP:0002648)	Unknown
253729	1	246027111	249212668	Deletion	Abnormality of calvarial morphology (HP:0002648)	De novo constitutive
250901	16	6554252	6673352	Deletion	Abnormality of calvarial morphology (HP:0002648)	Unknown
253729	17	84287	3029973	Duplication	Abnormality of calvarial morphology (HP:0002648)	De novo constitutive
250378	17	5955709	6124640	Duplication	Abnormality of calvarial morphology (HP:0002648)	De novo constitutive
253983	14	68816535	71659567	Deletion	Abnormality of cardiac morphology (HP:0001627)	De novo constitutive
263891	8	130818620	131117120	Duplication	Abnormality of cardiac morphology (HP:0001627)	Inherited from normal parent
252537	4	7474595	7543439	Duplication	Abnormality of cardiac morphology (HP:0001627)	Inherited from normal parent
280373	1	242151589	249212668	Deletion	Abnormality of cardiac morphology (HP:0001627)	Unknown
268018	15	20686219	23146103	Deletion	Abnormality of cardiac morphology (HP:0001627)	Unknown
1593	14	104651054	107274384	Deletion	Abnormality of cardiac morphology (HP:0001627)	De novo constitutive
265184	2	110841715	110983703	Duplication	Abnormality of cardiac morphology (HP:0001627)	Inherited from normal parent
253983	3	59704192	61067122	Duplication	Abnormality of cardiac morphology (HP:0001627)	Inherited from normal parent
280535	10	35410864	35705945	Duplication	Abnormality of cardiac morphology (HP:0001627)	Unknown
284693	15	82349104	82524691	Duplication	Abnormality of cardiac morphology (HP:0001627)	Paternally inherited, constitutive in father
268682	15	30943903	32438943	Duplication	Abnormality of cardiac morphology (HP:0001627)	Unknown
879	8	10758370	11765709	Deletion	Abnormality of cardiac morphology (HP:0001627)	Unknown
280373	3	93949	39682021	Duplication	Abnormality of cardiac morphology (HP:0001627)	Unknown
248177	10	158945	313504	Deletion	Abnormality of cardiac morphology (HP:0001627)	De novo constitutive
249982	2	34048	21371068	Duplication	Abnormality of cardiac morphology (HP:0001627)	Unknown
262934	22	18919742	21440655	Deletion	Abnormality of cardiac morphology (HP:0001627)	De novo constitutive
249982	18	220070	1224564	Deletion	Abnormality of cardiac morphology (HP:0001627)	Unknown
282262	22	49974766	51176283	Deletion	Abnormality of cardiac morphology (HP:0001627)	De novo constitutive
977	14	20515022	22138095	Deletion	Abnormality of cardiac morphology (HP:0001627)	De novo constitutive
252488	5	176217113	180696947	Deletion	Abnormality of cardiac morphology (HP:0001627)	Unknown
255635	11	89705189	91523174	Duplication	Abnormality of cardiac morphology (HP:0001627)	Inherited from normal parent
259934	11	16502568	16573092	Deletion	Abnormality of cardiac morphology (HP:0001627)	De novo constitutive
263682	19	10370663	10781316	Deletion	Abnormality of cardiac morphology (HP:0001627)	Unknown
272832	12	230421	3726900	Deletion	Abnormality of cardiac morphology (HP:0001627)	Unknown
260549	X	102187516	102429132	Duplication	Abnormality of cardiac morphology (HP:0001627)	Inherited from parent with similar phenotype to child
1593	14	92609566	93291016	Duplication	Abnormality of cardiac morphology (HP:0001627)	De novo constitutive
1579	22	23070636	23222718	Deletion	Abnormality of cardiac morphology (HP:0001627)	Unknown
285041	11	114312034	114410654	Deletion	Abnormality of cardiac morphology (HP:0001627)	Paternally inherited, constitutive in father
1579	22	23029737	23659910	Deletion	Abnormality of cardiac morphology (HP:0001627)	Unknown
252488	21	42348049	48073143	Duplication	Abnormality of cardiac morphology (HP:0001627)	Unknown
258540	2	168684662	188842508	Duplication	Abnormality of cardiac morphology (HP:0001627)	Imbalance arising from a balanced parental rearrangement
263046	3	125730698	139379982	Duplication	Abnormality of cardiac morphology (HP:0001627)	Unknown
248772	3	8744127	11903456	Deletion	Abnormality of cardiac morphology (HP:0001627)	De novo constitutive
281904	9	611628	6526211	Deletion	Abnormality of cardiac morphology (HP:0001627)	De novo constitutive
278838	5	96235882	96289046	Duplication	Abnormality of cardiac morphology (HP:0001627)	Paternally inherited, constitutive in father
282143	7	2817874	3580692	Duplication	Abnormality of cardiac morphology (HP:0001627)	Unknown
255227	6	45464912	45996322	Duplication	Abnormality of cardiac morphology (HP:0001627)	Inherited from normal parent
1579	16	21949072	22423698	Deletion	Abnormality of cardiac morphology (HP:0001627)	Unknown
284733	22	21926261	22916612	Duplication	Abnormality of cardiac morphology (HP:0001627)	Unknown
249407	15	22777874	23134874	Deletion	Abnormality of cardiac morphology (HP:0001627)	Unknown
284733	22	21134126	21440514	Deletion	Abnormality of cardiac morphology (HP:0001627)	Unknown
282143	6	169369767	170353945	Duplication	Abnormality of cardiac morphology (HP:0001627)	Unknown
248526	2	49219033	49342804	Deletion	Abnormality of cardiac morphology (HP:0001627)	Inherited from normal parent
1593	14	93301876	104646413	Duplication	Abnormality of cardiac morphology (HP:0001627)	De novo constitutive
270219	6	162363664	162445944	Duplication	Abnormality of cardiac morphology (HP:0001627)	Inherited from normal parent
284529	X	60814	49489272	Deletion	Abnormality of cardiac morphology (HP:0001627)	De novo constitutive
281765	2	213206475	222612545	Deletion	Abnormality of cardiac morphology (HP:0001627)	De novo constitutive
270943	7	53985	3144676	Deletion	Abnormality of cardiac morphology (HP:0001627)	De novo constitutive
259936	11	123088546	127868354	Deletion	Abnormality of cardiac morphology (HP:0001627)	De novo constitutive
256305	13	85304736	115092576	Duplication	Abnormality of cardiac morphology (HP:0001627)	De novo constitutive
249407	8	17540932	18100755	Duplication	Abnormality of cardiac morphology (HP:0001627)	Unknown
270219	7	7776335	8490077	Duplication	Abnormality of cardiac morphology (HP:0001627)	Inherited from normal parent
255390	8	12695533	12917219	Duplication	Abnormality of cardiac morphology (HP:0001627)	Inherited from normal parent
263682	7	130380279	130458249	Deletion	Abnormality of cardiac morphology (HP:0001627)	Unknown
261447	X	7555077	8131810	Duplication	Abnormality of cardiac morphology (HP:0001627)	Inherited from normal parent
278838	9	117473809	121187315	Deletion	Abnormality of cardiac morphology (HP:0001627)	Paternally inherited, constitutive in father
267997	12	92677562	94119862	Deletion	Abnormality of cardiac morphology (HP:0001627)	Inherited from normal parent
282274	17	43703252	44208312	Deletion	Abnormality of cardiac morphology (HP:0001627)	De novo constitutive
265423	15	74399234	78205204	Deletion	Abnormality of cardiac morphology (HP:0001627)	De novo constitutive
259934	15	95365461	102465355	Deletion	Abnormality of cardiac morphology (HP:0001627)	De novo constitutive
263682	7	27139893	27237871	Deletion	Abnormality of cardiac morphology (HP:0001627)	Unknown
253874	3	79610575	79756484	Duplication	Abnormality of cardiac morphology (HP:0001627)	Inherited from normal parent
986	22	19771355	21123068	Deletion	Abnormality of cardiac morphology (HP:0001627)	De novo constitutive
256303	11	116764464	134757721	Duplication	Abnormality of cardiac morphology (HP:0001627)	De novo constitutive
272684	5	151737	22246071	Deletion	Abnormality of cardiac morphology (HP:0001627)	Unknown
281729	1	119453868	119579000	Deletion	Abnormality of cardiac morphology (HP:0001627)	De novo constitutive
258265	22	18896972	21798755	Deletion	Abnormality of cardiac morphology (HP:0001627)	De novo constitutive
1593	14	106196342	107207128	Deletion	Abnormality of cardiac morphology (HP:0001627)	De novo constitutive
265184	17	65307982	65996608	Deletion	Abnormality of cardiac morphology (HP:0001627)	De novo constitutive
252148	16	91009	1784142	Deletion	Abnormality of cardiac morphology (HP:0001627)	Unknown
268018	1	145899369	148867581	Duplication	Abnormality of cardiac morphology (HP:0001627)	Unknown
264129	7	110065338	117895138	Deletion	Abnormality of cardiac morphology (HP:0001627)	Unknown
250313	8	8079861	11860569	Deletion	Abnormality of cardiac morphology (HP:0001627)	De novo constitutive
263682	4	111378207	111507649	Deletion	Abnormality of cardiac morphology (HP:0001627)	Unknown
256293	17	14100118	15370699	Deletion	Abnormality of cardiac morphology (HP:0001627)	De novo constitutive
275064	8	104229532	104428477	Duplication	Abnormality of cardiac ventricle (HP:0001713)	Inherited from normal parent
283718	X	154120738	154464663	Duplication	Abnormality of coagulation (HP:0001928)	Maternally inherited, constitutive in mother
270439	9	98218538	110294149	Deletion	Abnormality of cochlea (HP:0000375)	Unknown
268314	6	206549	4952461	Deletion	Abnormality of cochlea (HP:0000375)	Unknown
252046	15	100732118	101136059	Duplication	Abnormality of cochlea (HP:0000375)	Inherited from normal parent
286456	9	33664927	34414168	Duplication	Abnormality of coordination (HP:0011443)	Unknown
2344	17	43621949	44366714	Deletion	Abnormality of cranial sutures (HP:0011329)	Unknown
249456	12	59384900	62084090	Deletion	Abnormality of cranial sutures (HP:0011329)	Unknown
257485	13	72663890	73418039	Duplication	Abnormality of cranial sutures (HP:0011329)	Inherited from normal parent
248567	16	72356849	72635674	Deletion	Abnormality of cranial sutures (HP:0011329)	Unknown
277136	17	15552960	16532793	Deletion	Abnormality of dental color (HP:0011073)	Inherited from normal parent
256892	7	18836861	28749226	Deletion	Abnormality of dental enamel (HP:0000682)	De novo constitutive
267784	1	222694279	224034322	Duplication	Abnormality of dental enamel (HP:0000682)	Inherited from normal parent
267749	X	32437896	32717488	Deletion	Abnormality of dental enamel (HP:0000682)	Inherited from normal parent
271353	X	673565	1757816	Duplication	Abnormality of dental enamel (HP:0000682)	Inherited from normal parent
256121	X	2476909	2933475	Duplication	Abnormality of dental enamel (HP:0000682)	Inherited from normal parent
271336	19	3098056	3575138	Duplication	Abnormality of dental enamel (HP:0000682)	De novo constitutive
271759	X	6457203	32289153	Duplication	Abnormality of dental enamel (HP:0000682)	Inherited from normal parent
274367	10	46879615	51781050	Deletion	Abnormality of dental enamel (HP:0000682)	Unknown
250885	15	57828869	63345078	Deletion	Abnormality of dental enamel (HP:0000682)	Unknown
251468	9	96742321	104692852	Deletion	Abnormality of dental enamel (HP:0000682)	De novo constitutive
257630	6	144811480	144832018	Duplication	Abnormality of dental enamel (HP:0000682)	Unknown
262658	18	25508581	28354953	Deletion	Abnormality of dental enamel (HP:0000682)	Inherited from normal parent
263248	9	34206409	38339939	Deletion	Abnormality of dental enamel (HP:0000682)	Unknown
271358	15	22652084	23300263	Deletion	Abnormality of dental enamel (HP:0000682)	Inherited from normal parent
278277	16	29652799	30198753	Deletion	Abnormality of dental enamel (HP:0000682)	De novo constitutive
996	12	65056381	68493828	Deletion	Abnormality of dental enamel (HP:0000682)	De novo constitutive
2154	13	30768420	32166016	Deletion	Abnormality of dental enamel (HP:0000682)	De novo constitutive
271353	15	22652084	23300263	Deletion	Abnormality of dental enamel (HP:0000682)	Inherited from normal parent
250211	2	170762840	175523183	Deletion	Abnormality of dental enamel (HP:0000682)	De novo constitutive
248327	17	43621980	44209520	Duplication	Abnormality of dental morphology (HP:0006482)	Unknown
278439	1	146310951	147824207	Duplication	Abnormality of dental morphology (HP:0006482)	Unknown
1495	3	181692255	185969168	Deletion	Abnormality of dental morphology (HP:0006482)	Unknown
248510	4	4460924	12691840	Deletion	Abnormality of dental morphology (HP:0006482)	Unknown
252270	17	73078501	73982183	Deletion	Abnormality of dental morphology (HP:0006482)	Unknown
248553	X	33896846	34029912	Deletion	Abnormality of dental morphology (HP:0006482)	Inherited from normal parent
278439	5	42493787	42684907	Duplication	Abnormality of dental morphology (HP:0006482)	Unknown
248167	17	73551570	77085688	Deletion	Abnormality of dental morphology (HP:0006482)	Unknown
251768	7	133522627	134351368	Duplication	Abnormality of dental morphology (HP:0006482)	Inherited from normal parent
249797	2	194062068	205639051	Deletion	Abnormality of dental morphology (HP:0006482)	Unknown
255661	2	110862477	111128847	Deletion	Abnormality of dental morphology (HP:0006482)	Inherited from normal parent
249612	2	183437700	207315045	Deletion	Abnormality of dental morphology (HP:0006482)	Unknown
248200	3	195919838	196857057	Deletion	Abnormality of dental morphology (HP:0006482)	De novo constitutive
267784	1	222694279	224034322	Duplication	Abnormality of dental morphology (HP:0006482)	Inherited from normal parent
249498	18	140336	15008645	Deletion	Abnormality of dental morphology (HP:0006482)	Unknown
277619	5	42493787	42732921	Duplication	Abnormality of dental morphology (HP:0006482)	Unknown
252480	19	23624528	24061180	Deletion	Abnormality of dental morphology (HP:0006482)	Unknown
262934	22	18919742	21440655	Deletion	Abnormality of dental morphology (HP:0006482)	De novo constitutive
2514	8	93980595	96993281	Deletion	Abnormality of dental morphology (HP:0006482)	De novo constitutive
252352	2	84470510	89026775	Deletion	Abnormality of dental morphology (HP:0006482)	De novo constitutive
281713	2	52791964	52844172	Deletion	Abnormality of dental morphology (HP:0006482)	Paternally inherited, constitutive in father
260279	22	18894835	21464119	Deletion	Abnormality of digit (HP:0011297)	De novo constitutive
282366	22	21468352	22905025	Duplication	Abnormality of digit (HP:0011297)	Unknown
260279	15	34635560	34806953	Deletion	Abnormality of digit (HP:0011297)	Unknown
282366	11	48073076	48466895	Duplication	Abnormality of digit (HP:0011297)	Unknown
260279	1	17091225	17345930	Deletion	Abnormality of digit (HP:0011297)	Unknown
260279	10	49400907	52503746	Duplication	Abnormality of digit (HP:0011297)	Maternally inherited, constitutive in mother
282366	X	46389227	46396390	Deletion	Abnormality of digit (HP:0011297)	Unknown
277144	3	84486503	85246305	Deletion	Abnormality of digit (HP:0011297)	Inherited from normal parent
286236	9	220253	141102518	Duplication	Abnormality of ductus venosus blood flow (HP:0010947)	Unknown
286235	13	30096478	115083342	Deletion	Abnormality of ductus venosus blood flow (HP:0010947)	De novo constitutive
286235	22	23046186	23087153	Deletion	Abnormality of ductus venosus blood flow (HP:0010947)	Unknown
286236	4	11881248	12165095	Deletion	Abnormality of ductus venosus blood flow (HP:0010947)	Unknown
252224	19	54043262	55807631	Duplication	Abnormality of earlobe (HP:0000363)	De novo constitutive
249233	10	130578493	135474787	Duplication	Abnormality of earlobe (HP:0000363)	De novo constitutive
1728	13	41506592	60384974	Deletion	Abnormality of earlobe (HP:0000363)	De novo constitutive
252224	X	47903419	48054740	Deletion	Abnormality of earlobe (HP:0000363)	Inherited from normal parent
249233	13	108279754	115105806	Deletion	Abnormality of earlobe (HP:0000363)	De novo constitutive
1732	13	44348617	80378610	Deletion	Abnormality of earlobe (HP:0000363)	De novo constitutive
4441	11	4550889	6074972	Deletion	Abnormality of erythrocytes (HP:0001877)	Inherited from parent with similar phenotype to child
264149	8	39678598	43333638	Deletion	Abnormality of erythrocytes (HP:0001877)	De novo constitutive
259934	11	16502568	16573092	Deletion	Abnormality of erythrocytes (HP:0001877)	De novo constitutive
258291	3	11171653	12099656	Duplication	Abnormality of erythrocytes (HP:0001877)	De novo constitutive
253876	3	133267313	140900099	Duplication	Abnormality of erythrocytes (HP:0001877)	De novo constitutive
250859	2	44531483	44624360	Deletion	Abnormality of erythrocytes (HP:0001877)	Inherited from normal parent
250909	15	22765628	23047696	Deletion	Abnormality of erythrocytes (HP:0001877)	Unknown
250909	12	112184121	112280673	Duplication	Abnormality of erythrocytes (HP:0001877)	Unknown
249149	X	69960578	70469229	Duplication	Abnormality of erythrocytes (HP:0001877)	Inherited from normal parent
258333	2	59792238	61879023	Duplication	Abnormality of erythrocytes (HP:0001877)	De novo constitutive
251238	11	121434782	134904063	Duplication	Abnormality of erythrocytes (HP:0001877)	Unknown
259934	15	95365461	102465355	Deletion	Abnormality of erythrocytes (HP:0001877)	De novo constitutive
264138	1	215675295	224488239	Duplication	Abnormality of erythrocytes (HP:0001877)	Inherited from normal parent
250859	3	118877866	119265945	Duplication	Abnormality of erythrocytes (HP:0001877)	Inherited from normal parent
258903	3	168467340	169218685	Deletion	Abnormality of erythrocytes (HP:0001877)	De novo constitutive
3787	11	3174176	5407297	Deletion	Abnormality of erythrocytes (HP:0001877)	De novo constitutive
266943	1	6644613	7225296	Duplication	Abnormality of erythrocytes (HP:0001877)	De novo constitutive
259244	6	132878345	133081959	Duplication	Abnormality of erythrocytes (HP:0001877)	Unknown
250160	18	72992910	78013104	Deletion	Abnormality of erythrocytes (HP:0001877)	De novo constitutive
271149	15	82089696	89641981	Deletion	Abnormality of erythrocytes (HP:0001877)	Unknown
259244	1	75212059	75805345	Duplication	Abnormality of erythrocytes (HP:0001877)	De novo constitutive
254458	22	45538452	51220923	Deletion	Abnormality of erythrocytes (HP:0001877)	De novo constitutive
251238	13	104349523	115092576	Deletion	Abnormality of erythrocytes (HP:0001877)	Unknown
252148	16	91009	1784142	Deletion	Abnormality of erythrocytes (HP:0001877)	Unknown
267203	16	119665	1738391	Deletion	Abnormality of erythrocytes (HP:0001877)	De novo constitutive
257309	15	32509897	32861597	Deletion	Abnormality of extrapyramidal motor function (HP:0002071)	De novo constitutive
276232	1	142811256	149091159	Duplication	Abnormality of facial soft tissue (HP:0011799)	Inherited from normal parent
249482	19	2977780	5187666	Deletion	Abnormality of finger (HP:0001167)	Unknown
256785	12	27292935	27976467	Duplication	Abnormality of finger (HP:0001167)	Inherited from normal parent
255617	16	29643284	30266942	Deletion	Abnormality of finger (HP:0001167)	De novo constitutive
253629	1	46713932	62729246	Duplication	Abnormality of finger (HP:0001167)	Unknown
250564	3	166549847	170396745	Duplication	Abnormality of finger (HP:0001167)	Unknown
249691	Y	24136067	28389053	Deletion	Abnormality of finger (HP:0001167)	Unknown
256716	21	33854207	34059206	Duplication	Abnormality of finger (HP:0001167)	Inherited from normal parent
271310	14	58941951	59022997	Deletion	Abnormality of finger (HP:0001167)	Inherited from normal parent
249496	3	63245039	66936203	Duplication	Abnormality of finger (HP:0001167)	Unknown
271310	6	162659034	162706568	Deletion	Abnormality of finger (HP:0001167)	Inherited from normal parent
249456	12	59384900	62084090	Deletion	Abnormality of finger (HP:0001167)	Unknown
264233	13	20427493	26037670	Deletion	Abnormality of finger (HP:0001167)	De novo constitutive
248552	1	171959544	192912120	Deletion	Abnormality of finger (HP:0001167)	Unknown
264466	2	50881995	50947729	Deletion	Abnormality of finger (HP:0001167)	Inherited from normal parent
272125	4	85145484	86152827	Deletion	Abnormality of finger (HP:0001167)	Unknown
258064	17	35432365	38663341	Duplication	Abnormality of finger (HP:0001167)	De novo constitutive
255299	17	34817422	36473234	Duplication	Abnormality of globe location (HP:0100886)	De novo constitutive
249139	X	105182198	105598044	Duplication	Abnormality of globe location (HP:0100886)	Inherited from normal parent
248402	5	11349694	11763030	Deletion	Abnormality of globe size (HP:0100887)	Inherited from normal parent
249506	2	190707136	213638945	Deletion	Abnormality of globe size (HP:0100887)	Unknown
249139	X	105182198	105598044	Duplication	Abnormality of globe size (HP:0100887)	Inherited from normal parent
250633	12	121015167	121681687	Duplication	Abnormality of globe size (HP:0100887)	Inherited from normal parent
255299	17	34817422	36473234	Duplication	Abnormality of globe size (HP:0100887)	De novo constitutive
253814	6	170769160	170906767	Duplication	Abnormality of globe size (HP:0100887)	Inherited from normal parent
253814	X	152489880	155232885	Deletion	Abnormality of globe size (HP:0100887)	Inherited from normal parent
248402	22	49697475	49916766	Duplication	Abnormality of globe size (HP:0100887)	Inherited from normal parent
248929	13	44031862	44181927	Duplication	Abnormality of globe size (HP:0100887)	Inherited from normal parent
250430	16	58743453	58987708	Duplication	Abnormality of hair pigmentation (HP:0009887)	Inherited from normal parent
249535	1	109192181	109958614	Duplication	Abnormality of hair pigmentation (HP:0009887)	Unknown
250430	14	22627847	24489605	Duplication	Abnormality of hair pigmentation (HP:0009887)	De novo constitutive
250430	8	57339399	57457322	Duplication	Abnormality of hair pigmentation (HP:0009887)	Inherited from normal parent
4151	22	40348519	40773076	Deletion	Abnormality of hair pigmentation (HP:0009887)	De novo constitutive
1584	21	47587939	48069930	Deletion	Abnormality of hair pigmentation (HP:0009887)	Inherited from normal parent
1584	21	47599622	48101495	Deletion	Abnormality of hair pigmentation (HP:0009887)	Inherited from normal parent
258848	22	21505387	22905038	Deletion	Abnormality of hair pigmentation (HP:0009887)	Unknown
1584	15	99408987	99759831	Duplication	Abnormality of hair pigmentation (HP:0009887)	Inherited from normal parent
248510	4	4460924	12691840	Deletion	Abnormality of hair pigmentation (HP:0009887)	Unknown
250430	16	58743453	58987708	Duplication	Abnormality of hair texture (HP:0010719)	Inherited from normal parent
250430	14	22627847	24489605	Duplication	Abnormality of hair texture (HP:0010719)	De novo constitutive
1587	9	140403363	140998194	Deletion	Abnormality of hair texture (HP:0010719)	Unknown
270816	4	65841531	76722496	Deletion	Abnormality of hair texture (HP:0010719)	De novo constitutive
250430	8	57339399	57457322	Duplication	Abnormality of hair texture (HP:0010719)	Inherited from normal parent
1587	9	10190	110190	Deletion	Abnormality of hair texture (HP:0010719)	Unknown
248715	3	8355935	9475984	Deletion	Abnormality of hair texture (HP:0010719)	De novo constitutive
275289	X	117671382	123512764	Duplication	Abnormality of higher mental function (HP:0011446)	Unknown
275290	1	32362921	32853489	Duplication	Abnormality of higher mental function (HP:0011446)	Inherited from normal parent
278248	2	23480546	26174871	Deletion	Abnormality of higher mental function (HP:0011446)	De novo constitutive
275262	15	22318597	23699760	Duplication	Abnormality of higher mental function (HP:0011446)	Unknown
275260	18	68936367	77982126	Duplication	Abnormality of higher mental function (HP:0011446)	De novo constitutive
275637	12	133114073	133291468	Duplication	Abnormality of higher mental function (HP:0011446)	Paternally inherited, constitutive in father
275260	15	99057570	102383473	Deletion	Abnormality of higher mental function (HP:0011446)	De novo constitutive
275256	16	28837450	29042118	Duplication	Abnormality of higher mental function (HP:0011446)	Maternally inherited, constitutive in mother
275292	4	115486629	115597726	Deletion	Abnormality of higher mental function (HP:0011446)	Unknown
275277	16	15131723	16899676	Duplication	Abnormality of higher mental function (HP:0011446)	Unknown
252531	3	176430922	177197556	Duplication	Abnormality of higher mental function (HP:0011446)	De novo constitutive
275288	17	72177504	72586885	Duplication	Abnormality of higher mental function (HP:0011446)	Unknown
274922	14	102548357	102774090	Duplication	Abnormality of higher mental function (HP:0011446)	Maternally inherited, constitutive in mother
280648	7	157575328	157878769	Deletion	Abnormality of higher mental function (HP:0011446)	Maternally inherited, constitutive in mother
275260	9	126340823	126723107	Deletion	Abnormality of higher mental function (HP:0011446)	Maternally inherited, constitutive in mother
274922	14	103261041	103838966	Duplication	Abnormality of higher mental function (HP:0011446)	Maternally inherited, constitutive in mother
275279	15	22866888	28525460	Duplication	Abnormality of higher mental function (HP:0011446)	Unknown
275287	12	112184121	112308929	Duplication	Abnormality of higher mental function (HP:0011446)	Inherited from parent with unknown phenotype
275679	1	759762	2553982	Deletion	Abnormality of higher mental function (HP:0011446)	De novo constitutive
275677	3	41177103	41614509	Deletion	Abnormality of higher mental function (HP:0011446)	Unknown
275267	22	18055303	18570371	Deletion	Abnormality of higher mental function (HP:0011446)	Inherited from parent with unknown phenotype
275269	10	68754191	68843425	Deletion	Abnormality of higher mental function (HP:0011446)	Unknown
262555	3	14107444	14236174	Duplication	Abnormality of higher mental function (HP:0011446)	Inherited from parent with unknown phenotype
275555	20	5892960	6769229	Duplication	Abnormality of higher mental function (HP:0011446)	Unknown
274910	X	118390137	118540385	Deletion	Abnormality of higher mental function (HP:0011446)	Unknown
274923	1	145632334	145747269	Duplication	Abnormality of higher mental function (HP:0011446)	Paternally inherited, constitutive in father
274919	1	246428941	246550260	Deletion	Abnormality of higher mental function (HP:0011446)	Maternally inherited, constitutive in mother
275679	9	9872073	10126280	Deletion	Abnormality of higher mental function (HP:0011446)	Inherited from parent with unknown phenotype
275553	7	110904950	111274663	Deletion	Abnormality of higher mental function (HP:0011446)	Maternally inherited, constitutive in mother
275458	5	114557685	115804461	Deletion	Abnormality of higher mental function (HP:0011446)	Unknown
275267	16	15048751	16249607	Duplication	Abnormality of higher mental function (HP:0011446)	Inherited from parent with unknown phenotype
275552	1	759762	2553982	Deletion	Abnormality of higher mental function (HP:0011446)	Unknown
275286	2	165053775	175134109	Deletion	Abnormality of higher mental function (HP:0011446)	Unknown
274910	11	108435065	109021408	Duplication	Abnormality of higher mental function (HP:0011446)	Unknown
278931	22	33809138	34045079	Deletion	Abnormality of higher mental function (HP:0011446)	Unknown
274919	19	54635055	54911129	Duplication	Abnormality of higher mental function (HP:0011446)	Maternally inherited, constitutive in mother
278280	10	87644821	88473361	Deletion	Abnormality of higher mental function (HP:0011446)	De novo constitutive
275259	9	80144135	80356196	Deletion	Abnormality of higher mental function (HP:0011446)	Unknown
274924	15	65685417	66386490	Deletion	Abnormality of higher mental function (HP:0011446)	Unknown
274907	1	145413388	145747269	Duplication	Abnormality of higher mental function (HP:0011446)	Unknown
275456	18	597754	2190664	Deletion	Abnormality of higher mental function (HP:0011446)	Unknown
272668	6	154628888	155189777	Duplication	Abnormality of higher mental function (HP:0011446)	Inherited from parent with similar phenotype to child
250875	16	21996787	22208915	Deletion	Abnormality of higher mental function (HP:0011446)	Unknown
278280	10	89507004	89717524	Deletion	Abnormality of higher mental function (HP:0011446)	De novo constitutive
270657	8	141085997	141526225	Duplication	Abnormality of higher mental function (HP:0011446)	Inherited from parent with unknown phenotype
275459	3	29930313	30651258	Duplication	Abnormality of higher mental function (HP:0011446)	Unknown
274939	16	10160423	10532499	Duplication	Abnormality of higher mental function (HP:0011446)	Inherited from parent with unknown phenotype
275266	9	271257	39156954	Duplication	Abnormality of higher mental function (HP:0011446)	Unknown
275457	15	22784523	23076420	Deletion	Abnormality of higher mental function (HP:0011446)	Inherited from parent with unknown phenotype
275554	15	20481702	23699760	Duplication	Abnormality of higher mental function (HP:0011446)	Inherited from parent with unknown phenotype
275268	1	184319011	201366861	Deletion	Abnormality of higher mental function (HP:0011446)	Unknown
274917	20	5785748	6769229	Duplication	Abnormality of higher mental function (HP:0011446)	Inherited from parent with unknown phenotype
274898	7	111105151	111244131	Deletion	Abnormality of higher mental function (HP:0011446)	Inherited from parent with unknown phenotype
275283	15	71959135	72339020	Duplication	Abnormality of higher mental function (HP:0011446)	Inherited from parent with unknown phenotype
274901	15	33124227	33306471	Deletion	Abnormality of higher mental function (HP:0011446)	Unknown
274914	7	4701866	7335136	Duplication	Abnormality of higher mental function (HP:0011446)	Unknown
274902	2	45471076	45961582	Duplication	Abnormality of higher mental function (HP:0011446)	Unknown
274904	17	1235754	1537789	Duplication	Abnormality of higher mental function (HP:0011446)	Maternally inherited, constitutive in mother
275284	8	4767547	5721428	Duplication	Abnormality of higher mental function (HP:0011446)	Unknown
262555	9	4357637	4516059	Deletion	Abnormality of higher mental function (HP:0011446)	Unknown
275451	16	29673954	30197341	Duplication	Abnormality of higher mental function (HP:0011446)	Inherited from parent with unknown phenotype
275265	12	99574445	99917952	Deletion	Abnormality of higher mental function (HP:0011446)	Inherited from parent with unknown phenotype
275450	9	8364878	8528849	Deletion	Abnormality of higher mental function (HP:0011446)	Unknown
274905	7	104657247	105108092	Duplication	Abnormality of higher mental function (HP:0011446)	De novo constitutive
262555	3	15366585	15610035	Duplication	Abnormality of higher mental function (HP:0011446)	Inherited from parent with unknown phenotype
283076	9	28606661	28745046	Deletion	Abnormality of higher mental function (HP:0011446)	Unknown
274900	8	221611	6914076	Deletion	Abnormality of higher mental function (HP:0011446)	De novo constitutive
274900	8	12583259	40456589	Duplication	Abnormality of higher mental function (HP:0011446)	De novo constitutive
274916	1	2723344	3197980	Duplication	Abnormality of higher mental function (HP:0011446)	Unknown
275722	3	187440152	194246982	Deletion	Abnormality of higher mental function (HP:0011446)	Unknown
275263	15	22318597	23076420	Deletion	Abnormality of higher mental function (HP:0011446)	Inherited from parent with unknown phenotype
286390	11	42334416	50378802	Deletion	Abnormality of immune system physiology (HP:0010978)	Unknown
279341	1	213911408	249212668	Duplication	Abnormality of incisor morphology (HP:0011063)	Unknown
279341	13	114893774	115092648	Duplication	Abnormality of incisor morphology (HP:0011063)	Unknown
276339	7	65493360	66010118	Duplication	Abnormality of joint mobility (HP:0011729)	Inherited from normal parent
278275	2	28791353	28848332	Deletion	Abnormality of limb bone morphology (HP:0002813)	Maternally inherited, constitutive in mother
277454	1	145388355	145833054	Deletion	Abnormality of limb bone morphology (HP:0002813)	Maternally inherited, constitutive in mother
278279	13	48557360	48703792	Deletion	Abnormality of limb bone morphology (HP:0002813)	Maternally inherited, constitutive in mother
278279	16	8783417	8822202	Duplication	Abnormality of limb bone morphology (HP:0002813)	Maternally inherited, constitutive in mother
265609	5	33682526	34089201	Deletion	Abnormality of lipid metabolism (HP:0003119)	Inherited from normal parent
250826	19	10640379	11873382	Deletion	Abnormality of lipid metabolism (HP:0003119)	De novo constitutive
283542	X	134753254	134966528	Duplication	Abnormality of lipid metabolism (HP:0003119)	Unknown
259489	10	81641718	81969857	Deletion	Abnormality of lipid metabolism (HP:0003119)	Inherited from parent with similar phenotype to child
254343	X	48754234	49069163	Deletion	Abnormality of lipid metabolism (HP:0003119)	De novo constitutive
249130	17	18900	643426	Duplication	Abnormality of long bone morphology (HP:0011314)	Inherited from normal parent
284998	12	163593	14501811	Duplication	Abnormality of lower lip (HP:0000178)	De novo constitutive
248563	16	34209523	72703758	Duplication	Abnormality of macular pigmentation (HP:0008002)	Unknown
4075	2	44212007	54723203	Deletion	Abnormality of macular pigmentation (HP:0008002)	Unknown
278289	22	43484726	46988921	Deletion	Abnormality of male external genitalia (HP:0000032)	De novo constitutive
277876	3	85896326	87323395	Deletion	Abnormality of male external genitalia (HP:0000032)	Unknown
277522	20	13448897	13560394	Duplication	Abnormality of male external genitalia (HP:0000032)	Unknown
285000	18	67017890	68158862	Deletion	Abnormality of male external genitalia (HP:0000032)	Paternally inherited, constitutive in father
275582	4	91506940	93359954	Duplication	Abnormality of movement (HP:0100022)	Unknown
276642	X	153314703	153566718	Duplication	Abnormality of movement (HP:0100022)	Inherited from normal parent
283031	15	22765628	23179948	Deletion	Abnormality of neuronal migration (HP:0002269)	De novo constitutive
283027	20	635056	1284412	Duplication	Abnormality of neuronal migration (HP:0002269)	Paternally inherited, constitutive in father
281862	22	22323131	22574791	Duplication	Abnormality of neuronal migration (HP:0002269)	Maternally inherited, constitutive in mother
281862	8	98070452	98212146	Duplication	Abnormality of neuronal migration (HP:0002269)	Paternally inherited, constitutive in father
277533	4	140046328	140166873	Duplication	Abnormality of ocular smooth pursuit (HP:0000617)	Unknown
277504	7	155686857	158384574	Deletion	Abnormality of oral frenula (HP:0000190)	De novo constitutive
277601	3	79577722	79658416	Deletion	Abnormality of periauricular region (HP:0000383)	Paternally inherited, constitutive in father
250463	3	108613203	109002032	Duplication	Abnormality of phalanx of finger (HP:0005918)	Inherited from normal parent
279901	13	91936186	93925081	Deletion	Abnormality of phalanx of finger (HP:0005918)	Unknown
254776	2	178549945	178577359	Duplication	Abnormality of phalanx of finger (HP:0005918)	Inherited from normal parent
254776	X	85801865	85834994	Duplication	Abnormality of phalanx of finger (HP:0005918)	Inherited from normal parent
255227	6	45464912	45996322	Duplication	Abnormality of phalanx of finger (HP:0005918)	Inherited from normal parent
3785	8	117622669	120706534	Deletion	Abnormality of phalanx of finger (HP:0005918)	De novo constitutive
249129	1	76641097	77022790	Deletion	Abnormality of phalanx of finger (HP:0005918)	Unknown
256294	4	151281694	190880440	Duplication	Abnormality of prenatal development or birth (HP:0001197)	Unknown
249506	2	190707136	213638945	Deletion	Abnormality of prenatal development or birth (HP:0001197)	Unknown
249704	2	225847911	229767517	Deletion	Abnormality of prenatal development or birth (HP:0001197)	Unknown
252483	18	6972810	8056016	Duplication	Abnormality of prenatal development or birth (HP:0001197)	Unknown
250461	1	147226759	150654780	Deletion	Abnormality of prenatal development or birth (HP:0001197)	Unknown
249519	5	86304862	93147660	Deletion	Abnormality of prenatal development or birth (HP:0001197)	Unknown
283678	1	222571655	224233287	Deletion	Abnormality of prenatal development or birth (HP:0001197)	Paternally inherited, constitutive in father
278456	17	34817422	36209228	Duplication	Abnormality of prenatal development or birth (HP:0001197)	Paternally inherited, constitutive in father
266273	4	180933534	190721966	Deletion	Abnormality of prenatal development or birth (HP:0001197)	Unknown
251711	4	995139	1040818	Duplication	Abnormality of prenatal development or birth (HP:0001197)	Unknown
256300	22	18909032	21306115	Deletion	Abnormality of prenatal development or birth (HP:0001197)	Unknown
269826	19	2068477	3223880	Deletion	Abnormality of primary teeth (HP:0006481)	De novo constitutive
277458	Y	19226776	59293089	Deletion	Abnormality of pyramidal motor function (HP:0007256)	De novo constitutive
277458	X	61091	11724962	Duplication	Abnormality of pyramidal motor function (HP:0007256)	De novo constitutive
275732	15	22784523	28525460	Deletion	Abnormality of pyramidal motor function (HP:0007256)	De novo constitutive
272504	5	11002920	11165488	Deletion	Abnormality of refraction (HP:0000539)	Maternally inherited, mosaic in mother
278196	3	154648946	155161854	Deletion	Abnormality of skeletal morphology (HP:0011842)	Inherited from normal parent
250951	12	5606371	5924148	Duplication	Abnormality of skin pigmentation (HP:0001000)	Inherited from normal parent
248474	3	103046715	103915789	Deletion	Abnormality of skin pigmentation (HP:0001000)	Inherited from normal parent
248604	5	88016214	88783092	Deletion	Abnormality of skin pigmentation (HP:0001000)	Unknown
255701	15	32438884	34656255	Deletion	Abnormality of skin pigmentation (HP:0001000)	Inherited from parent with similar phenotype to child
255157	5	63826255	64505578	Duplication	Abnormality of skin pigmentation (HP:0001000)	Inherited from normal parent
255477	17	15608924	20649165	Duplication	Abnormality of skin pigmentation (HP:0001000)	De novo constitutive
255157	8	6216811	6320551	Deletion	Abnormality of skin pigmentation (HP:0001000)	Inherited from normal parent
1568	X	47766951	47976478	Deletion	Abnormality of skin pigmentation (HP:0001000)	Unknown
250433	13	113457202	115109878	Deletion	Abnormality of skin pigmentation (HP:0001000)	Unknown
248474	15	30960780	32444196	Deletion	Abnormality of skin pigmentation (HP:0001000)	De novo constitutive
249550	2	31530311	34549913	Duplication	Abnormality of skin pigmentation (HP:0001000)	Unknown
255470	19	20785680	21757846	Duplication	Abnormality of skin pigmentation (HP:0001000)	Unknown
249797	2	194062068	205639051	Deletion	Abnormality of skull ossification (HP:0002703)	Unknown
277587	3	48037531	48271099	Duplication	Abnormality of thalamus morphology (HP:0010663)	Inherited from normal parent
248547	X	136529385	154915975	Duplication	Abnormality of thalamus morphology (HP:0010663)	De novo constitutive
248547	4	186542566	190930894	Deletion	Abnormality of thalamus morphology (HP:0010663)	De novo constitutive
248547	4	185220361	185769159	Duplication	Abnormality of thalamus morphology (HP:0010663)	De novo constitutive
258848	22	21505387	22905038	Deletion	Abnormality of the abdomen (HP:0001438)	Unknown
4684	X	148293803	148762795	Duplication	Abnormality of the abdomen (HP:0001438)	Inherited from normal parent
248905	1	145479218	145693383	Deletion	Abnormality of the abdomen (HP:0001438)	Inherited from normal parent
258436	2	95406609	117570152	Duplication	Abnormality of the abdomen (HP:0001438)	De novo constitutive
259556	6	167758984	170716684	Deletion	Abnormality of the abdomen (HP:0001438)	Unknown
255227	6	45464912	45996322	Duplication	Abnormality of the adrenal glands (HP:0000834)	Inherited from normal parent
4669	6	259528	5545592	Deletion	Abnormality of the anterior chamber (HP:0000593)	De novo constitutive
258102	2	110833629	110983669	Deletion	Abnormality of the anterior chamber (HP:0000593)	Inherited from parent with similar phenotype to child
256716	21	33854207	34059206	Duplication	Abnormality of the antihelix (HP:0009738)	Inherited from normal parent
253653	6	64797826	65657380	Duplication	Abnormality of the antihelix (HP:0009738)	Inherited from normal parent
267784	1	222694279	224034322	Duplication	Abnormality of the antihelix (HP:0009738)	Inherited from normal parent
269606	8	56857628	62900181	Deletion	Abnormality of the antihelix (HP:0009738)	De novo constitutive
250103	17	34439138	36234106	Duplication	Abnormality of the antihelix (HP:0009738)	Inherited from normal parent
254141	3	111999717	120075379	Deletion	Abnormality of the antihelix (HP:0009738)	Unknown
261280	14	75059408	77069618	Deletion	Abnormality of the antihelix (HP:0009738)	De novo constitutive
2514	8	93980595	96993281	Deletion	Abnormality of the antitragus (HP:0009896)	De novo constitutive
277413	2	108540378	109098421	Deletion	Abnormality of the anus (HP:0004378)	Paternally inherited, constitutive in father
285848	12	66157326	66185124	Deletion	Abnormality of the atrial septum (HP:0011994)	Unknown
285848	1	61090783	75230948	Deletion	Abnormality of the atrial septum (HP:0011994)	De novo constitutive
274984	3	64962685	72423962	Deletion	Abnormality of the atrial septum (HP:0011994)	De novo constitutive
276314	3	98357451	99262242	Deletion	Abnormality of the atrial septum (HP:0011994)	Inherited from parent with unknown phenotype
263696	20	8846395	9388676	Duplication	Abnormality of the auditory canal (HP:0000372)	Inherited from normal parent
248547	X	136529385	154915975	Duplication	Abnormality of the basal ganglia (HP:0002134)	De novo constitutive
248547	4	186542566	190930894	Deletion	Abnormality of the basal ganglia (HP:0002134)	De novo constitutive
248547	4	185220361	185769159	Duplication	Abnormality of the basal ganglia (HP:0002134)	De novo constitutive
267954	17	57147556	57624823	Duplication	Abnormality of the basal ganglia (HP:0002134)	Unknown
256762	1	26769652	27038124	Duplication	Abnormality of the bladder (HP:0000014)	De novo constitutive
250060	16	14944560	16305736	Deletion	Abnormality of the bladder (HP:0000014)	Inherited from normal parent
1621	7	112349829	112510539	Deletion	Abnormality of the breast (HP:0000769)	Inherited from normal parent
248702	16	70286515	74343759	Deletion	Abnormality of the breast (HP:0000769)	De novo constitutive
277413	2	108540378	109098421	Deletion	Abnormality of the cardiovascular system (HP:0001626)	Paternally inherited, constitutive in father
277456	9	98643183	98718241	Deletion	Abnormality of the cardiovascular system (HP:0001626)	Maternally inherited, constitutive in mother
276364	16	68599611	68777967	Duplication	Abnormality of the cerebellar vermis (HP:0002334)	Inherited from normal parent
280373	3	93949	39682021	Duplication	Abnormality of the cerebellar vermis (HP:0002334)	Unknown
280373	1	242151589	249212668	Deletion	Abnormality of the cerebellar vermis (HP:0002334)	Unknown
249695	2	12783039	14775729	Duplication	Abnormality of the cerebellum (HP:0001317)	Unknown
265632	6	170555308	171055067	Deletion	Abnormality of the cerebellum (HP:0001317)	De novo constitutive
264466	2	50881995	50947729	Deletion	Abnormality of the cerebellum (HP:0001317)	Inherited from normal parent
249575	7	5724968	6137095	Duplication	Abnormality of the cerebellum (HP:0001317)	Unknown
251627	3	46732863	46754514	Duplication	Abnormality of the cerebellum (HP:0001317)	Unknown
277444	16	82675959	83115072	Duplication	Abnormality of the cerebellum (HP:0001317)	Paternally inherited, constitutive in father
251627	17	21281052	21327524	Duplication	Abnormality of the cerebellum (HP:0001317)	Unknown
265632	13	80439088	115109878	Duplication	Abnormality of the cerebellum (HP:0001317)	De novo constitutive
280672	7	38761751	49494931	Deletion	Abnormality of the cerebral cortex (HP:0002538)	De novo constitutive
265552	2	166244769	169112419	Deletion	Abnormality of the cerebral ventricles (HP:0002118)	De novo constitutive
253653	6	64797826	65657380	Duplication	Abnormality of the cheeks (HP:0004426)	Inherited from normal parent
255390	8	12695533	12917219	Duplication	Abnormality of the cheeks (HP:0004426)	Inherited from normal parent
261710	15	95782796	99634707	Deletion	Abnormality of the chin (HP:0000306)	De novo constitutive
255689	19	4148279	5507627	Deletion	Abnormality of the chin (HP:0000306)	De novo constitutive
248773	10	56452410	56465437	Deletion	Abnormality of the chin (HP:0000306)	Unknown
248303	1	106040065	111199205	Deletion	Abnormality of the chin (HP:0000306)	Unknown
286018	15	19108924	26214208	Duplication	Abnormality of the chin (HP:0000306)	De novo constitutive
248773	5	54709985	54934324	Duplication	Abnormality of the chin (HP:0000306)	Unknown
256655	1	181135961	187978055	Deletion	Abnormality of the chin (HP:0000306)	De novo constitutive
248773	16	29652998	30277873	Duplication	Abnormality of the chin (HP:0000306)	Unknown
255689	4	188462419	189047790	Duplication	Abnormality of the chin (HP:0000306)	Inherited from normal parent
2514	8	93980595	96993281	Deletion	Abnormality of the chin (HP:0000306)	De novo constitutive
265184	17	65307982	65996608	Deletion	Abnormality of the chin (HP:0000306)	De novo constitutive
250103	17	34439138	36234106	Duplication	Abnormality of the chin (HP:0000306)	Inherited from normal parent
250454	4	186218122	186579154	Duplication	Abnormality of the chin (HP:0000306)	Unknown
277600	7	42718291	43832155	Duplication	Abnormality of the chin (HP:0000306)	Maternally inherited, constitutive in mother
263430	11	99025912	99074611	Deletion	Abnormality of the chin (HP:0000306)	Inherited from normal parent
248773	9	125185982	125352245	Duplication	Abnormality of the chin (HP:0000306)	Unknown
250454	4	188483183	188866998	Deletion	Abnormality of the chin (HP:0000306)	Unknown
265184	2	110841715	110983703	Duplication	Abnormality of the chin (HP:0000306)	Inherited from normal parent
275982	16	1923555	2035300	Duplication	Abnormality of the chin (HP:0000306)	Inherited from normal parent
249614	1	145438576	150291031	Duplication	Abnormality of the choroid plexus (HP:0007376)	Unknown
251726	9	163131	1309474	Deletion	Abnormality of the choroid plexus (HP:0007376)	De novo constitutive
251726	9	1340131	30824857	Duplication	Abnormality of the choroid plexus (HP:0007376)	De novo constitutive
250895	X	32455481	32624714	Deletion	Abnormality of the clavicles (HP:0000889)	Unknown
259935	14	30173912	30970162	Deletion	Abnormality of the columella (HP:0009929)	Unknown
249479	X	111646280	112231080	Duplication	Abnormality of the columella (HP:0009929)	Unknown
249577	15	93285541	94462233	Duplication	Abnormality of the columella (HP:0009929)	Unknown
277528	20	62724392	62904501	Deletion	Abnormality of the columella (HP:0009929)	Unknown
282276	16	29628661	30177916	Deletion	Abnormality of the columella (HP:0009929)	De novo constitutive
250826	19	10640379	11873382	Deletion	Abnormality of the columella (HP:0009929)	De novo constitutive
251721	17	1151598	1351943	Duplication	Abnormality of the columella (HP:0009929)	De novo constitutive
253653	6	64797826	65657380	Duplication	Abnormality of the columella (HP:0009929)	Inherited from normal parent
248168	17	41464521	42875158	Deletion	Abnormality of the columella (HP:0009929)	De novo constitutive
277528	9	204193	489842	Duplication	Abnormality of the columella (HP:0009929)	Unknown
273755	13	103114657	115108385	Deletion	Abnormality of the columella (HP:0009929)	De novo constitutive
249612	2	183437700	207315045	Deletion	Abnormality of the cornea (HP:0000481)	Unknown
251102	12	80056370	89744451	Deletion	Abnormality of the cornea (HP:0000481)	De novo constitutive
269163	19	11101053	13435131	Duplication	Abnormality of the cornea (HP:0000481)	De novo constitutive
266193	17	16822683	20193169	Duplication	Abnormality of the cornea (HP:0000481)	De novo constitutive
280545	3	9211364	10315795	Deletion	Abnormality of the corpus callosum (HP:0001273)	De novo constitutive
256716	21	33854207	34059206	Duplication	Abnormality of the crus of the helix (HP:0009895)	Inherited from normal parent
265632	6	170555308	171055067	Deletion	Abnormality of the dentate nucleus (HP:0100321)	De novo constitutive
265632	13	80439088	115109878	Duplication	Abnormality of the dentate nucleus (HP:0100321)	De novo constitutive
256303	11	116764464	134757721	Duplication	Abnormality of the diaphragm (HP:0000775)	De novo constitutive
250255	22	21798104	23739485	Deletion	Abnormality of the duodenum (HP:0002246)	Unknown
284022	9	139027885	139435356	Duplication	Abnormality of the ear (HP:0000598)	Unknown
284022	4	10062848	10278410	Duplication	Abnormality of the ear (HP:0000598)	Unknown
251465	6	133291548	148216298	Deletion	Abnormality of the ear (HP:0000598)	Unknown
251465	11	44021313	45793023	Deletion	Abnormality of the ear (HP:0000598)	De novo constitutive
277456	9	98643183	98718241	Deletion	Abnormality of the ear (HP:0000598)	Maternally inherited, constitutive in mother
251465	15	33781323	34469400	Duplication	Abnormality of the ear (HP:0000598)	Inherited from normal parent
1591	19	23714440	24505637	Duplication	Abnormality of the ear (HP:0000598)	Unknown
279901	13	91936186	93925081	Deletion	Abnormality of the ear (HP:0000598)	Unknown
284022	1	3291743	3627839	Duplication	Abnormality of the ear (HP:0000598)	Unknown
285769	22	18894835	19010508	Duplication	Abnormality of the ear (HP:0000598)	De novo constitutive
282717	6	61982931	62887221	Duplication	Abnormality of the ear (HP:0000598)	Paternally inherited, constitutive in father
278457	15	32098670	32426869	Duplication	Abnormality of the ear (HP:0000598)	Paternally inherited, constitutive in father
275071	13	31726085	31890042	Duplication	Abnormality of the ear (HP:0000598)	Inherited from parent with unknown phenotype
285783	1	165623553	165696996	Deletion	Abnormality of the ear (HP:0000598)	Unknown
284761	8	80831230	81198438	Duplication	Abnormality of the ear (HP:0000598)	Unknown
1591	19	23763233	23940462	Duplication	Abnormality of the ear (HP:0000598)	Inherited from normal parent
285769	1	187074685	248262713	Duplication	Abnormality of the ear (HP:0000598)	De novo mosaic
277449	17	44221743	44345038	Deletion	Abnormality of the ear (HP:0000598)	Unknown
266643	5	134624602	134759492	Deletion	Abnormality of the elbow (HP:0009811)	Inherited from parent with similar phenotype to child
266644	5	134638524	134746407	Deletion	Abnormality of the elbow (HP:0009811)	Inherited from parent with similar phenotype to child
1875	12	76768580	87837866	Deletion	Abnormality of the elbow (HP:0009811)	Unknown
272079	5	134367501	134782949	Duplication	Abnormality of the elbow (HP:0009811)	De novo constitutive
268636	16	29652799	30197490	Deletion	Abnormality of the elbow (HP:0009811)	Unknown
268636	13	46135320	46734022	Duplication	Abnormality of the elbow (HP:0009811)	Unknown
2552	X	133634030	154754171	Deletion	Abnormality of the endocrine system (HP:0000818)	Unknown
261358	1	145899368	147824177	Deletion	Abnormality of the endocrine system (HP:0000818)	Inherited from normal parent
280230	6	133800505	134214227	Deletion	Abnormality of the epiglottis (HP:0005483)	Unknown
252257	15	23656936	28526381	Duplication	Abnormality of the esophagus (HP:0002031)	Unknown
266263	22	18909032	21801661	Duplication	Abnormality of the esophagus (HP:0002031)	De novo constitutive
248435	16	85151481	86636839	Deletion	Abnormality of the esophagus (HP:0002031)	Unknown
272434	17	25300229	25706411	Duplication	Abnormality of the esophagus (HP:0002031)	Unknown
265036	7	40463811	40561111	Deletion	Abnormality of the esophagus (HP:0002031)	Inherited from normal parent
254458	22	45538452	51220923	Deletion	Abnormality of the esophagus (HP:0002031)	De novo constitutive
270881	6	168301230	170898549	Deletion	Abnormality of the esophagus (HP:0002031)	De novo constitutive
255632	17	47554863	49471989	Deletion	Abnormality of the esophagus (HP:0002031)	De novo constitutive
250665	3	137734313	167627999	Deletion	Abnormality of the esophagus (HP:0002031)	De novo constitutive
266267	17	10147	5816257	Deletion	Abnormality of the esophagus (HP:0002031)	Unknown
256241	17	20132	1602498	Deletion	Abnormality of the eye (HP:0000478)	Unknown
276223	15	20550014	23260485	Deletion	Abnormality of the eye (HP:0000478)	Inherited from normal parent
258232	X	100056621	100395975	Duplication	Abnormality of the eye (HP:0000478)	De novo constitutive
256299	13	100636630	100639042	Deletion	Abnormality of the eye (HP:0000478)	De novo constitutive
249678	1	632918	3680535	Deletion	Abnormality of the eye (HP:0000478)	Unknown
256300	22	18909032	21306115	Deletion	Abnormality of the eye (HP:0000478)	Unknown
251921	4	72645	3090744	Duplication	Abnormality of the eye (HP:0000478)	Inherited from normal parent
249612	2	183437700	207315045	Deletion	Abnormality of the eye (HP:0000478)	Unknown
2600	5	54526948	67641312	Deletion	Abnormality of the eye (HP:0000478)	De novo constitutive
284025	16	21405327	29388495	Deletion	Abnormality of the eye (HP:0000478)	Unknown
285840	4	9766686	10785309	Duplication	Abnormality of the eye (HP:0000478)	Unknown
249592	16	9090739	11127998	Deletion	Abnormality of the eye (HP:0000478)	Unknown
2186	X	149129457	149386744	Duplication	Abnormality of the eye (HP:0000478)	Inherited from normal parent
248773	10	56452410	56465437	Deletion	Abnormality of the eye (HP:0000478)	Unknown
248773	9	125185982	125352245	Duplication	Abnormality of the eye (HP:0000478)	Unknown
248281	1	145121545	155038743	Duplication	Abnormality of the eye (HP:0000478)	Unknown
258232	X	105783121	106147944	Duplication	Abnormality of the eye (HP:0000478)	De novo constitutive
248773	16	29652998	30277873	Duplication	Abnormality of the eye (HP:0000478)	Unknown
248296	17	16637902	20219464	Duplication	Abnormality of the eye (HP:0000478)	Unknown
248773	5	54709985	54934324	Duplication	Abnormality of the eye (HP:0000478)	Unknown
252060	10	53228339	53399428	Deletion	Abnormality of the eye (HP:0000478)	Unknown
2386	8	128130585	133688334	Deletion	Abnormality of the eye (HP:0000478)	Unknown
256715	9	40910	326183	Deletion	Abnormality of the eyebrow (HP:0000534)	Inherited from normal parent
106	1	928301	1155984	Deletion	Abnormality of the eyebrow (HP:0000534)	De novo constitutive
249937	1	19023845	19899537	Deletion	Abnormality of the eyebrow (HP:0000534)	Unknown
249293	X	19584833	19865387	Duplication	Abnormality of the eyebrow (HP:0000534)	Inherited from normal parent
261729	6	161694215	161807215	Duplication	Abnormality of the eyebrow (HP:0000534)	Unknown
253653	6	64797826	65657380	Duplication	Abnormality of the eyebrow (HP:0000534)	Inherited from normal parent
260421	15	20279565	23470963	Duplication	Abnormality of the eyebrow (HP:0000534)	Unknown
274498	17	51814422	52607604	Duplication	Abnormality of the eyebrow (HP:0000534)	Inherited from normal parent
248164	5	114413274	129422143	Deletion	Abnormality of the eyebrow (HP:0000534)	Unknown
251294	X	37223427	37515580	Duplication	Abnormality of the eyebrow (HP:0000534)	Unknown
252225	3	52353993	54234507	Duplication	Abnormality of the eyebrow (HP:0000534)	Inherited from normal parent
249687	3	526216	1791562	Duplication	Abnormality of the eyebrow (HP:0000534)	Unknown
257461	19	10466725	12042457	Deletion	Abnormality of the eyebrow (HP:0000534)	Unknown
251294	7	107033343	107312693	Duplication	Abnormality of the eyebrow (HP:0000534)	Unknown
248972	10	133225922	133677524	Duplication	Abnormality of the eyebrow (HP:0000534)	Unknown
1572	4	56161428	82113957	Deletion	Abnormality of the eyebrow (HP:0000534)	Unknown
274498	1	1028674	2238601	Deletion	Abnormality of the eyebrow (HP:0000534)	De novo constitutive
252225	15	83229665	84689721	Deletion	Abnormality of the eyebrow (HP:0000534)	De novo constitutive
261729	15	30583407	32510863	Deletion	Abnormality of the eyebrow (HP:0000534)	De novo constitutive
1372	3	3159172	3351580	Deletion	Abnormality of the eyebrow (HP:0000534)	Unknown
251294	8	53299908	53866185	Duplication	Abnormality of the eyebrow (HP:0000534)	Unknown
248972	4	25359653	25875355	Duplication	Abnormality of the eyebrow (HP:0000534)	Unknown
248972	2	71218120	83347518	Duplication	Abnormality of the eyebrow (HP:0000534)	De novo constitutive
249742	6	128242	577515	Deletion	Abnormality of the eyebrow (HP:0000534)	Unknown
251294	16	3716036	4057600	Duplication	Abnormality of the eyebrow (HP:0000534)	Unknown
281828	3	7048035	7077510	Duplication	Abnormality of the eyelashes (HP:0000499)	Unknown
249506	2	190707136	213638945	Deletion	Abnormality of the eyelashes (HP:0000499)	Unknown
281828	3	197514250	197606720	Duplication	Abnormality of the eyelashes (HP:0000499)	Unknown
281828	10	19509393	19510453	Deletion	Abnormality of the eyelashes (HP:0000499)	Unknown
281828	7	146056420	146080573	Duplication	Abnormality of the eyelashes (HP:0000499)	Unknown
281828	4	157931688	157939707	Deletion	Abnormality of the eyelashes (HP:0000499)	Unknown
281828	16	73668771	73683375	Duplication	Abnormality of the eyelashes (HP:0000499)	Unknown
259934	15	95365461	102465355	Deletion	Abnormality of the eyelid (HP:0000492)	De novo constitutive
259934	11	16502568	16573092	Deletion	Abnormality of the eyelid (HP:0000492)	De novo constitutive
1641	X	124439330	127799936	Deletion	Abnormality of the eyelid (HP:0000492)	Inherited from normal parent
248500	5	55467154	55958617	Duplication	Abnormality of the eyelid (HP:0000492)	Unknown
248736	8	8069130	9009906	Duplication	Abnormality of the eyelid (HP:0000492)	Inherited from normal parent
285838	15	20481502	22558897	Duplication	Abnormality of the eyelid (HP:0000492)	Unknown
248736	8	12402940	12981673	Duplication	Abnormality of the eyelid (HP:0000492)	Inherited from normal parent
285838	8	77202489	81908442	Deletion	Abnormality of the eyelid (HP:0000492)	Unknown
248695	Y	6876699	6889942	Deletion	Abnormality of the face (HP:0000271)	Unknown
248712	Y	15206936	15251375	Deletion	Abnormality of the face (HP:0000271)	Unknown
248695	Y	4703380	4744900	Deletion	Abnormality of the face (HP:0000271)	Unknown
248712	Y	6657935	6732981	Deletion	Abnormality of the face (HP:0000271)	Unknown
248695	Y	13988154	14001520	Deletion	Abnormality of the face (HP:0000271)	Unknown
248733	Y	14945256	14955773	Deletion	Abnormality of the face (HP:0000271)	Unknown
248695	5	42504504	42695214	Duplication	Abnormality of the face (HP:0000271)	Unknown
248712	Y	16853125	16860692	Deletion	Abnormality of the face (HP:0000271)	Unknown
251817	10	133626790	135404523	Deletion	Abnormality of the face (HP:0000271)	De novo constitutive
248712	Y	17735855	17789983	Deletion	Abnormality of the face (HP:0000271)	Unknown
251921	4	72645	3090744	Duplication	Abnormality of the face (HP:0000271)	Inherited from normal parent
256941	X	100219903	100492773	Duplication	Abnormality of the face (HP:0000271)	Inherited from normal parent
248712	8	15952010	16021744	Deletion	Abnormality of the face (HP:0000271)	Unknown
248712	Y	14945256	14955773	Deletion	Abnormality of the face (HP:0000271)	Unknown
248712	Y	15303302	15530634	Deletion	Abnormality of the face (HP:0000271)	Unknown
248655	Y	14566807	14591285	Deletion	Abnormality of the face (HP:0000271)	Unknown
261845	22	42817697	51219009	Deletion	Abnormality of the face (HP:0000271)	De novo constitutive
278655	15	22765628	23179948	Deletion	Abnormality of the face (HP:0000271)	Maternally inherited, constitutive in mother
248695	Y	13959950	14562682	Deletion	Abnormality of the face (HP:0000271)	Unknown
248655	Y	14945256	14955773	Deletion	Abnormality of the face (HP:0000271)	Unknown
261755	9	130286592	132100018	Deletion	Abnormality of the face (HP:0000271)	Unknown
248733	Y	16263309	16312946	Deletion	Abnormality of the face (HP:0000271)	Unknown
285672	12	132681054	132902831	Deletion	Abnormality of the face (HP:0000271)	Unknown
248695	Y	3159183	3163644	Deletion	Abnormality of the face (HP:0000271)	Unknown
248733	X	143171714	143281602	Duplication	Abnormality of the face (HP:0000271)	Unknown
248695	19	43809294	43859668	Deletion	Abnormality of the face (HP:0000271)	Unknown
248733	Y	6628445	6636780	Deletion	Abnormality of the face (HP:0000271)	Unknown
267433	1	54388952	66421477	Duplication	Abnormality of the face (HP:0000271)	Unknown
248733	10	75490211	75717272	Deletion	Abnormality of the face (HP:0000271)	Unknown
256941	1	94106844	98687633	Deletion	Abnormality of the face (HP:0000271)	De novo constitutive
248712	Y	3159183	3163644	Deletion	Abnormality of the face (HP:0000271)	Unknown
248695	Y	15704762	15756996	Deletion	Abnormality of the face (HP:0000271)	Unknown
248712	Y	18095822	18237916	Deletion	Abnormality of the face (HP:0000271)	Unknown
248733	Y	15987047	16015494	Deletion	Abnormality of the face (HP:0000271)	Unknown
271606	18	75772888	78015058	Deletion	Abnormality of the face (HP:0000271)	Inherited from parent with similar phenotype to child
248733	X	63603047	154929279	Duplication	Abnormality of the face (HP:0000271)	Unknown
251817	1	225602969	249212668	Duplication	Abnormality of the face (HP:0000271)	De novo constitutive
248695	Y	6791452	6846330	Deletion	Abnormality of the face (HP:0000271)	Unknown
253672	15	20849110	23076420	Deletion	Abnormality of the face (HP:0000271)	Inherited from normal parent
248655	Y	15559777	15594875	Deletion	Abnormality of the face (HP:0000271)	Unknown
279921	4	94451591	94774270	Deletion	Abnormality of the face (HP:0000271)	De novo constitutive
263504	11	67374037	67465721	Duplication	Abnormality of the face (HP:0000271)	Unknown
276775	X	153815416	154929486	Duplication	Abnormality of the face (HP:0000271)	Inherited from parent with unknown phenotype
248695	Y	17210509	17251897	Deletion	Abnormality of the face (HP:0000271)	Unknown
248695	X	91389457	91538630	Duplication	Abnormality of the face (HP:0000271)	Unknown
2311	11	44048684	44554534	Deletion	Abnormality of the face (HP:0000271)	Inherited from parent with similar phenotype to child
248733	X	3412712	3413626	Deletion	Abnormality of the face (HP:0000271)	Unknown
248655	Y	13873470	28629893	Deletion	Abnormality of the face (HP:0000271)	Unknown
248733	Y	7272631	7282611	Deletion	Abnormality of the face (HP:0000271)	Unknown
248712	Y	9127037	9136832	Deletion	Abnormality of the face (HP:0000271)	Unknown
285672	4	3573014	3636893	Deletion	Abnormality of the face (HP:0000271)	Unknown
248733	Y	6102840	6117985	Deletion	Abnormality of the face (HP:0000271)	Unknown
248695	Y	7845285	7925586	Deletion	Abnormality of the face (HP:0000271)	Unknown
248655	X	63603047	154899615	Duplication	Abnormality of the face (HP:0000271)	Unknown
248712	Y	7845285	7925586	Deletion	Abnormality of the face (HP:0000271)	Unknown
248712	Y	7396244	7580405	Deletion	Abnormality of the face (HP:0000271)	Unknown
248657	6	162525375	162584359	Duplication	Abnormality of the face (HP:0000271)	Unknown
268127	4	120609868	140724600	Deletion	Abnormality of the face (HP:0000271)	Unknown
248668	X	134846173	134962166	Duplication	Abnormality of the face (HP:0000271)	Unknown
271084	21	45090264	48096946	Deletion	Abnormality of the face (HP:0000271)	De novo constitutive
253730	X	104727876	105972811	Deletion	Abnormality of the face (HP:0000271)	Inherited from normal parent
248733	1	194288962	194484046	Duplication	Abnormality of the face (HP:0000271)	Unknown
248712	Y	14922580	14976177	Deletion	Abnormality of the face (HP:0000271)	Unknown
248676	7	152687934	153140691	Duplication	Abnormality of the face (HP:0000271)	Unknown
276235	22	18706023	21505388	Deletion	Abnormality of the face (HP:0000271)	De novo constitutive
272898	X	153613988	153703976	Duplication	Abnormality of the face (HP:0000271)	De novo constitutive
248712	Y	14566807	14591285	Deletion	Abnormality of the face (HP:0000271)	Unknown
250366	16	7941644	8099413	Deletion	Abnormality of the face (HP:0000271)	Inherited from normal parent
248655	Y	2941521	5542553	Deletion	Abnormality of the face (HP:0000271)	Unknown
248655	X	2700315	63591958	Duplication	Abnormality of the face (HP:0000271)	Unknown
250361	12	44126853	44293297	Deletion	Abnormality of the face (HP:0000271)	Inherited from normal parent
268344	18	10669055	10974860	Duplication	Abnormality of the face (HP:0000271)	Inherited from normal parent
248733	X	2700315	63591958	Duplication	Abnormality of the face (HP:0000271)	Unknown
253731	X	104727876	105972811	Deletion	Abnormality of the face (HP:0000271)	Inherited from normal parent
279567	6	161317009	170906767	Deletion	Abnormality of the face (HP:0000271)	De novo constitutive
253729	1	246027111	249212668	Deletion	Abnormality of the face (HP:0000271)	De novo constitutive
248695	Y	2925563	5542553	Deletion	Abnormality of the face (HP:0000271)	Unknown
248655	Y	7619074	7649678	Deletion	Abnormality of the face (HP:0000271)	Unknown
248695	Y	14988335	15021279	Deletion	Abnormality of the face (HP:0000271)	Unknown
270219	6	162363664	162445944	Duplication	Abnormality of the face (HP:0000271)	Inherited from normal parent
248655	Y	7585170	7680130	Deletion	Abnormality of the face (HP:0000271)	Unknown
248733	Y	8635194	8645350	Deletion	Abnormality of the face (HP:0000271)	Unknown
248712	Y	16870864	17071977	Deletion	Abnormality of the face (HP:0000271)	Unknown
248655	Y	15660131	15680314	Deletion	Abnormality of the face (HP:0000271)	Unknown
271592	6	153888742	166535756	Deletion	Abnormality of the face (HP:0000271)	De novo constitutive
248733	Y	14566807	14591285	Deletion	Abnormality of the face (HP:0000271)	Unknown
248733	Y	7845285	7925586	Deletion	Abnormality of the face (HP:0000271)	Unknown
255378	11	89868728	90629499	Duplication	Abnormality of the face (HP:0000271)	Unknown
250378	17	1151598	3159852	Duplication	Abnormality of the face (HP:0000271)	De novo constitutive
250388	Y	293529	867875	Duplication	Abnormality of the face (HP:0000271)	Inherited from normal parent
248655	Y	7036664	7105708	Deletion	Abnormality of the face (HP:0000271)	Unknown
248712	Y	7619074	7649678	Deletion	Abnormality of the face (HP:0000271)	Unknown
271939	7	123469450	129573116	Deletion	Abnormality of the face (HP:0000271)	De novo constitutive
248733	Y	16072402	16172732	Deletion	Abnormality of the face (HP:0000271)	Unknown
248733	X	75053026	75079043	Deletion	Abnormality of the face (HP:0000271)	Unknown
248733	Y	15042458	15094143	Deletion	Abnormality of the face (HP:0000271)	Unknown
248655	Y	16376345	16393950	Deletion	Abnormality of the face (HP:0000271)	Unknown
271680	2	32635272	33340339	Duplication	Abnormality of the face (HP:0000271)	Inherited from normal parent
248654	4	94059618	94104576	Duplication	Abnormality of the face (HP:0000271)	Unknown
248733	Y	14494833	14522663	Deletion	Abnormality of the face (HP:0000271)	Unknown
250840	20	225967	633575	Deletion	Abnormality of the face (HP:0000271)	Inherited from normal parent
250684	19	46352121	46954589	Deletion	Abnormality of the face (HP:0000271)	Inherited from normal parent
263418	2	145019698	147185534	Deletion	Abnormality of the face (HP:0000271)	De novo constitutive
248695	Y	8170755	8227032	Deletion	Abnormality of the face (HP:0000271)	Unknown
248733	Y	15206936	15251375	Deletion	Abnormality of the face (HP:0000271)	Unknown
248655	Y	3159183	3163644	Deletion	Abnormality of the face (HP:0000271)	Unknown
248695	Y	14968527	14976177	Deletion	Abnormality of the face (HP:0000271)	Unknown
271844	2	48045596	48418922	Deletion	Abnormality of the face (HP:0000271)	De novo constitutive
270219	7	7776335	8490077	Duplication	Abnormality of the face (HP:0000271)	Inherited from normal parent
248655	Y	16419308	16460500	Deletion	Abnormality of the face (HP:0000271)	Unknown
279916	5	35779	13750112	Deletion	Abnormality of the face (HP:0000271)	De novo constitutive
248655	Y	15263280	15271779	Deletion	Abnormality of the face (HP:0000271)	Unknown
252060	10	53228339	53399428	Deletion	Abnormality of the face (HP:0000271)	Unknown
250915	1	241469419	248865374	Deletion	Abnormality of the face (HP:0000271)	De novo constitutive
248712	X	91389457	91538630	Duplication	Abnormality of the face (HP:0000271)	Unknown
273516	22	20754422	21440514	Deletion	Abnormality of the face (HP:0000271)	Inherited from parent with unknown phenotype
248655	1	157149743	157162089	Deletion	Abnormality of the face (HP:0000271)	Unknown
248655	Y	15826360	15948750	Deletion	Abnormality of the face (HP:0000271)	Unknown
248695	Y	14136668	14158494	Deletion	Abnormality of the face (HP:0000271)	Unknown
248733	Y	14186421	14215791	Deletion	Abnormality of the face (HP:0000271)	Unknown
248695	Y	17078346	17116885	Deletion	Abnormality of the face (HP:0000271)	Unknown
248712	Y	14494833	14522663	Deletion	Abnormality of the face (HP:0000271)	Unknown
253720	10	3141936	3305005	Duplication	Abnormality of the face (HP:0000271)	Inherited from normal parent
248712	X	90413537	90506270	Duplication	Abnormality of the face (HP:0000271)	Unknown
248712	Y	14240915	14465156	Deletion	Abnormality of the face (HP:0000271)	Unknown
248733	Y	7585170	7680130	Deletion	Abnormality of the face (HP:0000271)	Unknown
248655	Y	14401566	14430226	Deletion	Abnormality of the face (HP:0000271)	Unknown
248712	Y	16516579	16529847	Deletion	Abnormality of the face (HP:0000271)	Unknown
256548	16	29439299	30347867	Deletion	Abnormality of the face (HP:0000271)	Unknown
248695	Y	14622265	14913307	Deletion	Abnormality of the face (HP:0000271)	Unknown
263420	X	153246671	153832724	Duplication	Abnormality of the face (HP:0000271)	De novo constitutive
250915	20	61267634	62906195	Duplication	Abnormality of the face (HP:0000271)	De novo constitutive
248655	Y	14922580	14935928	Deletion	Abnormality of the face (HP:0000271)	Unknown
268534	22	46136344	47030034	Deletion	Abnormality of the face (HP:0000271)	Inherited from parent with similar phenotype to child
248712	Y	8170755	8227032	Deletion	Abnormality of the face (HP:0000271)	Unknown
248695	15	77611055	77628215	Deletion	Abnormality of the face (HP:0000271)	Unknown
253691	19	1272198	2138731	Deletion	Abnormality of the face (HP:0000271)	De novo constitutive
263421	4	143113	788322	Deletion	Abnormality of the face (HP:0000271)	Inherited from normal parent
253682	16	15048751	16305736	Duplication	Abnormality of the face (HP:0000271)	Inherited from normal parent
255553	5	168444638	169163785	Duplication	Abnormality of the face (HP:0000271)	Inherited from normal parent
248695	Y	16091770	16178379	Deletion	Abnormality of the face (HP:0000271)	Unknown
250360	12	9135647	9299600	Deletion	Abnormality of the face (HP:0000271)	Inherited from normal parent
270147	4	172275171	173411973	Duplication	Abnormality of the face (HP:0000271)	Inherited from normal parent
248695	X	152151491	152158065	Deletion	Abnormality of the face (HP:0000271)	Unknown
248695	Y	6102840	6400260	Deletion	Abnormality of the face (HP:0000271)	Unknown
264795	22	21917200	22963000	Deletion	Abnormality of the face (HP:0000271)	Unknown
261730	10	125696191	135506704	Deletion	Abnormality of the face (HP:0000271)	Imbalance arising from a balanced parental rearrangement
248712	Y	14136668	14158494	Deletion	Abnormality of the face (HP:0000271)	Unknown
248695	Y	14531675	14551817	Deletion	Abnormality of the face (HP:0000271)	Unknown
248733	Y	7554416	7571324	Deletion	Abnormality of the face (HP:0000271)	Unknown
248695	Y	7585170	7680130	Deletion	Abnormality of the face (HP:0000271)	Unknown
271675	19	4030639	5264186	Deletion	Abnormality of the face (HP:0000271)	De novo constitutive
248712	Y	16094481	16178379	Deletion	Abnormality of the face (HP:0000271)	Unknown
248733	Y	6657935	6716860	Deletion	Abnormality of the face (HP:0000271)	Unknown
248695	Y	9739332	9863850	Deletion	Abnormality of the face (HP:0000271)	Unknown
248712	Y	7117060	7383102	Deletion	Abnormality of the face (HP:0000271)	Unknown
248733	Y	6916888	7028258	Deletion	Abnormality of the face (HP:0000271)	Unknown
248712	Y	16263309	16312946	Deletion	Abnormality of the face (HP:0000271)	Unknown
256195	6	7232641	7761160	Duplication	Abnormality of the face (HP:0000271)	Inherited from normal parent
248695	Y	6628445	9927856	Deletion	Abnormality of the face (HP:0000271)	Unknown
248655	16	88292308	89335487	Deletion	Abnormality of the face (HP:0000271)	Unknown
280535	10	35410864	35705945	Duplication	Abnormality of the face (HP:0000271)	Unknown
269041	22	18894835	21464119	Deletion	Abnormality of the face (HP:0000271)	Unknown
248655	Y	16791985	16841486	Deletion	Abnormality of the face (HP:0000271)	Unknown
248733	Y	2925563	5574135	Deletion	Abnormality of the face (HP:0000271)	Unknown
250358	7	72616361	74037547	Duplication	Abnormality of the face (HP:0000271)	Unknown
253683	16	15492317	16276115	Duplication	Abnormality of the face (HP:0000271)	Inherited from normal parent
248676	2	97971960	98119255	Deletion	Abnormality of the face (HP:0000271)	Unknown
248712	Y	17156767	17411143	Deletion	Abnormality of the face (HP:0000271)	Unknown
248318	16	15504454	17409257	Duplication	Abnormality of the face (HP:0000271)	Unknown
248712	Y	6102840	6117985	Deletion	Abnormality of the face (HP:0000271)	Unknown
248695	Y	2848049	2862993	Deletion	Abnormality of the face (HP:0000271)	Unknown
248733	Y	14309618	14323483	Deletion	Abnormality of the face (HP:0000271)	Unknown
248733	Y	15263280	15271779	Deletion	Abnormality of the face (HP:0000271)	Unknown
252397	17	34817422	36473234	Deletion	Abnormality of the face (HP:0000271)	De novo constitutive
252408	X	29203799	29301812	Deletion	Abnormality of the face (HP:0000271)	Unknown
248695	Y	16853125	16860692	Deletion	Abnormality of the face (HP:0000271)	Unknown
248695	Y	7117060	7383102	Deletion	Abnormality of the face (HP:0000271)	Unknown
248733	X	91389457	91558977	Duplication	Abnormality of the face (HP:0000271)	Unknown
271673	15	30501813	32621216	Duplication	Abnormality of the face (HP:0000271)	Unknown
248655	X	152531255	153888988	Duplication	Abnormality of the face (HP:0000271)	Unknown
259711	3	186461680	187863305	Deletion	Abnormality of the face (HP:0000271)	Inherited from normal parent
248655	Y	7396244	7580405	Deletion	Abnormality of the face (HP:0000271)	Unknown
253729	17	84287	3029973	Duplication	Abnormality of the face (HP:0000271)	De novo constitutive
248655	Y	5232660	5250959	Deletion	Abnormality of the face (HP:0000271)	Unknown
248695	Y	8414061	8500711	Deletion	Abnormality of the face (HP:0000271)	Unknown
250359	8	8452387	11765719	Deletion	Abnormality of the face (HP:0000271)	De novo constitutive
279916	11	198510	2261562	Duplication	Abnormality of the face (HP:0000271)	De novo constitutive
248712	Y	14622265	14913307	Deletion	Abnormality of the face (HP:0000271)	Unknown
248655	Y	16649256	16691304	Deletion	Abnormality of the face (HP:0000271)	Unknown
248655	Y	8414061	8500711	Deletion	Abnormality of the face (HP:0000271)	Unknown
256548	9	131441494	132655410	Duplication	Abnormality of the face (HP:0000271)	Unknown
248695	Y	7272631	7282611	Deletion	Abnormality of the face (HP:0000271)	Unknown
267766	19	10870008	12469511	Deletion	Abnormality of the face (HP:0000271)	De novo constitutive
253580	15	32438884	34656255	Deletion	Abnormality of the face (HP:0000271)	Inherited from normal parent
2311	2	131480603	131913894	Deletion	Abnormality of the face (HP:0000271)	Inherited from parent with similar phenotype to child
248655	Y	13988154	14001520	Deletion	Abnormality of the face (HP:0000271)	Unknown
248655	Y	15967851	15977687	Deletion	Abnormality of the face (HP:0000271)	Unknown
248695	Y	15967851	15977687	Deletion	Abnormality of the face (HP:0000271)	Unknown
248712	Y	9739332	9863850	Deletion	Abnormality of the face (HP:0000271)	Unknown
248695	Y	6366932	6400260	Deletion	Abnormality of the face (HP:0000271)	Unknown
248695	Y	6990718	6994983	Deletion	Abnormality of the face (HP:0000271)	Unknown
2127	X	6551155	7555351	Duplication	Abnormality of the face (HP:0000271)	Inherited from normal parent
248712	Y	17843522	17862969	Deletion	Abnormality of the face (HP:0000271)	Unknown
248676	10	30431659	30952412	Duplication	Abnormality of the face (HP:0000271)	Unknown
269467	8	14745696	16137714	Duplication	Abnormality of the face (HP:0000271)	Inherited from normal parent
248733	Y	13988154	28629893	Deletion	Abnormality of the face (HP:0000271)	Unknown
259038	22	16390706	16582690	Deletion	Abnormality of the face (HP:0000271)	Inherited from normal parent
248695	Y	3948750	3966529	Deletion	Abnormality of the face (HP:0000271)	Unknown
250378	17	5955709	6124640	Duplication	Abnormality of the face (HP:0000271)	De novo constitutive
248655	Y	15303302	15530634	Deletion	Abnormality of the face (HP:0000271)	Unknown
255299	17	34817422	36473234	Duplication	Abnormality of the face (HP:0000271)	De novo constitutive
258366	12	64183599	64618607	Duplication	Abnormality of the face (HP:0000271)	Inherited from normal parent
285672	16	96766	114341	Deletion	Abnormality of the face (HP:0000271)	Unknown
248712	Y	16649256	16691304	Deletion	Abnormality of the face (HP:0000271)	Unknown
251816	X	6457403	8032120	Duplication	Abnormality of the face (HP:0000271)	De novo constitutive
248712	Y	14186421	14215791	Deletion	Abnormality of the face (HP:0000271)	Unknown
250690	17	55956435	58332581	Deletion	Abnormality of the face (HP:0000271)	De novo constitutive
248733	Y	16791985	16802479	Deletion	Abnormality of the face (HP:0000271)	Unknown
248712	Y	13988154	14001520	Deletion	Abnormality of the face (HP:0000271)	Unknown
257085	16	64901436	65322118	Duplication	Abnormality of the face (HP:0000271)	Inherited from normal parent
248733	Y	9882168	9901314	Deletion	Abnormality of the face (HP:0000271)	Unknown
276775	X	153566595	153626738	Duplication	Abnormality of the face (HP:0000271)	Inherited from parent with unknown phenotype
248676	15	60085906	60101811	Deletion	Abnormality of the face (HP:0000271)	Unknown
253949	19	538516	2102287	Duplication	Abnormality of the face (HP:0000271)	De novo constitutive
248657	Y	28807881	58909918	Duplication	Abnormality of the face (HP:0000271)	Unknown
271084	3	60333	10245199	Duplication	Abnormality of the face (HP:0000271)	De novo constitutive
250347	1	114607503	118590145	Duplication	Abnormality of the face (HP:0000271)	Unknown
248733	Y	16853125	16860692	Deletion	Abnormality of the face (HP:0000271)	Unknown
255381	6	81765437	86350420	Deletion	Abnormality of the face (HP:0000271)	De novo constitutive
248733	Y	15559777	15594875	Deletion	Abnormality of the face (HP:0000271)	Unknown
250915	16	15504454	18839990	Duplication	Abnormality of the face (HP:0000271)	Inherited from normal parent
253859	18	42127160	43260328	Deletion	Abnormality of the face (HP:0000271)	De novo constitutive
248317	7	98867726	101363597	Deletion	Abnormality of the face (HP:0000271)	Unknown
248712	Y	4703380	4725124	Deletion	Abnormality of the face (HP:0000271)	Unknown
263697	16	3760374	4865917	Duplication	Abnormality of the face (HP:0000271)	De novo constitutive
248712	Y	15042458	15094143	Deletion	Abnormality of the face (HP:0000271)	Unknown
248676	8	15952010	16021744	Deletion	Abnormality of the face (HP:0000271)	Unknown
285672	7	94996761	100304901	Deletion	Abnormality of the face (HP:0000271)	Unknown
248733	Y	14922580	14976177	Deletion	Abnormality of the face (HP:0000271)	Unknown
266162	2	201606842	209927132	Deletion	Abnormality of the face (HP:0000271)	De novo constitutive
248712	Y	17078346	17116885	Deletion	Abnormality of the face (HP:0000271)	Unknown
274509	8	145809238	145884871	Deletion	Abnormality of the face (HP:0000271)	Inherited from normal parent
248733	Y	13988154	14001520	Deletion	Abnormality of the face (HP:0000271)	Unknown
261730	20	80228	6227272	Duplication	Abnormality of the face (HP:0000271)	Imbalance arising from a balanced parental rearrangement
261845	22	39106714	41497969	Duplication	Abnormality of the face (HP:0000271)	De novo constitutive
269467	1	746608	2140330	Deletion	Abnormality of the face (HP:0000271)	De novo constitutive
248655	Y	7117060	7383102	Deletion	Abnormality of the face (HP:0000271)	Unknown
254582	5	124363282	134604995	Deletion	Abnormality of the face (HP:0000271)	De novo constitutive
256131	2	133772221	134087074	Deletion	Abnormality of the face (HP:0000271)	Inherited from normal parent
248655	Y	6657935	6732981	Deletion	Abnormality of the face (HP:0000271)	Unknown
248712	Y	2650449	2914840	Deletion	Abnormality of the face (HP:0000271)	Unknown
260367	22	18651614	21464119	Deletion	Abnormality of the face (HP:0000271)	Unknown
248712	Y	16041575	16059952	Deletion	Abnormality of the face (HP:0000271)	Unknown
248712	Y	7036664	7105708	Deletion	Abnormality of the face (HP:0000271)	Unknown
248733	Y	8170755	8227032	Deletion	Abnormality of the face (HP:0000271)	Unknown
248733	Y	4703380	4744900	Deletion	Abnormality of the face (HP:0000271)	Unknown
270854	19	3872565	4430469	Deletion	Abnormality of the face (HP:0000271)	De novo constitutive
248657	X	62465816	62499730	Duplication	Abnormality of the face (HP:0000271)	Unknown
264310	8	15185748	15389301	Deletion	Abnormality of the face (HP:0000271)	Biparental
265334	16	78814326	79018563	Deletion	Abnormality of the face (HP:0000271)	Inherited from normal parent
273013	17	34816256	36244358	Deletion	Abnormality of the face (HP:0000271)	De novo constitutive
248695	Y	16870864	17071977	Deletion	Abnormality of the face (HP:0000271)	Unknown
248695	Y	7761579	9434944	Deletion	Abnormality of the face (HP:0000271)	Unknown
248712	Y	17427766	17460134	Deletion	Abnormality of the face (HP:0000271)	Unknown
248655	X	120074750	120104862	Deletion	Abnormality of the face (HP:0000271)	Unknown
248657	5	9908650	9920174	Deletion	Abnormality of the face (HP:0000271)	Unknown
248676	8	88321947	88432978	Deletion	Abnormality of the face (HP:0000271)	Unknown
248712	Y	15660131	15810681	Deletion	Abnormality of the face (HP:0000271)	Unknown
248695	X	88482837	92351496	Duplication	Abnormality of the face (HP:0000271)	Unknown
248733	X	88482837	92351496	Duplication	Abnormality of the face (HP:0000271)	Unknown
252283	1	146641601	147735011	Deletion	Abnormality of the face (HP:0000271)	Inherited from normal parent
248733	Y	17078346	17103674	Deletion	Abnormality of the face (HP:0000271)	Unknown
248695	X	152901542	153913762	Duplication	Abnormality of the face (HP:0000271)	Unknown
248733	Y	15704762	15734785	Deletion	Abnormality of the face (HP:0000271)	Unknown
248655	Y	7188800	7197987	Deletion	Abnormality of the face (HP:0000271)	Unknown
4135	12	115168754	116394836	Deletion	Abnormality of the face (HP:0000271)	De novo constitutive
248657	1	62623028	62638006	Deletion	Abnormality of the face (HP:0000271)	Unknown
248695	X	102585912	102595384	Deletion	Abnormality of the face (HP:0000271)	Unknown
259590	2	232763439	242717043	Duplication	Abnormality of the face (HP:0000271)	De novo constitutive
248712	Y	15826360	15948750	Deletion	Abnormality of the face (HP:0000271)	Unknown
255698	14	100397036	101502723	Deletion	Abnormality of the face (HP:0000271)	De novo constitutive
248712	Y	2925563	6592927	Deletion	Abnormality of the face (HP:0000271)	Unknown
251763	7	141983521	154239067	Deletion	Abnormality of the face (HP:0000271)	Unknown
251812	17	72671837	73645816	Duplication	Abnormality of the face (HP:0000271)	Inherited from normal parent
255381	15	32021733	32510804	Duplication	Abnormality of the face (HP:0000271)	Inherited from normal parent
262055	X	152593678	152616752	Deletion	Abnormality of the face (HP:0000271)	De novo constitutive
253856	1	164501003	171424595	Deletion	Abnormality of the face (HP:0000271)	De novo constitutive
265334	2	237893424	238043430	Deletion	Abnormality of the face (HP:0000271)	Inherited from normal parent
248733	Y	16376345	16393950	Duplication	Abnormality of the face (HP:0000271)	Unknown
267111	4	45882	11807274	Duplication	Abnormality of the face (HP:0000271)	Imbalance arising from a balanced parental rearrangement
249456	12	59384900	62084090	Deletion	Abnormality of the face (HP:0000271)	Unknown
256546	7	6243891	7889083	Deletion	Abnormality of the face (HP:0000271)	De novo constitutive
248712	Y	7585170	7680130	Deletion	Abnormality of the face (HP:0000271)	Unknown
248712	Y	9161920	9166122	Deletion	Abnormality of the face (HP:0000271)	Unknown
250840	22	19074579	19928090	Duplication	Abnormality of the face (HP:0000271)	Inherited from normal parent
248712	Y	14988335	15021279	Deletion	Abnormality of the face (HP:0000271)	Unknown
248712	Y	6366932	6382110	Deletion	Abnormality of the face (HP:0000271)	Unknown
248733	Y	14136668	14151227	Deletion	Abnormality of the face (HP:0000271)	Unknown
248695	Y	7213712	7235621	Deletion	Abnormality of the face (HP:0000271)	Unknown
248712	Y	16563119	16628122	Deletion	Abnormality of the face (HP:0000271)	Unknown
248695	Y	6102840	6117985	Deletion	Abnormality of the face (HP:0000271)	Unknown
265334	15	73455649	73541981	Deletion	Abnormality of the face (HP:0000271)	De novo constitutive
270318	11	127423503	134937416	Deletion	Abnormality of the face (HP:0000271)	Unknown
248712	Y	17890213	18026057	Deletion	Abnormality of the face (HP:0000271)	Unknown
270683	7	75175924	75317046	Deletion	Abnormality of the face (HP:0000271)	Inherited from normal parent
269663	Y	169609	59335220	Duplication	Abnormality of the face (HP:0000271)	De novo constitutive
249811	2	165530590	174466559	Deletion	Abnormality of the face (HP:0000271)	Unknown
253983	14	68816535	71659567	Deletion	Abnormality of the face (HP:0000271)	De novo constitutive
248695	Y	7396244	7580405	Deletion	Abnormality of the face (HP:0000271)	Unknown
248712	Y	16333389	16343282	Deletion	Abnormality of the face (HP:0000271)	Unknown
261755	6	27449427	27921637	Duplication	Abnormality of the face (HP:0000271)	Unknown
248712	Y	4451075	4469456	Deletion	Abnormality of the face (HP:0000271)	Unknown
248695	X	3351008	3429077	Duplication	Abnormality of the face (HP:0000271)	Unknown
268601	8	8100184	11906407	Deletion	Abnormality of the face (HP:0000271)	De novo constitutive
258474	2	193111570	210821910	Duplication	Abnormality of the face (HP:0000271)	De novo constitutive
258598	1	223820857	224076362	Duplication	Abnormality of the face (HP:0000271)	Maternally inherited, constitutive in mother
248655	Y	14136668	14151227	Deletion	Abnormality of the face (HP:0000271)	Unknown
248733	Y	6990718	6994983	Deletion	Abnormality of the face (HP:0000271)	Unknown
268534	1	247829606	248060419	Deletion	Abnormality of the face (HP:0000271)	Unknown
248655	Y	4292849	4371541	Deletion	Abnormality of the face (HP:0000271)	Unknown
248655	Y	6102840	6400260	Deletion	Abnormality of the face (HP:0000271)	Unknown
248712	X	63603047	154929279	Duplication	Abnormality of the face (HP:0000271)	Unknown
248655	Y	16853125	16860692	Deletion	Abnormality of the face (HP:0000271)	Unknown
248712	7	152687934	153140691	Duplication	Abnormality of the face (HP:0000271)	Unknown
248655	Y	14022440	14031565	Deletion	Abnormality of the face (HP:0000271)	Unknown
248733	Y	17279161	17411143	Deletion	Abnormality of the face (HP:0000271)	Unknown
269467	1	2155561	4049360	Duplication	Abnormality of the face (HP:0000271)	De novo constitutive
248695	Y	6628445	6636780	Deletion	Abnormality of the face (HP:0000271)	Unknown
259174	16	29258310	30087114	Deletion	Abnormality of the face (HP:0000271)	Unknown
252278	6	407463	6506905	Deletion	Abnormality of the face (HP:0000271)	De novo constitutive
248655	Y	16600450	16628122	Deletion	Abnormality of the face (HP:0000271)	Unknown
253949	22	49833547	50883454	Deletion	Abnormality of the face (HP:0000271)	De novo constitutive
260121	18	22032122	35430900	Deletion	Abnormality of the face (HP:0000271)	De novo constitutive
248695	Y	14566807	14591285	Deletion	Abnormality of the face (HP:0000271)	Unknown
263478	22	43709818	50692268	Deletion	Abnormality of the face (HP:0000271)	De novo constitutive
248712	Y	17795143	17809388	Deletion	Abnormality of the face (HP:0000271)	Unknown
248695	Y	14262154	14286698	Deletion	Abnormality of the face (HP:0000271)	Unknown
248712	X	143171714	143281602	Duplication	Abnormality of the face (HP:0000271)	Unknown
248712	Y	7272631	7282611	Deletion	Abnormality of the face (HP:0000271)	Unknown
271881	6	162639834	162851554	Deletion	Abnormality of the face (HP:0000271)	Unknown
248695	X	2700315	63591958	Duplication	Abnormality of the face (HP:0000271)	Unknown
248712	Y	15603537	15650429	Deletion	Abnormality of the face (HP:0000271)	Unknown
248712	X	88453552	92351496	Duplication	Abnormality of the face (HP:0000271)	Unknown
248655	Y	6916888	7028258	Deletion	Abnormality of the face (HP:0000271)	Unknown
4136	8	25095177	32909082	Deletion	Abnormality of the face (HP:0000271)	Unknown
2760	X	151959017	154841455	Duplication	Abnormality of the face (HP:0000271)	Unknown
275959	17	1130776	1444918	Duplication	Abnormality of the face (HP:0000271)	De novo constitutive
248695	Y	16743428	16766626	Deletion	Abnormality of the face (HP:0000271)	Unknown
255695	1	4737853	10402188	Deletion	Abnormality of the face (HP:0000271)	De novo constitutive
248712	Y	6916888	6959583	Deletion	Abnormality of the face (HP:0000271)	Unknown
248695	Y	16516579	16529847	Deletion	Abnormality of the face (HP:0000271)	Unknown
248712	Y	14022440	14031565	Deletion	Abnormality of the face (HP:0000271)	Unknown
250059	16	3831263	4307744	Duplication	Abnormality of the face (HP:0000271)	De novo constitutive
265996	2	213107178	213170355	Deletion	Abnormality of the face (HP:0000271)	Inherited from normal parent
283124	19	13933021	16320073	Deletion	Abnormality of the face (HP:0000271)	De novo constitutive
250428	15	31420666	32145067	Duplication	Abnormality of the face (HP:0000271)	Inherited from normal parent
265072	20	29833609	30081142	Duplication	Abnormality of the face (HP:0000271)	Inherited from normal parent
248712	1	545596	564464	Deletion	Abnormality of the face (HP:0000271)	Unknown
248695	Y	9627146	9703957	Deletion	Abnormality of the face (HP:0000271)	Unknown
248712	Y	17263205	17272277	Deletion	Abnormality of the face (HP:0000271)	Unknown
265329	16	14968855	16267306	Deletion	Abnormality of the face (HP:0000271)	Inherited from normal parent
256195	X	138886304	139433114	Duplication	Abnormality of the face (HP:0000271)	Inherited from normal parent
256546	7	3861164	5864755	Deletion	Abnormality of the face (HP:0000271)	De novo constitutive
263700	12	124743122	133773534	Deletion	Abnormality of the face (HP:0000271)	Unknown
248733	Y	6167927	6201306	Deletion	Abnormality of the face (HP:0000271)	Unknown
248657	1	147403385	147649536	Deletion	Abnormality of the face (HP:0000271)	Unknown
248733	X	90511599	90731236	Duplication	Abnormality of the face (HP:0000271)	Unknown
248733	X	152151491	152158065	Deletion	Abnormality of the face (HP:0000271)	Unknown
248733	2	48769087	48789480	Deletion	Abnormality of the face (HP:0000271)	Unknown
248712	Y	7845285	9434944	Deletion	Abnormality of the face (HP:0000271)	Unknown
248655	Y	16516579	16529847	Deletion	Abnormality of the face (HP:0000271)	Unknown
253579	9	133354127	134514500	Duplication	Abnormality of the face (HP:0000271)	Inherited from normal parent
248712	Y	16711817	16732312	Duplication	Abnormality of the face (HP:0000271)	Unknown
248712	Y	7188800	7197987	Deletion	Abnormality of the face (HP:0000271)	Unknown
250391	22	44142256	49452750	Deletion	Abnormality of the face (HP:0000271)	De novo constitutive
248712	Y	14088396	14097598	Deletion	Abnormality of the face (HP:0000271)	Unknown
248733	Y	15421661	15434969	Deletion	Abnormality of the face (HP:0000271)	Unknown
248657	1	146086979	147882902	Deletion	Abnormality of the face (HP:0000271)	De novo constitutive
248712	Y	15559777	15594875	Deletion	Abnormality of the face (HP:0000271)	Unknown
248733	Y	16600450	16614911	Deletion	Abnormality of the face (HP:0000271)	Unknown
248733	5	118619204	118725882	Deletion	Abnormality of the face (HP:0000271)	Unknown
248695	Y	13942733	28629893	Deletion	Abnormality of the face (HP:0000271)	Unknown
271673	15	20016316	30493349	Duplication	Abnormality of the face (HP:0000271)	Unknown
270318	4	68345	12547916	Duplication	Abnormality of the face (HP:0000271)	Unknown
248733	Y	7950436	7959638	Deletion	Abnormality of the face (HP:0000271)	Unknown
264658	4	187084539	190896909	Deletion	Abnormality of the face (HP:0000271)	De novo constitutive
248695	Y	6167927	6242336	Deletion	Abnormality of the face (HP:0000271)	Unknown
248733	7	142825842	142912305	Deletion	Abnormality of the face (HP:0000271)	Unknown
248712	Y	13891994	14562682	Deletion	Abnormality of the face (HP:0000271)	Unknown
248733	Y	13873470	13960010	Deletion	Abnormality of the face (HP:0000271)	Unknown
277715	8	35456947	35532948	Deletion	Abnormality of the face (HP:0000271)	Inherited from parent with unknown phenotype
248733	Y	7761579	7820601	Deletion	Abnormality of the face (HP:0000271)	Unknown
248655	X	152151491	152158065	Deletion	Abnormality of the face (HP:0000271)	Unknown
248668	11	84548697	84628963	Deletion	Abnormality of the face (HP:0000271)	Unknown
248733	Y	14988335	15021279	Deletion	Abnormality of the face (HP:0000271)	Unknown
252282	4	117466385	127252263	Deletion	Abnormality of the face (HP:0000271)	De novo constitutive
248733	20	48545425	48563833	Deletion	Abnormality of the face (HP:0000271)	Unknown
248712	Y	17818738	18973414	Deletion	Abnormality of the face (HP:0000271)	Unknown
250064	16	28837450	29042118	Deletion	Abnormality of the face (HP:0000271)	Inherited from parent with similar phenotype to child
248733	Y	2848049	2862993	Deletion	Abnormality of the face (HP:0000271)	Unknown
263418	8	15952011	16040743	Deletion	Abnormality of the face (HP:0000271)	Inherited from normal parent
264123	1	200601826	200774814	Duplication	Abnormality of the face (HP:0000271)	Inherited from normal parent
2311	2	74812565	75261881	Duplication	Abnormality of the face (HP:0000271)	Unknown
248733	Y	16817826	16841486	Deletion	Abnormality of the face (HP:0000271)	Unknown
248733	Y	17682175	17718696	Deletion	Abnormality of the face (HP:0000271)	Unknown
248655	Y	15042458	15123706	Deletion	Abnormality of the face (HP:0000271)	Unknown
250841	7	147453336	150564724	Duplication	Abnormality of the face (HP:0000271)	Inherited from normal parent
248733	Y	6102840	9927856	Deletion	Abnormality of the face (HP:0000271)	Unknown
250881	2	52339951	52518689	Deletion	Abnormality of the face (HP:0000271)	Inherited from normal parent
275953	7	82006921	82202890	Duplication	Abnormality of the face (HP:0000271)	Inherited from parent with unknown phenotype
248712	Y	9882168	9927856	Deletion	Abnormality of the face (HP:0000271)	Unknown
248712	Y	3948750	3966529	Deletion	Abnormality of the face (HP:0000271)	Unknown
248695	Y	16263309	16312946	Deletion	Abnormality of the face (HP:0000271)	Unknown
248655	Y	13891994	14562682	Deletion	Abnormality of the face (HP:0000271)	Unknown
248655	Y	14309618	14323483	Deletion	Abnormality of the face (HP:0000271)	Unknown
276775	X	153629413	153783168	Duplication	Abnormality of the face (HP:0000271)	Inherited from parent with unknown phenotype
277056	7	120900853	120978272	Duplication	Abnormality of the face (HP:0000271)	Inherited from parent with unknown phenotype
248695	Y	15303302	15530634	Deletion	Abnormality of the face (HP:0000271)	Unknown
270854	20	41181630	41241888	Deletion	Abnormality of the face (HP:0000271)	Inherited from normal parent
248712	Y	15140102	15174148	Deletion	Abnormality of the face (HP:0000271)	Unknown
248733	Y	7188800	7197987	Deletion	Abnormality of the face (HP:0000271)	Unknown
248712	Y	15263280	15271779	Deletion	Abnormality of the face (HP:0000271)	Unknown
248733	Y	8090483	8152740	Deletion	Abnormality of the face (HP:0000271)	Unknown
250365	15	37951440	38119569	Deletion	Abnormality of the face (HP:0000271)	De novo constitutive
248712	Y	6876699	6889942	Deletion	Abnormality of the face (HP:0000271)	Unknown
248733	Y	14622265	14913307	Deletion	Abnormality of the face (HP:0000271)	Unknown
248655	5	45627997	45699220	Deletion	Abnormality of the face (HP:0000271)	Unknown
248655	Y	7272631	7282611	Deletion	Abnormality of the face (HP:0000271)	Unknown
248712	Y	6628445	6636780	Deletion	Abnormality of the face (HP:0000271)	Unknown
248733	Y	5232660	5250959	Deletion	Abnormality of the face (HP:0000271)	Unknown
248654	18	65855190	65891899	Deletion	Abnormality of the face (HP:0000271)	Unknown
248712	Y	17682175	17718696	Deletion	Abnormality of the face (HP:0000271)	Unknown
248695	Y	16188681	16249566	Deletion	Abnormality of the face (HP:0000271)	Unknown
250353	4	74432894	81454157	Duplication	Abnormality of the face (HP:0000271)	Unknown
248733	Y	17518116	17550388	Deletion	Abnormality of the face (HP:0000271)	Unknown
275946	17	58481922	58589055	Duplication	Abnormality of the face (HP:0000271)	Inherited from parent with unknown phenotype
248695	X	63603047	154929279	Duplication	Abnormality of the face (HP:0000271)	Unknown
264123	16	84225672	84373691	Duplication	Abnormality of the face (HP:0000271)	Inherited from normal parent
248733	Y	15967851	15977687	Deletion	Abnormality of the face (HP:0000271)	Unknown
248733	Y	7976595	8035046	Deletion	Abnormality of the face (HP:0000271)	Unknown
248676	6	6730036	6751364	Deletion	Abnormality of the face (HP:0000271)	Unknown
250386	X	8547893	9724171	Deletion	Abnormality of the face (HP:0000271)	De novo constitutive
248712	Y	6167927	6242336	Deletion	Abnormality of the face (HP:0000271)	Unknown
248733	Y	4451075	4469456	Deletion	Abnormality of the face (HP:0000271)	Unknown
276223	15	20550014	23260485	Deletion	Abnormality of the face (HP:0000271)	Inherited from normal parent
3765	3	195672229	197497869	Duplication	Abnormality of the face (HP:0000271)	Inherited from parent with similar phenotype to child
248712	Y	2886878	2905059	Deletion	Abnormality of the face (HP:0000271)	Unknown
248655	16	29652998	30198600	Deletion	Abnormality of the face (HP:0000271)	Unknown
248695	Y	15206936	15251375	Deletion	Abnormality of the face (HP:0000271)	Unknown
265333	15	27508444	27866013	Duplication	Abnormality of the face (HP:0000271)	Inherited from normal parent
264647	15	83169537	84861399	Deletion	Abnormality of the face (HP:0000271)	De novo constitutive
248695	Y	14484177	14522663	Deletion	Abnormality of the face (HP:0000271)	Unknown
248695	Y	7188800	7197987	Deletion	Abnormality of the face (HP:0000271)	Unknown
265045	21	43735037	43818816	Duplication	Abnormality of the face (HP:0000271)	Inherited from normal parent
284699	17	43659413	44219555	Deletion	Abnormality of the face (HP:0000271)	De novo constitutive
248655	X	88482837	92351496	Duplication	Abnormality of the face (HP:0000271)	Unknown
248733	Y	8414061	8500711	Deletion	Abnormality of the face (HP:0000271)	Unknown
248733	Y	16188681	16249566	Deletion	Abnormality of the face (HP:0000271)	Unknown
268182	X	17297403	17608937	Duplication	Abnormality of the face (HP:0000271)	Inherited from normal parent
248695	Y	16817826	16841486	Deletion	Abnormality of the face (HP:0000271)	Unknown
264311	6	7372609	7463655	Duplication	Abnormality of the face (HP:0000271)	Inherited from normal parent
259459	6	159417351	170748692	Deletion	Abnormality of the face (HP:0000271)	De novo constitutive
248733	Y	14374595	14465156	Deletion	Abnormality of the face (HP:0000271)	Unknown
264658	10	119613028	135434254	Duplication	Abnormality of the face (HP:0000271)	Unknown
253983	3	59704192	61067122	Duplication	Abnormality of the face (HP:0000271)	Inherited from normal parent
248712	Y	6990718	6994983	Deletion	Abnormality of the face (HP:0000271)	Unknown
248712	Y	6102840	6400260	Deletion	Abnormality of the face (HP:0000271)	Unknown
248655	Y	4703380	4744900	Deletion	Abnormality of the face (HP:0000271)	Unknown
248712	Y	14309618	14323483	Deletion	Abnormality of the face (HP:0000271)	Unknown
248733	Y	3948750	3966529	Deletion	Abnormality of the face (HP:0000271)	Unknown
1921	17	43675408	44159862	Duplication	Abnormality of the face (HP:0000271)	De novo constitutive
250357	6	45184640	48777434	Duplication	Abnormality of the face (HP:0000271)	Unknown
248655	Y	14455369	14465156	Deletion	Abnormality of the face (HP:0000271)	Unknown
248695	Y	7036664	7105708	Deletion	Abnormality of the face (HP:0000271)	Unknown
248655	Y	6990718	6994983	Deletion	Abnormality of the face (HP:0000271)	Unknown
248733	Y	16419308	16443435	Deletion	Abnormality of the face (HP:0000271)	Unknown
248733	Y	16649256	16691304	Deletion	Abnormality of the face (HP:0000271)	Unknown
248695	Y	4292849	4371541	Deletion	Abnormality of the face (HP:0000271)	Unknown
264123	15	31467361	31695379	Deletion	Abnormality of the face (HP:0000271)	Inherited from normal parent
271846	7	128970128	131714856	Duplication	Abnormality of the face (HP:0000271)	Inherited from normal parent
255553	12	40561536	40792196	Deletion	Abnormality of the face (HP:0000271)	Inherited from normal parent
248655	Y	2848049	2862993	Deletion	Abnormality of the face (HP:0000271)	Unknown
252404	7	142745116	152922260	Deletion	Abnormality of the face (HP:0000271)	De novo constitutive
265036	7	40463811	40561111	Deletion	Abnormality of the face (HP:0000271)	Inherited from normal parent
268238	5	1100067	1217562	Duplication	Abnormality of the face (HP:0000271)	Unknown
264639	3	70429306	71437677	Deletion	Abnormality of the face (HP:0000271)	De novo constitutive
251814	15	30938215	32914140	Duplication	Abnormality of the face (HP:0000271)	Inherited from normal parent
248695	X	90511599	90692843	Duplication	Abnormality of the face (HP:0000271)	Unknown
248733	Y	7761579	9863850	Deletion	Abnormality of the face (HP:0000271)	Unknown
270190	10	299304	740247	Deletion	Abnormality of the face (HP:0000271)	De novo constitutive
271983	X	153246671	153609163	Duplication	Abnormality of the face (HP:0000271)	De novo constitutive
248657	X	70121	85344	Duplication	Abnormality of the face (HP:0000271)	Unknown
248655	Y	7213712	7235621	Deletion	Abnormality of the face (HP:0000271)	Unknown
248712	Y	17518116	17550388	Deletion	Abnormality of the face (HP:0000271)	Unknown
248655	Y	14988335	15021279	Deletion	Abnormality of the face (HP:0000271)	Unknown
248733	Y	9739332	9863850	Deletion	Abnormality of the face (HP:0000271)	Unknown
248712	Y	16376345	16393950	Deletion	Abnormality of the face (HP:0000271)	Unknown
271052	2	875980	978307	Duplication	Abnormality of the face (HP:0000271)	Inherited from normal parent
248712	Y	6628445	9927856	Deletion	Abnormality of the face (HP:0000271)	Unknown
248657	9	28876030	28887418	Deletion	Abnormality of the face (HP:0000271)	Unknown
248695	Y	16419308	16443435	Deletion	Abnormality of the face (HP:0000271)	Unknown
271079	11	116828484	116948879	Deletion	Abnormality of the face (HP:0000271)	Inherited from normal parent
273772	X	96396743	96827670	Duplication	Abnormality of the face (HP:0000271)	De novo constitutive
248712	Y	7761579	7820601	Deletion	Abnormality of the face (HP:0000271)	Unknown
253681	2	152473853	159537124	Deletion	Abnormality of the face (HP:0000271)	De novo constitutive
248712	Y	9666094	9703957	Deletion	Abnormality of the face (HP:0000271)	Unknown
248676	X	70121	85344	Duplication	Abnormality of the face (HP:0000271)	Unknown
248655	Y	9666094	9703957	Deletion	Abnormality of the face (HP:0000271)	Unknown
249950	1	96716580	109529202	Duplication	Abnormality of the face (HP:0000271)	De novo constitutive
248655	Y	3948750	3966529	Deletion	Abnormality of the face (HP:0000271)	Unknown
248733	Y	9666094	9703957	Deletion	Abnormality of the face (HP:0000271)	Unknown
248733	Y	16333389	16343282	Deletion	Abnormality of the face (HP:0000271)	Unknown
271079	10	70002108	70134818	Duplication	Abnormality of the face (HP:0000271)	Inherited from normal parent
248695	Y	15603537	15650429	Deletion	Abnormality of the face (HP:0000271)	Unknown
248712	Y	4292849	4371541	Deletion	Abnormality of the face (HP:0000271)	Unknown
248695	Y	16333389	16343282	Deletion	Abnormality of the face (HP:0000271)	Unknown
248655	Y	7761579	9434944	Deletion	Abnormality of the face (HP:0000271)	Unknown
248712	Y	2650449	2664398	Deletion	Abnormality of the face (HP:0000271)	Unknown
270586	X	14083122	14625588	Duplication	Abnormality of the face (HP:0000271)	De novo constitutive
248733	Y	6876699	6889942	Deletion	Abnormality of the face (HP:0000271)	Unknown
255632	17	47554863	49471989	Deletion	Abnormality of the face (HP:0000271)	De novo constitutive
267111	18	66190392	78010032	Deletion	Abnormality of the face (HP:0000271)	Imbalance arising from a balanced parental rearrangement
250880	1	173810633	181029634	Deletion	Abnormality of the face (HP:0000271)	Inherited from parent with similar phenotype to child
248676	22	16053472	16489971	Duplication	Abnormality of the face (HP:0000271)	Unknown
267420	17	71811993	78637813	Duplication	Abnormality of the face (HP:0000271)	De novo constitutive
248655	Y	14622265	14913307	Deletion	Abnormality of the face (HP:0000271)	Unknown
2127	4	71593550	72906070	Duplication	Abnormality of the face (HP:0000271)	Unknown
248695	Y	16649256	16691304	Deletion	Abnormality of the face (HP:0000271)	Unknown
271881	22	18935465	21915509	Duplication	Abnormality of the face (HP:0000271)	Inherited from parent with unknown phenotype
248676	11	62630193	62634436	Deletion	Abnormality of the face (HP:0000271)	Unknown
248712	X	89274948	89348399	Duplication	Abnormality of the face (HP:0000271)	Unknown
248695	Y	15263280	15271779	Deletion	Abnormality of the face (HP:0000271)	Unknown
248655	Y	6167927	6242336	Deletion	Abnormality of the face (HP:0000271)	Unknown
248695	15	102040979	102281600	Duplication	Abnormality of the face (HP:0000271)	Unknown
248712	X	152151491	152158065	Duplication	Abnormality of the face (HP:0000271)	Unknown
248655	Y	2735028	2839357	Deletion	Abnormality of the face (HP:0000271)	Unknown
248695	Y	14922580	14935928	Deletion	Abnormality of the face (HP:0000271)	Unknown
248655	Y	6628445	9927856	Deletion	Abnormality of the face (HP:0000271)	Unknown
275956	11	17144271	17270834	Duplication	Abnormality of the face (HP:0000271)	Inherited from parent with unknown phenotype
248655	Y	6628445	6636780	Deletion	Abnormality of the face (HP:0000271)	Unknown
1876	3	7523176	10813431	Deletion	Abnormality of the face (HP:0000271)	De novo constitutive
264305	12	21017606	21404137	Deletion	Abnormality of the face (HP:0000271)	Inherited from normal parent
248695	Y	15660131	15680314	Deletion	Abnormality of the face (HP:0000271)	Unknown
248733	Y	15303302	15594875	Deletion	Abnormality of the face (HP:0000271)	Unknown
248676	13	97334397	97422141	Duplication	Abnormality of the face (HP:0000271)	Unknown
248655	Y	16188681	16249566	Deletion	Abnormality of the face (HP:0000271)	Unknown
268127	20	60020278	60073326	Deletion	Abnormality of the face (HP:0000271)	Inherited from normal parent
268350	1	142617743	145291911	Duplication	Abnormality of the face (HP:0000271)	Unknown
250364	14	84783824	105689917	Duplication	Abnormality of the face (HP:0000271)	De novo constitutive
248654	X	70121	160747	Duplication	Abnormality of the face (HP:0000271)	Unknown
248655	Y	6791452	6846330	Deletion	Abnormality of the face (HP:0000271)	Unknown
248733	Y	16711817	16732312	Duplication	Abnormality of the face (HP:0000271)	Unknown
248695	6	65788039	65814323	Deletion	Abnormality of the face (HP:0000271)	Unknown
264233	13	20427493	26037670	Deletion	Abnormality of the face (HP:0000271)	De novo constitutive
264305	3	37353762	37533502	Duplication	Abnormality of the face (HP:0000271)	Inherited from normal parent
259644	2	197437479	199975796	Deletion	Abnormality of the face (HP:0000271)	De novo constitutive
248733	X	70121	85344	Duplication	Abnormality of the face (HP:0000271)	Unknown
248712	Y	13873470	28629893	Deletion	Abnormality of the face (HP:0000271)	Unknown
252279	16	29673954	30119759	Deletion	Abnormality of the face (HP:0000271)	De novo constitutive
255635	11	89705189	91523174	Duplication	Abnormality of the face (HP:0000271)	Inherited from normal parent
248668	17	34817421	36209228	Duplication	Abnormality of the face (HP:0000271)	De novo constitutive
248733	19	50380617	50401153	Deletion	Abnormality of the face (HP:0000271)	Unknown
248655	Y	6876699	6900462	Deletion	Abnormality of the face (HP:0000271)	Unknown
248655	Y	16711817	16732312	Deletion	Abnormality of the face (HP:0000271)	Unknown
248733	Y	7213712	7235621	Deletion	Abnormality of the face (HP:0000271)	Unknown
248668	X	140665021	140682270	Duplication	Abnormality of the face (HP:0000271)	Unknown
251739	7	141983521	154239067	Deletion	Abnormality of the face (HP:0000271)	Unknown
248655	Y	14484177	14522663	Deletion	Abnormality of the face (HP:0000271)	Unknown
248695	Y	16711817	16732312	Deletion	Abnormality of the face (HP:0000271)	Unknown
248668	18	65665273	65687786	Deletion	Abnormality of the face (HP:0000271)	Unknown
267549	16	28824794	29042118	Deletion	Abnormality of the face (HP:0000271)	Unknown
4134	15	74412947	78112945	Deletion	Abnormality of the face (HP:0000271)	De novo constitutive
256603	1	146641601	147734952	Duplication	Abnormality of the face (HP:0000271)	De novo constitutive
248657	7	29699900	29714816	Duplication	Abnormality of the face (HP:0000271)	Unknown
256718	X	65351932	74923866	Duplication	Abnormality of the face (HP:0000271)	Inherited from normal parent
268186	17	80492705	80624731	Duplication	Abnormality of the face (HP:0000271)	Inherited from normal parent
271079	19	5475075	5578100	Duplication	Abnormality of the face (HP:0000271)	Inherited from normal parent
248712	Y	8764537	8780378	Deletion	Abnormality of the face (HP:0000271)	Unknown
248733	Y	15603537	15650429	Deletion	Abnormality of the face (HP:0000271)	Unknown
263480	12	66282264	66441645	Deletion	Abnormality of the face (HP:0000271)	De novo constitutive
248712	Y	2735028	2839357	Deletion	Abnormality of the face (HP:0000271)	Unknown
248695	Y	15826360	15948750	Deletion	Abnormality of the face (HP:0000271)	Unknown
271045	2	133912022	134000065	Deletion	Abnormality of the face (HP:0000271)	Inherited from normal parent
248668	9	11920614	12007106	Deletion	Abnormality of the face (HP:0000271)	Unknown
248655	Y	4212866	4229764	Deletion	Abnormality of the face (HP:0000271)	Unknown
1016	22	45574224	51244566	Deletion	Abnormality of the face (HP:0000271)	De novo constitutive
248733	Y	14262154	14286698	Deletion	Abnormality of the face (HP:0000271)	Unknown
251304	4	90527679	90705624	Duplication	Abnormality of the face (HP:0000271)	Unknown
262052	6	62296744	62877375	Duplication	Abnormality of the face (HP:0000271)	Inherited from normal parent
250879	20	14608853	14756918	Deletion	Abnormality of the face (HP:0000271)	Inherited from normal parent
248655	Y	16743428	16766626	Deletion	Abnormality of the face (HP:0000271)	Unknown
248733	2	201936560	201994183	Deletion	Abnormality of the face (HP:0000271)	Unknown
248733	Y	2776572	2839357	Deletion	Abnormality of the face (HP:0000271)	Unknown
248695	Y	2723744	2839357	Deletion	Abnormality of the face (HP:0000271)	Unknown
248655	Y	2874740	2914840	Deletion	Abnormality of the face (HP:0000271)	Unknown
262828	11	92765018	106662479	Deletion	Abnormality of the face (HP:0000271)	Inherited from parent with similar phenotype to child
271054	12	53627092	54111152	Duplication	Abnormality of the face (HP:0000271)	De novo constitutive
248695	X	3619223	3635922	Deletion	Abnormality of the face (HP:0000271)	Unknown
248695	Y	17279161	17411143	Deletion	Abnormality of the face (HP:0000271)	Unknown
266828	16	75823525	76193277	Deletion	Abnormality of the face (HP:0000271)	Inherited from normal parent
248712	Y	7213712	7235621	Deletion	Abnormality of the face (HP:0000271)	Unknown
248733	Y	7396244	7580405	Deletion	Abnormality of the face (HP:0000271)	Unknown
248733	Y	17210509	17251897	Deletion	Abnormality of the face (HP:0000271)	Unknown
248655	X	3351008	3895938	Duplication	Abnormality of the face (HP:0000271)	Unknown
248695	Y	6657935	6732981	Deletion	Abnormality of the face (HP:0000271)	Unknown
248733	Y	15660131	15680314	Deletion	Abnormality of the face (HP:0000271)	Unknown
248655	Y	14374595	14380680	Deletion	Abnormality of the face (HP:0000271)	Unknown
248655	Y	14531675	14551817	Deletion	Abnormality of the face (HP:0000271)	Unknown
259034	17	84279	2104732	Deletion	Abnormality of the face (HP:0000271)	De novo constitutive
248733	Y	16870864	17071977	Deletion	Abnormality of the face (HP:0000271)	Unknown
248712	6	6730036	6751364	Deletion	Abnormality of the face (HP:0000271)	Unknown
253244	4	134921203	135184334	Deletion	Abnormality of the face (HP:0000271)	Inherited from normal parent
268350	1	114300083	121322518	Duplication	Abnormality of the face (HP:0000271)	Unknown
1619	2	199879427	206535791	Duplication	Abnormality of the face (HP:0000271)	Unknown
248712	X	2700315	63591958	Duplication	Abnormality of the face (HP:0000271)	Unknown
248733	Y	8241977	8288063	Deletion	Abnormality of the face (HP:0000271)	Unknown
250377	17	6953276	7431891	Duplication	Abnormality of the face (HP:0000271)	De novo constitutive
248733	Y	6366932	6382110	Deletion	Abnormality of the face (HP:0000271)	Unknown
248695	Y	15042458	15094143	Deletion	Abnormality of the face (HP:0000271)	Unknown
248655	Y	14262154	14286698	Deletion	Abnormality of the face (HP:0000271)	Unknown
248733	Y	16516579	16529847	Deletion	Abnormality of the face (HP:0000271)	Unknown
248668	5	11213652	11358222	Duplication	Abnormality of the face (HP:0000271)	Unknown
248733	Y	15826360	15948750	Deletion	Abnormality of the face (HP:0000271)	Unknown
248712	Y	8414061	8463254	Deletion	Abnormality of the face (HP:0000271)	Unknown
271070	15	48533638	48613297	Duplication	Abnormality of the face (HP:0000271)	Inherited from normal parent
248733	Y	7057475	7105708	Deletion	Abnormality of the face (HP:0000271)	Unknown
248712	Y	14531675	14551817	Deletion	Abnormality of the face (HP:0000271)	Unknown
271719	17	43706886	44269672	Deletion	Abnormality of the face (HP:0000271)	De novo constitutive
248712	Y	16419308	16460500	Deletion	Abnormality of the face (HP:0000271)	Unknown
248712	Y	4212866	4229764	Deletion	Abnormality of the face (HP:0000271)	Unknown
265353	10	85221373	87551427	Duplication	Abnormality of the face (HP:0000271)	Unknown
248733	Y	6410057	6650944	Deletion	Abnormality of the face (HP:0000271)	Unknown
248712	Y	6791452	6846330	Deletion	Abnormality of the face (HP:0000271)	Unknown
1296	7	108936618	121723279	Deletion	Abnormality of the face (HP:0000271)	De novo constitutive
251304	2	32630123	33355371	Duplication	Abnormality of the face (HP:0000271)	Inherited from normal parent
264309	19	41086316	41180077	Duplication	Abnormality of the face (HP:0000271)	Inherited from normal parent
250380	17	72267412	72463136	Duplication	Abnormality of the face (HP:0000271)	De novo constitutive
248655	Y	7845285	7925586	Deletion	Abnormality of the face (HP:0000271)	Unknown
248733	Y	16743428	16766626	Deletion	Abnormality of the face (HP:0000271)	Unknown
248655	Y	15206936	15251375	Deletion	Abnormality of the face (HP:0000271)	Unknown
248712	11	62630193	62634436	Deletion	Abnormality of the face (HP:0000271)	Unknown
248655	Y	16263309	16312946	Deletion	Abnormality of the face (HP:0000271)	Unknown
248695	Y	14401566	14465156	Deletion	Abnormality of the face (HP:0000271)	Unknown
263249	22	18894620	21440656	Deletion	Abnormality of the face (HP:0000271)	Unknown
248733	Y	4212866	4229764	Deletion	Abnormality of the face (HP:0000271)	Unknown
266827	22	42837619	51218980	Deletion	Abnormality of the face (HP:0000271)	De novo constitutive
248695	Y	16600450	16628122	Deletion	Abnormality of the face (HP:0000271)	Unknown
248695	Y	14309618	14323483	Deletion	Abnormality of the face (HP:0000271)	Unknown
255607	2	63090066	63812147	Duplication	Abnormality of the face (HP:0000271)	Inherited from normal parent
248733	X	88586996	88606714	Deletion	Abnormality of the face (HP:0000271)	Unknown
248695	Y	4212866	4229764	Deletion	Abnormality of the face (HP:0000271)	Unknown
248695	X	143171714	143281602	Duplication	Abnormality of the face (HP:0000271)	Unknown
248712	Y	18061743	18084056	Deletion	Abnormality of the face (HP:0000271)	Unknown
248695	Y	9882168	9901314	Deletion	Abnormality of the face (HP:0000271)	Unknown
248733	Y	8845138	9072145	Deletion	Abnormality of the face (HP:0000271)	Unknown
248712	Y	15967851	15977687	Deletion	Abnormality of the face (HP:0000271)	Unknown
285920	7	86574084	94631377	Deletion	Abnormality of the face (HP:0000271)	De novo constitutive
248712	Y	16743428	16766626	Deletion	Abnormality of the face (HP:0000271)	Unknown
248655	Y	17078346	17116885	Deletion	Abnormality of the face (HP:0000271)	Unknown
248733	Y	3159183	3163644	Deletion	Abnormality of the face (HP:0000271)	Unknown
248733	Y	6791452	6846330	Deletion	Abnormality of the face (HP:0000271)	Unknown
269663	16	28492125	29258477	Duplication	Abnormality of the face (HP:0000271)	Inherited from normal parent
248655	Y	14968527	14976177	Deletion	Abnormality of the face (HP:0000271)	Unknown
248655	Y	15704762	15756996	Deletion	Abnormality of the face (HP:0000271)	Unknown
281527	6	150435942	150524918	Deletion	Abnormality of the face (HP:0000271)	Paternally inherited, constitutive in father
248695	Y	7950436	7959638	Deletion	Abnormality of the face (HP:0000271)	Unknown
248712	Y	16791985	16841486	Deletion	Abnormality of the face (HP:0000271)	Unknown
265066	1	236610946	236782730	Duplication	Abnormality of the face (HP:0000271)	Inherited from normal parent
248655	Y	16870864	17071977	Deletion	Abnormality of the face (HP:0000271)	Unknown
248733	8	90844235	90854094	Deletion	Abnormality of the face (HP:0000271)	Unknown
271534	16	57702705	57805177	Duplication	Abnormality of the face (HP:0000271)	Inherited from normal parent
248712	9	4219574	4543116	Duplication	Abnormality of the face (HP:0000271)	Unknown
250364	14	106196304	107268432	Deletion	Abnormality of the face (HP:0000271)	De novo constitutive
248733	Y	7117060	7383102	Deletion	Abnormality of the face (HP:0000271)	Unknown
261647	9	119435099	119603895	Deletion	Abnormality of the face (HP:0000271)	Inherited from normal parent
248655	X	88586996	88606714	Deletion	Abnormality of the face (HP:0000271)	Unknown
248654	16	14864502	18707663	Deletion	Abnormality of the face (HP:0000271)	Unknown
248655	Y	6102840	6117985	Deletion	Abnormality of the face (HP:0000271)	Unknown
264336	14	34600510	41578688	Deletion	Abnormality of the face (HP:0000271)	Unknown
250349	1	5943597	12540397	Deletion	Abnormality of the face (HP:0000271)	De novo constitutive
248712	Y	5594702	6019671	Deletion	Abnormality of the face (HP:0000271)	Unknown
248655	Y	6366932	6382110	Deletion	Abnormality of the face (HP:0000271)	Unknown
248695	Y	6916888	7028258	Deletion	Abnormality of the face (HP:0000271)	Unknown
248712	Y	7976595	8118847	Deletion	Abnormality of the face (HP:0000271)	Unknown
248695	Y	4451075	4469456	Deletion	Abnormality of the face (HP:0000271)	Unknown
248712	Y	17130013	17140865	Deletion	Abnormality of the face (HP:0000271)	Unknown
248733	Y	14017385	14522663	Deletion	Abnormality of the face (HP:0000271)	Unknown
248695	Y	15559777	15594875	Deletion	Abnormality of the face (HP:0000271)	Unknown
248712	Y	2848049	2862993	Deletion	Abnormality of the face (HP:0000271)	Unknown
261647	8	56737183	57229402	Duplication	Abnormality of the face (HP:0000271)	Inherited from normal parent
281527	6	147163686	150184285	Deletion	Abnormality of the face (HP:0000271)	Paternally inherited, constitutive in father
250353	15	29677287	29826537	Deletion	Abnormality of the face (HP:0000271)	Unknown
285920	7	98717972	107002949	Deletion	Abnormality of the face (HP:0000271)	De novo constitutive
248712	Y	14401566	14430226	Deletion	Abnormality of the face (HP:0000271)	Unknown
250916	12	158379	344299	Duplication	Abnormality of the face (HP:0000271)	Inherited from normal parent
248712	Y	8845138	9085384	Deletion	Abnormality of the face (HP:0000271)	Unknown
271881	2	197364077	197541555	Duplication	Abnormality of the face (HP:0000271)	Unknown
250351	2	21427141	21599342	Duplication	Abnormality of the face (HP:0000271)	Inherited from normal parent
250916	X	140384198	140549586	Deletion	Abnormality of the face (HP:0000271)	Inherited from normal parent
250381	22	19095778	19932688	Duplication	Abnormality of the face (HP:0000271)	Inherited from normal parent
248733	Y	2886878	2914840	Deletion	Abnormality of the face (HP:0000271)	Unknown
248655	Y	16091770	16178379	Deletion	Abnormality of the face (HP:0000271)	Unknown
248655	Y	9739332	9863850	Deletion	Abnormality of the face (HP:0000271)	Unknown
258067	19	3259054	5450303	Deletion	Abnormality of the face (HP:0000271)	Unknown
248695	Y	16376345	16393950	Deletion	Abnormality of the face (HP:0000271)	Unknown
248712	Y	16188681	16249566	Deletion	Abnormality of the face (HP:0000271)	Unknown
251541	17	396627	2303750	Deletion	Abnormality of the face (HP:0000271)	De novo constitutive
254342	16	16077437	16283248	Duplication	Abnormality of the female genitalia (HP:0010460)	De novo constitutive
4100	7	85976320	94268253	Deletion	Abnormality of the female genitalia (HP:0010460)	De novo constitutive
269606	8	56857628	62900181	Deletion	Abnormality of the female genitalia (HP:0010460)	De novo constitutive
263682	7	130380279	130458249	Deletion	Abnormality of the female genitalia (HP:0010460)	Unknown
1578	20	232000	19374167	Duplication	Abnormality of the female genitalia (HP:0010460)	Unknown
263682	7	27139893	27237871	Deletion	Abnormality of the female genitalia (HP:0010460)	Unknown
1578	9	10190	11351967	Deletion	Abnormality of the female genitalia (HP:0010460)	Unknown
254674	12	49775240	50396984	Deletion	Abnormality of the female genitalia (HP:0010460)	Inherited from normal parent
257734	9	119029798	119350590	Duplication	Abnormality of the female genitalia (HP:0010460)	Inherited from normal parent
263682	4	111378207	111507649	Deletion	Abnormality of the female genitalia (HP:0010460)	Unknown
263682	19	10370663	10781316	Deletion	Abnormality of the female genitalia (HP:0010460)	Unknown
278456	17	34817422	36209228	Duplication	Abnormality of the fetal cardiovascular system (HP:0010948)	Paternally inherited, constitutive in father
266268	2	202467933	204617620	Deletion	Abnormality of the fibula (HP:0002991)	De novo constitutive
286222	10	135185212	135372492	Duplication	Abnormality of the foot (HP:0001760)	Unknown
248547	4	186542566	190930894	Deletion	Abnormality of the foot (HP:0001760)	De novo constitutive
270738	2	140719548	140773999	Deletion	Abnormality of the foot (HP:0001760)	Unknown
259934	15	95365461	102465355	Deletion	Abnormality of the foot (HP:0001760)	De novo constitutive
279260	22	21798706	23654222	Deletion	Abnormality of the foot (HP:0001760)	Maternally inherited, constitutive in mother
248547	4	185220361	185769159	Duplication	Abnormality of the foot (HP:0001760)	De novo constitutive
249534	11	49833523	50380401	Duplication	Abnormality of the foot (HP:0001760)	Unknown
286222	11	212739	134267121	Deletion	Abnormality of the foot (HP:0001760)	De novo mosaic
248547	X	136529385	154915975	Duplication	Abnormality of the foot (HP:0001760)	De novo constitutive
261018	4	79095538	79164750	Duplication	Abnormality of the foot (HP:0001760)	Unknown
250859	2	44531483	44624360	Deletion	Abnormality of the foot (HP:0001760)	Inherited from normal parent
256127	16	6950959	7029793	Deletion	Abnormality of the foot (HP:0001760)	Inherited from parent with similar phenotype to child
272148	5	1	21486661	Duplication	Abnormality of the foot (HP:0001760)	Imbalance arising from a balanced parental rearrangement
279247	14	21762802	21927271	Duplication	Abnormality of the foot (HP:0001760)	De novo constitutive
259934	11	16502568	16573092	Deletion	Abnormality of the foot (HP:0001760)	De novo constitutive
260779	2	185123696	200623899	Deletion	Abnormality of the foot (HP:0001760)	Unknown
286222	4	8383341	8694621	Duplication	Abnormality of the foot (HP:0001760)	Unknown
261018	1	177867430	177901015	Duplication	Abnormality of the foot (HP:0001760)	Unknown
272148	13	93909041	115107733	Deletion	Abnormality of the foot (HP:0001760)	Imbalance arising from a balanced parental rearrangement
250334	7	38761751	43267524	Deletion	Abnormality of the foot (HP:0001760)	De novo constitutive
264798	5	62711976	63689936	Duplication	Abnormality of the foot (HP:0001760)	Inherited from normal parent
265067	10	123241710	135404523	Deletion	Abnormality of the foot (HP:0001760)	Unknown
252148	16	91009	1784142	Deletion	Abnormality of the foot (HP:0001760)	Unknown
248538	17	34817422	36173763	Duplication	Abnormality of the foot (HP:0001760)	Unknown
262199	3	192437045	192641995	Duplication	Abnormality of the foot (HP:0001760)	Inherited from normal parent
279247	11	97508560	98193407	Deletion	Abnormality of the foot (HP:0001760)	Paternally inherited, constitutive in father
252137	10	91344168	93973279	Duplication	Abnormality of the foot (HP:0001760)	Inherited from normal parent
258110	15	71959135	75893502	Deletion	Abnormality of the foot (HP:0001760)	De novo constitutive
258062	17	16772396	17310886	Duplication	Abnormality of the foot (HP:0001760)	Inherited from parent with similar phenotype to child
270738	13	42149870	42739559	Duplication	Abnormality of the foot (HP:0001760)	De novo constitutive
270738	1	10567864	10589051	Deletion	Abnormality of the foot (HP:0001760)	Unknown
248538	15	30653877	32514980	Deletion	Abnormality of the foot (HP:0001760)	Unknown
250859	3	118877866	119265945	Duplication	Abnormality of the foot (HP:0001760)	Inherited from normal parent
261018	10	102969339	103407534	Duplication	Abnormality of the foot (HP:0001760)	Unknown
262199	9	220253	17167649	Duplication	Abnormality of the foot (HP:0001760)	De novo constitutive
272079	5	134367501	134782949	Duplication	Abnormality of the forearm (HP:0002973)	De novo constitutive
[truncated: 43,530 more rows]
