# Supplementary material for: Systematic identification of phenotypically enriched loci using a patient network of genomic disorders
Source: BMC Genomics. 2016 Mar 15;17:232. doi: 10.1186/s12864-016-2569-6 (PMC4792099; doi:10.1186/s12864-016-2569-6)
Supplement: Additional file 3: Table S2. — Phenotypically enriched loci (PELs) after the enrichment analysis (hypergeometric test, P-values <0.05.) and case–control analysis (Fisher's exact test, P-values <0.05). (XLSX 269 kb) [file 12864_2016_2569_MOESM3_ESM.xlsx]

## Sheet: MANUSCRIPT_Table_Master_results
PEL ID	type	chr	start	end	Phenotype (HPO Term)	P value enrichment	Cases/Carriers (Controls)	P value genetic association	Penetrance	Patient DECIPHER ID	Status
PEL 174	Deletion	1	242987796	243204793	Microcephaly (HP:0000252)	0.00067	10/19 (27)	0.01	1.6	276523	known
PEL 174	Deletion	1	242987796	243204793	Microcephaly (HP:0000252)	0.00067	10/19 (27)	0.01	1.6	276524	known
PEL 174	Deletion	1	242987796	243204793	Microcephaly (HP:0000252)	0.00067	10/19 (27)	0.01	1.6	249647	known
PEL 174	Deletion	1	242987796	243204793	Microcephaly (HP:0000252)	0.00067	10/19 (27)	0.01	1.6	250468	known
PEL 174	Deletion	1	242987796	243204793	Microcephaly (HP:0000252)	0.00067	10/19 (27)	0.01	1.6	250915	known
PEL 174	Deletion	1	242987796	243204793	Microcephaly (HP:0000252)	0.00067	10/19 (27)	0.01	1.6	249405	known
PEL 174	Deletion	1	242987796	243204793	Microcephaly (HP:0000252)	0.00067	10/19 (27)	0.01	1.6	254276	known
PEL 174	Deletion	1	242987796	243204793	Microcephaly (HP:0000252)	0.00067	10/19 (27)	0.01	1.6	258477	known
PEL 174	Deletion	1	242987796	243204793	Microcephaly (HP:0000252)	0.00067	10/19 (27)	0.01	1.6	1617	known
PEL 174	Deletion	1	242987796	243204793	Microcephaly (HP:0000252)	0.00067	10/19 (27)	0.01	1.6	276520	known
PEL 215	Deletion	6	144444361	145129549	Decreased body weight (HP:0004325)	0.002	3/3 (2)	0.001	6.1	251465	novel
PEL 215	Deletion	6	144444361	145129549	Decreased body weight (HP:0004325)	0.002	3/3 (2)	0.001	6.1	248227	novel
PEL 215	Deletion	6	144444361	145129549	Decreased body weight (HP:0004325)	0.002	3/3 (2)	0.001	6.1	273678	novel
PEL 407	Duplication	1	113036203	113159136	Abnormality of the palate (HP:0000174)	0.024	3/3 (0)	0.001	100	259237	novel
PEL 407	Duplication	1	113036203	113159136	Abnormality of the palate (HP:0000174)	0.024	3/3 (0)	0.001	100	2292	novel
PEL 407	Duplication	1	113036203	113159136	Abnormality of the palate (HP:0000174)	0.024	3/3 (0)	0.001	100	248354	novel
PEL 427	Deletion	X	68716578	68893546	Generalized abnormality of skin (HP:0011354)	0.03	3/5 (2)	0.001	6.1	284367	novel
PEL 427	Deletion	X	68716578	68893546	Generalized abnormality of skin (HP:0011354)	0.03	3/5 (2)	0.001	6.1	278294	novel
PEL 427	Deletion	X	68716578	68893546	Generalized abnormality of skin (HP:0011354)	0.03	3/5 (2)	0.001	6.1	278293	novel
PEL 204	Deletion	15	37951440	38119569	Cafe-au-lait spot (HP:0000957)	0.0015	3/5 (0)	1e-05	100	250365	known
PEL 204	Deletion	15	37951440	38119569	Cafe-au-lait spot (HP:0000957)	0.0015	3/5 (0)	1e-05	100	251108	known
PEL 204	Deletion	15	37951440	38119569	Cafe-au-lait spot (HP:0000957)	0.0015	3/5 (0)	1e-05	100	261748	known
PEL 205	Deletion	12	27450410	27538360	Short digit (HP:0011927)	0.0016	4/7 (1)	1e-05	14.7	283599	novel
PEL 205	Deletion	12	27450410	27538360	Short digit (HP:0011927)	0.0016	4/7 (1)	1e-05	14.7	256754	novel
PEL 205	Deletion	12	27450410	27538360	Short digit (HP:0011927)	0.0016	4/7 (1)	1e-05	14.7	284660	novel
PEL 205	Deletion	12	27450410	27538360	Short digit (HP:0011927)	0.0016	4/7 (1)	1e-05	14.7	251557	novel
PEL 143	Deletion	4	82010051	82113957	Short stature (HP:0004322)	0.00023	8/11 (1)	1e-06	25.7	994	known
PEL 143	Deletion	4	82010051	82113957	Short stature (HP:0004322)	0.00023	8/11 (1)	1e-06	25.7	4665	known
PEL 143	Deletion	4	82010051	82113957	Short stature (HP:0004322)	0.00023	8/11 (1)	1e-06	25.7	749	known
PEL 143	Deletion	4	82010051	82113957	Short stature (HP:0004322)	0.00023	8/11 (1)	1e-06	25.7	1571	known
PEL 143	Deletion	4	82010051	82113957	Short stature (HP:0004322)	0.00023	8/11 (1)	1e-06	25.7	251258	known
PEL 143	Deletion	4	82010051	82113957	Short stature (HP:0004322)	0.00023	8/11 (1)	1e-06	25.7	248316	known
PEL 143	Deletion	4	82010051	82113957	Short stature (HP:0004322)	0.00023	8/11 (1)	1e-06	25.7	252386	known
PEL 143	Deletion	4	82010051	82113957	Short stature (HP:0004322)	0.00023	8/11 (1)	1e-06	25.7	1572	known
PEL 126	Deletion	2	166091754	166141370	Seizures (HP:0001250)	8e-05	10/15 (0)	1e-08	100	264304	novel
PEL 126	Deletion	2	166091754	166141370	Seizures (HP:0001250)	8e-05	10/15 (0)	1e-08	100	2859	novel
PEL 126	Deletion	2	166091754	166141370	Seizures (HP:0001250)	8e-05	10/15 (0)	1e-08	100	254495	novel
PEL 126	Deletion	2	166091754	166141370	Seizures (HP:0001250)	8e-05	10/15 (0)	1e-08	100	1629	novel
PEL 126	Deletion	2	166091754	166141370	Seizures (HP:0001250)	8e-05	10/15 (0)	1e-08	100	275286	novel
PEL 126	Deletion	2	166091754	166141370	Seizures (HP:0001250)	8e-05	10/15 (0)	1e-08	100	264998	novel
PEL 126	Deletion	2	166091754	166141370	Seizures (HP:0001250)	8e-05	10/15 (0)	1e-08	100	251999	novel
PEL 126	Deletion	2	166091754	166141370	Seizures (HP:0001250)	8e-05	10/15 (0)	1e-08	100	268224	novel
PEL 126	Deletion	2	166091754	166141370	Seizures (HP:0001250)	8e-05	10/15 (0)	1e-08	100	249811	novel
PEL 126	Deletion	2	166091754	166141370	Seizures (HP:0001250)	8e-05	10/15 (0)	1e-08	100	249630	novel
PEL 175	Deletion	7	112349829	112510539	Delayed speech and language development (HP:0000750)	0.00067	12/18 (0)	1e-08	100	801	novel
PEL 175	Deletion	7	112349829	112510539	Delayed speech and language development (HP:0000750)	0.00067	12/18 (0)	1e-08	100	248350	novel
PEL 175	Deletion	7	112349829	112510539	Delayed speech and language development (HP:0000750)	0.00067	12/18 (0)	1e-08	100	813	novel
PEL 175	Deletion	7	112349829	112510539	Delayed speech and language development (HP:0000750)	0.00067	12/18 (0)	1e-08	100	249621	novel
PEL 175	Deletion	7	112349829	112510539	Delayed speech and language development (HP:0000750)	0.00067	12/18 (0)	1e-08	100	264129	novel
PEL 175	Deletion	7	112349829	112510539	Delayed speech and language development (HP:0000750)	0.00067	12/18 (0)	1e-08	100	1621	novel
PEL 175	Deletion	7	112349829	112510539	Delayed speech and language development (HP:0000750)	0.00067	12/18 (0)	1e-08	100	249553	novel
PEL 175	Deletion	7	112349829	112510539	Delayed speech and language development (HP:0000750)	0.00067	12/18 (0)	1e-08	100	800	novel
PEL 175	Deletion	7	112349829	112510539	Delayed speech and language development (HP:0000750)	0.00067	12/18 (0)	1e-08	100	249731	novel
PEL 175	Deletion	7	112349829	112510539	Delayed speech and language development (HP:0000750)	0.00067	12/18 (0)	1e-08	100	1299	novel
PEL 175	Deletion	7	112349829	112510539	Delayed speech and language development (HP:0000750)	0.00067	12/18 (0)	1e-08	100	249772	novel
PEL 175	Deletion	7	112349829	112510539	Delayed speech and language development (HP:0000750)	0.00067	12/18 (0)	1e-08	100	1296	novel
PEL 69	Deletion	11	31735689	31775457	Aplasia/Hypoplasia affecting the eye (HP:0008056)	1.7e-06	5/8 (0)	1e-08	100	265704	novel
PEL 69	Deletion	11	31735689	31775457	Aplasia/Hypoplasia affecting the eye (HP:0008056)	1.7e-06	5/8 (0)	1e-08	100	253354	novel
PEL 69	Deletion	11	31735689	31775457	Aplasia/Hypoplasia affecting the eye (HP:0008056)	1.7e-06	5/8 (0)	1e-08	100	286003	novel
PEL 69	Deletion	11	31735689	31775457	Aplasia/Hypoplasia affecting the eye (HP:0008056)	1.7e-06	5/8 (0)	1e-08	100	263619	novel
PEL 69	Deletion	11	31735689	31775457	Aplasia/Hypoplasia affecting the eye (HP:0008056)	1.7e-06	5/8 (0)	1e-08	100	270752	novel
PEL 70	Deletion	11	31802605	31825698	Aplasia/Hypoplasia affecting the eye (HP:0008056)	1.7e-06	5/8 (0)	1e-08	100	253354	known
PEL 70	Deletion	11	31802605	31825698	Aplasia/Hypoplasia affecting the eye (HP:0008056)	1.7e-06	5/8 (0)	1e-08	100	270752	known
PEL 70	Deletion	11	31802605	31825698	Aplasia/Hypoplasia affecting the eye (HP:0008056)	1.7e-06	5/8 (0)	1e-08	100	275410	known
PEL 70	Deletion	11	31802605	31825698	Aplasia/Hypoplasia affecting the eye (HP:0008056)	1.7e-06	5/8 (0)	1e-08	100	263619	known
PEL 70	Deletion	11	31802605	31825698	Aplasia/Hypoplasia affecting the eye (HP:0008056)	1.7e-06	5/8 (0)	1e-08	100	286003	known
PEL 54	Deletion	2	51147499	51148567	Autism (HP:0000717)	4.1e-07	15/28 (4)	1e-10	14	251242	known
PEL 54	Deletion	2	51147499	51148567	Autism (HP:0000717)	4.1e-07	15/28 (4)	1e-10	14	250904	known
PEL 54	Deletion	2	51147499	51148567	Autism (HP:0000717)	4.1e-07	15/28 (4)	1e-10	14	951	known
PEL 54	Deletion	2	51147499	51148567	Autism (HP:0000717)	4.1e-07	15/28 (4)	1e-10	14	281384	known
PEL 54	Deletion	2	51147499	51148567	Autism (HP:0000717)	4.1e-07	15/28 (4)	1e-10	14	275550	known
PEL 54	Deletion	2	51147499	51148567	Autism (HP:0000717)	4.1e-07	15/28 (4)	1e-10	14	251611	known
PEL 54	Deletion	2	51147499	51148567	Autism (HP:0000717)	4.1e-07	15/28 (4)	1e-10	14	277542	known
PEL 54	Deletion	2	51147499	51148567	Autism (HP:0000717)	4.1e-07	15/28 (4)	1e-10	14	267745	known
PEL 54	Deletion	2	51147499	51148567	Autism (HP:0000717)	4.1e-07	15/28 (4)	1e-10	14	272694	known
PEL 54	Deletion	2	51147499	51148567	Autism (HP:0000717)	4.1e-07	15/28 (4)	1e-10	14	257276	known
PEL 54	Deletion	2	51147499	51148567	Autism (HP:0000717)	4.1e-07	15/28 (4)	1e-10	14	267036	known
PEL 54	Deletion	2	51147499	51148567	Autism (HP:0000717)	4.1e-07	15/28 (4)	1e-10	14	270136	known
PEL 54	Deletion	2	51147499	51148567	Autism (HP:0000717)	4.1e-07	15/28 (4)	1e-10	14	250207	known
PEL 54	Deletion	2	51147499	51148567	Autism (HP:0000717)	4.1e-07	15/28 (4)	1e-10	14	253851	known
PEL 54	Deletion	2	51147499	51148567	Autism (HP:0000717)	4.1e-07	15/28 (4)	1e-10	14	263852	known
PEL 22	Deletion	8	11610366	11693442	Malformation of the heart and great vessels (HP:0002564)	8.3e-10	15/21 (0)	1e-13	100	249004	known
PEL 22	Deletion	8	11610366	11693442	Malformation of the heart and great vessels (HP:0002564)	8.3e-10	15/21 (0)	1e-13	100	262660	known
PEL 22	Deletion	8	11610366	11693442	Malformation of the heart and great vessels (HP:0002564)	8.3e-10	15/21 (0)	1e-13	100	265709	known
PEL 22	Deletion	8	11610366	11693442	Malformation of the heart and great vessels (HP:0002564)	8.3e-10	15/21 (0)	1e-13	100	268601	known
PEL 22	Deletion	8	11610366	11693442	Malformation of the heart and great vessels (HP:0002564)	8.3e-10	15/21 (0)	1e-13	100	589	known
PEL 22	Deletion	8	11610366	11693442	Malformation of the heart and great vessels (HP:0002564)	8.3e-10	15/21 (0)	1e-13	100	1351	known
PEL 22	Deletion	8	11610366	11693442	Malformation of the heart and great vessels (HP:0002564)	8.3e-10	15/21 (0)	1e-13	100	285990	known
PEL 22	Deletion	8	11610366	11693442	Malformation of the heart and great vessels (HP:0002564)	8.3e-10	15/21 (0)	1e-13	100	250359	known
PEL 22	Deletion	8	11610366	11693442	Malformation of the heart and great vessels (HP:0002564)	8.3e-10	15/21 (0)	1e-13	100	267780	known
PEL 22	Deletion	8	11610366	11693442	Malformation of the heart and great vessels (HP:0002564)	8.3e-10	15/21 (0)	1e-13	100	268599	known
PEL 22	Deletion	8	11610366	11693442	Malformation of the heart and great vessels (HP:0002564)	8.3e-10	15/21 (0)	1e-13	100	251419	known
PEL 22	Deletion	8	11610366	11693442	Malformation of the heart and great vessels (HP:0002564)	8.3e-10	15/21 (0)	1e-13	100	2531	known
PEL 22	Deletion	8	11610366	11693442	Malformation of the heart and great vessels (HP:0002564)	8.3e-10	15/21 (0)	1e-13	100	128	known
PEL 22	Deletion	8	11610366	11693442	Malformation of the heart and great vessels (HP:0002564)	8.3e-10	15/21 (0)	1e-13	100	249521	known
PEL 22	Deletion	8	11610366	11693442	Malformation of the heart and great vessels (HP:0002564)	8.3e-10	15/21 (0)	1e-13	100	259251	known
PEL 51	Duplication	17	1117153	1126676	Abnormality of the lower limb (HP:0002814)	2.6e-07	18/33 (1)	1e-13	43.8	258559	novel
PEL 51	Duplication	17	1117153	1126676	Abnormality of the lower limb (HP:0002814)	2.6e-07	18/33 (1)	1e-13	43.8	258565	novel
PEL 51	Duplication	17	1117153	1126676	Abnormality of the lower limb (HP:0002814)	2.6e-07	18/33 (1)	1e-13	43.8	258561	novel
PEL 51	Duplication	17	1117153	1126676	Abnormality of the lower limb (HP:0002814)	2.6e-07	18/33 (1)	1e-13	43.8	258555	novel
PEL 51	Duplication	17	1117153	1126676	Abnormality of the lower limb (HP:0002814)	2.6e-07	18/33 (1)	1e-13	43.8	258564	novel
PEL 51	Duplication	17	1117153	1126676	Abnormality of the lower limb (HP:0002814)	2.6e-07	18/33 (1)	1e-13	43.8	258567	novel
PEL 51	Duplication	17	1117153	1126676	Abnormality of the lower limb (HP:0002814)	2.6e-07	18/33 (1)	1e-13	43.8	258553	novel
PEL 51	Duplication	17	1117153	1126676	Abnormality of the lower limb (HP:0002814)	2.6e-07	18/33 (1)	1e-13	43.8	258563	novel
PEL 51	Duplication	17	1117153	1126676	Abnormality of the lower limb (HP:0002814)	2.6e-07	18/33 (1)	1e-13	43.8	258560	novel
PEL 51	Duplication	17	1117153	1126676	Abnormality of the lower limb (HP:0002814)	2.6e-07	18/33 (1)	1e-13	43.8	258569	novel
PEL 51	Duplication	17	1117153	1126676	Abnormality of the lower limb (HP:0002814)	2.6e-07	18/33 (1)	1e-13	43.8	258570	novel
PEL 51	Duplication	17	1117153	1126676	Abnormality of the lower limb (HP:0002814)	2.6e-07	18/33 (1)	1e-13	43.8	258557	novel
PEL 51	Duplication	17	1117153	1126676	Abnormality of the lower limb (HP:0002814)	2.6e-07	18/33 (1)	1e-13	43.8	258571	novel
PEL 51	Duplication	17	1117153	1126676	Abnormality of the lower limb (HP:0002814)	2.6e-07	18/33 (1)	1e-13	43.8	258566	novel
PEL 51	Duplication	17	1117153	1126676	Abnormality of the lower limb (HP:0002814)	2.6e-07	18/33 (1)	1e-13	43.8	258558	novel
PEL 51	Duplication	17	1117153	1126676	Abnormality of the lower limb (HP:0002814)	2.6e-07	18/33 (1)	1e-13	43.8	258552	novel
PEL 51	Duplication	17	1117153	1126676	Abnormality of the lower limb (HP:0002814)	2.6e-07	18/33 (1)	1e-13	43.8	254240	novel
PEL 51	Duplication	17	1117153	1126676	Abnormality of the lower limb (HP:0002814)	2.6e-07	18/33 (1)	1e-13	43.8	2765	novel
PEL 153	Duplication	4	76722296	79926959	Coloboma (HP:0000589)	0.00033	3/4 (26)	0.011	0.5	256614	novel
PEL 153	Duplication	4	76722296	79926959	Coloboma (HP:0000589)	0.00033	3/4 (26)	0.011	0.5	256563	novel
PEL 153	Duplication	4	76722296	79926959	Coloboma (HP:0000589)	0.00033	3/4 (26)	0.011	0.5	250353	novel
PEL 269	Deletion	19	18340910	19195604	Abnormality of the thumb (HP:0001172)	0.0057	3/4 (12)	0.011	1.1	269502	known
PEL 269	Deletion	19	18340910	19195604	Abnormality of the thumb (HP:0001172)	0.0057	3/4 (12)	0.011	1.1	281090	known
PEL 269	Deletion	19	18340910	19195604	Abnormality of the thumb (HP:0001172)	0.0057	3/4 (12)	0.011	1.1	281452	known
PEL 302	Deletion	15	25420800	25430579	Global developmental delay (HP:0001263)	0.0084	8/14 (15)	0.011	2.3	275732	known
PEL 302	Deletion	15	25420800	25430579	Global developmental delay (HP:0001263)	0.0084	8/14 (15)	0.011	2.3	285904	known
PEL 302	Deletion	15	25420800	25430579	Global developmental delay (HP:0001263)	0.0084	8/14 (15)	0.011	2.3	275721	known
PEL 302	Deletion	15	25420800	25430579	Global developmental delay (HP:0001263)	0.0084	8/14 (15)	0.011	2.3	284755	known
PEL 302	Deletion	15	25420800	25430579	Global developmental delay (HP:0001263)	0.0084	8/14 (15)	0.011	2.3	283607	known
PEL 302	Deletion	15	25420800	25430579	Global developmental delay (HP:0001263)	0.0084	8/14 (15)	0.011	2.3	275144	known
PEL 302	Deletion	15	25420800	25430579	Global developmental delay (HP:0001263)	0.0084	8/14 (15)	0.011	2.3	285954	known
PEL 302	Deletion	15	25420800	25430579	Global developmental delay (HP:0001263)	0.0084	8/14 (15)	0.011	2.3	282266	known
PEL 197	Deletion	22	21917200	21939922	Growth abnormality (HP:0001507)	0.0012	19/32 (23)	0.0011	3.4	258848	novel
PEL 197	Deletion	22	21917200	21939922	Growth abnormality (HP:0001507)	0.0012	19/32 (23)	0.0011	3.4	280935	novel
PEL 197	Deletion	22	21917200	21939922	Growth abnormality (HP:0001507)	0.0012	19/32 (23)	0.0011	3.4	250255	novel
PEL 197	Deletion	22	21917200	21939922	Growth abnormality (HP:0001507)	0.0012	19/32 (23)	0.0011	3.4	254238	novel
PEL 197	Deletion	22	21917200	21939922	Growth abnormality (HP:0001507)	0.0012	19/32 (23)	0.0011	3.4	250888	novel
PEL 197	Deletion	22	21917200	21939922	Growth abnormality (HP:0001507)	0.0012	19/32 (23)	0.0011	3.4	251833	novel
PEL 197	Deletion	22	21917200	21939922	Growth abnormality (HP:0001507)	0.0012	19/32 (23)	0.0011	3.4	262162	novel
PEL 197	Deletion	22	21917200	21939922	Growth abnormality (HP:0001507)	0.0012	19/32 (23)	0.0011	3.4	285750	novel
PEL 197	Deletion	22	21917200	21939922	Growth abnormality (HP:0001507)	0.0012	19/32 (23)	0.0011	3.4	283276	novel
PEL 197	Deletion	22	21917200	21939922	Growth abnormality (HP:0001507)	0.0012	19/32 (23)	0.0011	3.4	254497	novel
PEL 197	Deletion	22	21917200	21939922	Growth abnormality (HP:0001507)	0.0012	19/32 (23)	0.0011	3.4	274635	novel
PEL 197	Deletion	22	21917200	21939922	Growth abnormality (HP:0001507)	0.0012	19/32 (23)	0.0011	3.4	2366	novel
PEL 197	Deletion	22	21917200	21939922	Growth abnormality (HP:0001507)	0.0012	19/32 (23)	0.0011	3.4	248709	novel
PEL 197	Deletion	22	21917200	21939922	Growth abnormality (HP:0001507)	0.0012	19/32 (23)	0.0011	3.4	278914	novel
PEL 197	Deletion	22	21917200	21939922	Growth abnormality (HP:0001507)	0.0012	19/32 (23)	0.0011	3.4	249397	novel
PEL 197	Deletion	22	21917200	21939922	Growth abnormality (HP:0001507)	0.0012	19/32 (23)	0.0011	3.4	266687	novel
PEL 197	Deletion	22	21917200	21939922	Growth abnormality (HP:0001507)	0.0012	19/32 (23)	0.0011	3.4	262483	novel
PEL 197	Deletion	22	21917200	21939922	Growth abnormality (HP:0001507)	0.0012	19/32 (23)	0.0011	3.4	279260	novel
PEL 197	Deletion	22	21917200	21939922	Growth abnormality (HP:0001507)	0.0012	19/32 (23)	0.0011	3.4	251228	novel
PEL 252	Deletion	1	173834684	174140227	Short stature (HP:0004322)	0.0045	6/8 (5)	0.0011	4.9	248515	known
PEL 252	Deletion	1	173834684	174140227	Short stature (HP:0004322)	0.0045	6/8 (5)	0.0011	4.9	254725	known
PEL 252	Deletion	1	173834684	174140227	Short stature (HP:0004322)	0.0045	6/8 (5)	0.0011	4.9	270846	known
PEL 252	Deletion	1	173834684	174140227	Short stature (HP:0004322)	0.0045	6/8 (5)	0.0011	4.9	2572	known
PEL 252	Deletion	1	173834684	174140227	Short stature (HP:0004322)	0.0045	6/8 (5)	0.0011	4.9	250880	known
PEL 252	Deletion	1	173834684	174140227	Short stature (HP:0004322)	0.0045	6/8 (5)	0.0011	4.9	248552	known
PEL 248	Deletion	15	99652083	100209043	Growth abnormality (HP:0001507)	0.0039	12/17 (6)	0.00011	8	283723	novel
PEL 248	Deletion	15	99652083	100209043	Growth abnormality (HP:0001507)	0.0039	12/17 (6)	0.00011	8	284391	novel
PEL 248	Deletion	15	99652083	100209043	Growth abnormality (HP:0001507)	0.0039	12/17 (6)	0.00011	8	249298	novel
PEL 248	Deletion	15	99652083	100209043	Growth abnormality (HP:0001507)	0.0039	12/17 (6)	0.00011	8	253542	novel
PEL 248	Deletion	15	99652083	100209043	Growth abnormality (HP:0001507)	0.0039	12/17 (6)	0.00011	8	286023	novel
PEL 248	Deletion	15	99652083	100209043	Growth abnormality (HP:0001507)	0.0039	12/17 (6)	0.00011	8	259934	novel
PEL 248	Deletion	15	99652083	100209043	Growth abnormality (HP:0001507)	0.0039	12/17 (6)	0.00011	8	249789	novel
PEL 248	Deletion	15	99652083	100209043	Growth abnormality (HP:0001507)	0.0039	12/17 (6)	0.00011	8	270050	novel
PEL 248	Deletion	15	99652083	100209043	Growth abnormality (HP:0001507)	0.0039	12/17 (6)	0.00011	8	249700	novel
PEL 248	Deletion	15	99652083	100209043	Growth abnormality (HP:0001507)	0.0039	12/17 (6)	0.00011	8	249720	novel
PEL 248	Deletion	15	99652083	100209043	Growth abnormality (HP:0001507)	0.0039	12/17 (6)	0.00011	8	2502	novel
PEL 248	Deletion	15	99652083	100209043	Growth abnormality (HP:0001507)	0.0039	12/17 (6)	0.00011	8	275260	novel
PEL 423	Deletion	3	181692255	181742306	Abnormality of the face (HP:0000271)	0.029	9/9 (0)	0.00011	100	263497	novel
PEL 423	Deletion	3	181692255	181742306	Abnormality of the face (HP:0000271)	0.029	9/9 (0)	0.00011	100	263498	novel
PEL 423	Deletion	3	181692255	181742306	Abnormality of the face (HP:0000271)	0.029	9/9 (0)	0.00011	100	281790	novel
PEL 423	Deletion	3	181692255	181742306	Abnormality of the face (HP:0000271)	0.029	9/9 (0)	0.00011	100	276534	novel
PEL 423	Deletion	3	181692255	181742306	Abnormality of the face (HP:0000271)	0.029	9/9 (0)	0.00011	100	252255	novel
PEL 423	Deletion	3	181692255	181742306	Abnormality of the face (HP:0000271)	0.029	9/9 (0)	0.00011	100	257773	novel
PEL 423	Deletion	3	181692255	181742306	Abnormality of the face (HP:0000271)	0.029	9/9 (0)	0.00011	100	1495	novel
PEL 423	Deletion	3	181692255	181742306	Abnormality of the face (HP:0000271)	0.029	9/9 (0)	0.00011	100	263500	novel
PEL 423	Deletion	3	181692255	181742306	Abnormality of the face (HP:0000271)	0.029	9/9 (0)	0.00011	100	271515	novel
PEL 138	Deletion	15	37310981	37515525	Abnormality of the palate (HP:0000174)	0.00015	5/5 (0)	1.1e-05	100	286841	known
PEL 138	Deletion	15	37310981	37515525	Abnormality of the palate (HP:0000174)	0.00015	5/5 (0)	1.1e-05	100	261748	known
PEL 138	Deletion	15	37310981	37515525	Abnormality of the palate (HP:0000174)	0.00015	5/5 (0)	1.1e-05	100	251108	known
PEL 138	Deletion	15	37310981	37515525	Abnormality of the palate (HP:0000174)	0.00015	5/5 (0)	1.1e-05	100	1226	known
PEL 138	Deletion	15	37310981	37515525	Abnormality of the palate (HP:0000174)	0.00015	5/5 (0)	1.1e-05	100	268290	known
PEL 146	Deletion	15	99652083	100209043	Growth delay (HP:0001510)	0.00026	11/17 (6)	1.1e-05	7.3	249298	novel
PEL 146	Deletion	15	99652083	100209043	Growth delay (HP:0001510)	0.00026	11/17 (6)	1.1e-05	7.3	275260	novel
PEL 146	Deletion	15	99652083	100209043	Growth delay (HP:0001510)	0.00026	11/17 (6)	1.1e-05	7.3	2502	novel
PEL 146	Deletion	15	99652083	100209043	Growth delay (HP:0001510)	0.00026	11/17 (6)	1.1e-05	7.3	284391	novel
PEL 146	Deletion	15	99652083	100209043	Growth delay (HP:0001510)	0.00026	11/17 (6)	1.1e-05	7.3	286023	novel
PEL 146	Deletion	15	99652083	100209043	Growth delay (HP:0001510)	0.00026	11/17 (6)	1.1e-05	7.3	270050	novel
PEL 146	Deletion	15	99652083	100209043	Growth delay (HP:0001510)	0.00026	11/17 (6)	1.1e-05	7.3	249720	novel
PEL 146	Deletion	15	99652083	100209043	Growth delay (HP:0001510)	0.00026	11/17 (6)	1.1e-05	7.3	253542	novel
PEL 146	Deletion	15	99652083	100209043	Growth delay (HP:0001510)	0.00026	11/17 (6)	1.1e-05	7.3	283723	novel
PEL 146	Deletion	15	99652083	100209043	Growth delay (HP:0001510)	0.00026	11/17 (6)	1.1e-05	7.3	259934	novel
PEL 146	Deletion	15	99652083	100209043	Growth delay (HP:0001510)	0.00026	11/17 (6)	1.1e-05	7.3	249700	novel
PEL 161	Duplication	5	175890496	176311938	Intrauterine growth retardation (HP:0001511)	0.00046	5/9 (3)	1.1e-05	6.7	274319	novel
PEL 161	Duplication	5	175890496	176311938	Intrauterine growth retardation (HP:0001511)	0.00046	5/9 (3)	1.1e-05	6.7	284051	novel
PEL 161	Duplication	5	175890496	176311938	Intrauterine growth retardation (HP:0001511)	0.00046	5/9 (3)	1.1e-05	6.7	284463	novel
PEL 161	Duplication	5	175890496	176311938	Intrauterine growth retardation (HP:0001511)	0.00046	5/9 (3)	1.1e-05	6.7	285499	novel
PEL 161	Duplication	5	175890496	176311938	Intrauterine growth retardation (HP:0001511)	0.00046	5/9 (3)	1.1e-05	6.7	282379	novel
PEL 83	Deletion	6	383951	577515	Abnormality of the globe (HP:0012374)	3.5e-06	11/14 (7)	1.1e-05	6.4	273907	known
PEL 83	Deletion	6	383951	577515	Abnormality of the globe (HP:0012374)	3.5e-06	11/14 (7)	1.1e-05	6.4	263783	known
PEL 83	Deletion	6	383951	577515	Abnormality of the globe (HP:0012374)	3.5e-06	11/14 (7)	1.1e-05	6.4	1556	known
PEL 83	Deletion	6	383951	577515	Abnormality of the globe (HP:0012374)	3.5e-06	11/14 (7)	1.1e-05	6.4	4714	known
PEL 83	Deletion	6	383951	577515	Abnormality of the globe (HP:0012374)	3.5e-06	11/14 (7)	1.1e-05	6.4	250205	known
PEL 83	Deletion	6	383951	577515	Abnormality of the globe (HP:0012374)	3.5e-06	11/14 (7)	1.1e-05	6.4	4669	known
PEL 83	Deletion	6	383951	577515	Abnormality of the globe (HP:0012374)	3.5e-06	11/14 (7)	1.1e-05	6.4	645	known
PEL 83	Deletion	6	383951	577515	Abnormality of the globe (HP:0012374)	3.5e-06	11/14 (7)	1.1e-05	6.4	274366	known
PEL 83	Deletion	6	383951	577515	Abnormality of the globe (HP:0012374)	3.5e-06	11/14 (7)	1.1e-05	6.4	268314	known
PEL 83	Deletion	6	383951	577515	Abnormality of the globe (HP:0012374)	3.5e-06	11/14 (7)	1.1e-05	6.4	249742	known
PEL 83	Deletion	6	383951	577515	Abnormality of the globe (HP:0012374)	3.5e-06	11/14 (7)	1.1e-05	6.4	285993	known
PEL 123	Deletion	12	66224830	66247347	Short stature (HP:0004322)	7.4e-05	7/8 (0)	1.1e-06	100	250332	novel
PEL 123	Deletion	12	66224830	66247347	Short stature (HP:0004322)	7.4e-05	7/8 (0)	1.1e-06	100	2473	novel
PEL 123	Deletion	12	66224830	66247347	Short stature (HP:0004322)	7.4e-05	7/8 (0)	1.1e-06	100	250057	novel
PEL 123	Deletion	12	66224830	66247347	Short stature (HP:0004322)	7.4e-05	7/8 (0)	1.1e-06	100	882	novel
PEL 123	Deletion	12	66224830	66247347	Short stature (HP:0004322)	7.4e-05	7/8 (0)	1.1e-06	100	996	novel
PEL 123	Deletion	12	66224830	66247347	Short stature (HP:0004322)	7.4e-05	7/8 (0)	1.1e-06	100	3458	novel
PEL 123	Deletion	12	66224830	66247347	Short stature (HP:0004322)	7.4e-05	7/8 (0)	1.1e-06	100	883	novel
PEL 147	Deletion	7	40321356	40497278	Abnormality of toe (HP:0001780)	0.00028	7/12 (2)	1.1e-06	13.1	1222	novel
PEL 147	Deletion	7	40321356	40497278	Abnormality of toe (HP:0001780)	0.00028	7/12 (2)	1.1e-06	13.1	249641	novel
PEL 147	Deletion	7	40321356	40497278	Abnormality of toe (HP:0001780)	0.00028	7/12 (2)	1.1e-06	13.1	250191	novel
PEL 147	Deletion	7	40321356	40497278	Abnormality of toe (HP:0001780)	0.00028	7/12 (2)	1.1e-06	13.1	250896	novel
PEL 147	Deletion	7	40321356	40497278	Abnormality of toe (HP:0001780)	0.00028	7/12 (2)	1.1e-06	13.1	250334	novel
PEL 147	Deletion	7	40321356	40497278	Abnormality of toe (HP:0001780)	0.00028	7/12 (2)	1.1e-06	13.1	1221	novel
PEL 147	Deletion	7	40321356	40497278	Abnormality of toe (HP:0001780)	0.00028	7/12 (2)	1.1e-06	13.1	1223	novel
PEL 170	Deletion	7	40321356	40497278	Abnormality of toe (HP:0001780)	0.00058	7/13 (2)	1.1e-06	13.1	250191	novel
PEL 170	Deletion	7	40321356	40497278	Abnormality of toe (HP:0001780)	0.00058	7/13 (2)	1.1e-06	13.1	1223	novel
PEL 170	Deletion	7	40321356	40497278	Abnormality of toe (HP:0001780)	0.00058	7/13 (2)	1.1e-06	13.1	1222	novel
PEL 170	Deletion	7	40321356	40497278	Abnormality of toe (HP:0001780)	0.00058	7/13 (2)	1.1e-06	13.1	249641	novel
PEL 170	Deletion	7	40321356	40497278	Abnormality of toe (HP:0001780)	0.00058	7/13 (2)	1.1e-06	13.1	250896	novel
PEL 170	Deletion	7	40321356	40497278	Abnormality of toe (HP:0001780)	0.00058	7/13 (2)	1.1e-06	13.1	250334	novel
PEL 170	Deletion	7	40321356	40497278	Abnormality of toe (HP:0001780)	0.00058	7/13 (2)	1.1e-06	13.1	1221	novel
PEL 1	Deletion	13	48544437	50206474	Retinoblastoma (HP:0009919)	6.7e-16	6/9 (286)	1.1e-06	0.1	285854	known
PEL 1	Deletion	13	48544437	50206474	Retinoblastoma (HP:0009919)	6.7e-16	6/9 (286)	1.1e-06	0.1	1728	known
PEL 1	Deletion	13	48544437	50206474	Retinoblastoma (HP:0009919)	6.7e-16	6/9 (286)	1.1e-06	0.1	286083	known
PEL 1	Deletion	13	48544437	50206474	Retinoblastoma (HP:0009919)	6.7e-16	6/9 (286)	1.1e-06	0.1	1738	known
PEL 1	Deletion	13	48544437	50206474	Retinoblastoma (HP:0009919)	6.7e-16	6/9 (286)	1.1e-06	0.1	1732	known
PEL 1	Deletion	13	48544437	50206474	Retinoblastoma (HP:0009919)	6.7e-16	6/9 (286)	1.1e-06	0.1	280598	known
PEL 2	Deletion	13	48544437	50206474	Retinoblastoma (HP:0009919)	3.7e-15	6/11 (286)	1.1e-06	0.1	1732	known
PEL 2	Deletion	13	48544437	50206474	Retinoblastoma (HP:0009919)	3.7e-15	6/11 (286)	1.1e-06	0.1	286083	known
PEL 2	Deletion	13	48544437	50206474	Retinoblastoma (HP:0009919)	3.7e-15	6/11 (286)	1.1e-06	0.1	1728	known
PEL 2	Deletion	13	48544437	50206474	Retinoblastoma (HP:0009919)	3.7e-15	6/11 (286)	1.1e-06	0.1	1738	known
PEL 2	Deletion	13	48544437	50206474	Retinoblastoma (HP:0009919)	3.7e-15	6/11 (286)	1.1e-06	0.1	280598	known
PEL 2	Deletion	13	48544437	50206474	Retinoblastoma (HP:0009919)	3.7e-15	6/11 (286)	1.1e-06	0.1	285854	known
PEL 106	Deletion	7	40321356	40497278	Hypertelorism (HP:0000316)	2e-05	8/13 (2)	1.1e-07	14.7	1223	novel
PEL 106	Deletion	7	40321356	40497278	Hypertelorism (HP:0000316)	2e-05	8/13 (2)	1.1e-07	14.7	249641	novel
PEL 106	Deletion	7	40321356	40497278	Hypertelorism (HP:0000316)	2e-05	8/13 (2)	1.1e-07	14.7	1221	novel
PEL 106	Deletion	7	40321356	40497278	Hypertelorism (HP:0000316)	2e-05	8/13 (2)	1.1e-07	14.7	1222	novel
PEL 106	Deletion	7	40321356	40497278	Hypertelorism (HP:0000316)	2e-05	8/13 (2)	1.1e-07	14.7	250896	novel
PEL 106	Deletion	7	40321356	40497278	Hypertelorism (HP:0000316)	2e-05	8/13 (2)	1.1e-07	14.7	250334	novel
PEL 106	Deletion	7	40321356	40497278	Hypertelorism (HP:0000316)	2e-05	8/13 (2)	1.1e-07	14.7	1224	novel
PEL 106	Deletion	7	40321356	40497278	Hypertelorism (HP:0000316)	2e-05	8/13 (2)	1.1e-07	14.7	266719	novel
PEL 93	Deletion	7	40321356	40497278	Hypertelorism (HP:0000316)	7.8e-06	8/12 (2)	1.1e-07	14.7	250334	novel
PEL 93	Deletion	7	40321356	40497278	Hypertelorism (HP:0000316)	7.8e-06	8/12 (2)	1.1e-07	14.7	250896	novel
PEL 93	Deletion	7	40321356	40497278	Hypertelorism (HP:0000316)	7.8e-06	8/12 (2)	1.1e-07	14.7	249641	novel
PEL 93	Deletion	7	40321356	40497278	Hypertelorism (HP:0000316)	7.8e-06	8/12 (2)	1.1e-07	14.7	1224	novel
PEL 93	Deletion	7	40321356	40497278	Hypertelorism (HP:0000316)	7.8e-06	8/12 (2)	1.1e-07	14.7	1223	novel
PEL 93	Deletion	7	40321356	40497278	Hypertelorism (HP:0000316)	7.8e-06	8/12 (2)	1.1e-07	14.7	1222	novel
PEL 93	Deletion	7	40321356	40497278	Hypertelorism (HP:0000316)	7.8e-06	8/12 (2)	1.1e-07	14.7	266719	novel
PEL 93	Deletion	7	40321356	40497278	Hypertelorism (HP:0000316)	7.8e-06	8/12 (2)	1.1e-07	14.7	1221	novel
PEL 198	Deletion	1	245000346	245072885	Abnormality of brain morphology (HP:0012443)	0.0012	13/22 (1)	1.1e-08	36	250915	known
PEL 198	Deletion	1	245000346	245072885	Abnormality of brain morphology (HP:0012443)	0.0012	13/22 (1)	1.1e-08	36	249729	known
PEL 198	Deletion	1	245000346	245072885	Abnormality of brain morphology (HP:0012443)	0.0012	13/22 (1)	1.1e-08	36	249405	known
PEL 198	Deletion	1	245000346	245072885	Abnormality of brain morphology (HP:0012443)	0.0012	13/22 (1)	1.1e-08	36	251177	known
PEL 198	Deletion	1	245000346	245072885	Abnormality of brain morphology (HP:0012443)	0.0012	13/22 (1)	1.1e-08	36	250468	known
PEL 198	Deletion	1	245000346	245072885	Abnormality of brain morphology (HP:0012443)	0.0012	13/22 (1)	1.1e-08	36	4092	known
PEL 198	Deletion	1	245000346	245072885	Abnormality of brain morphology (HP:0012443)	0.0012	13/22 (1)	1.1e-08	36	276525	known
PEL 198	Deletion	1	245000346	245072885	Abnormality of brain morphology (HP:0012443)	0.0012	13/22 (1)	1.1e-08	36	249647	known
PEL 198	Deletion	1	245000346	245072885	Abnormality of brain morphology (HP:0012443)	0.0012	13/22 (1)	1.1e-08	36	2219	known
PEL 198	Deletion	1	245000346	245072885	Abnormality of brain morphology (HP:0012443)	0.0012	13/22 (1)	1.1e-08	36	276524	known
PEL 198	Deletion	1	245000346	245072885	Abnormality of brain morphology (HP:0012443)	0.0012	13/22 (1)	1.1e-08	36	280373	known
PEL 198	Deletion	1	245000346	245072885	Abnormality of brain morphology (HP:0012443)	0.0012	13/22 (1)	1.1e-08	36	257903	known
PEL 198	Deletion	1	245000346	245072885	Abnormality of brain morphology (HP:0012443)	0.0012	13/22 (1)	1.1e-08	36	2698	known
PEL 65	Deletion	3	181166306	181964306	Abnormality of globe size (HP:0100887)	9.1e-07	5/9 (1)	1.1e-08	17.8	263500	novel
PEL 65	Deletion	3	181166306	181964306	Abnormality of globe size (HP:0100887)	9.1e-07	5/9 (1)	1.1e-08	17.8	263497	novel
PEL 65	Deletion	3	181166306	181964306	Abnormality of globe size (HP:0100887)	9.1e-07	5/9 (1)	1.1e-08	17.8	281790	novel
PEL 65	Deletion	3	181166306	181964306	Abnormality of globe size (HP:0100887)	9.1e-07	5/9 (1)	1.1e-08	17.8	276534	novel
PEL 65	Deletion	3	181166306	181964306	Abnormality of globe size (HP:0100887)	9.1e-07	5/9 (1)	1.1e-08	17.8	271515	novel
PEL 16	Deletion	1	243552007	243738675	Aplasia/Hypoplasia of the cerebrum (HP:0007364)	1.7e-10	16/19 (5)	1.1e-09	12.2	250915	known
PEL 16	Deletion	1	243552007	243738675	Aplasia/Hypoplasia of the cerebrum (HP:0007364)	1.7e-10	16/19 (5)	1.1e-09	12.2	2495	known
PEL 16	Deletion	1	243552007	243738675	Aplasia/Hypoplasia of the cerebrum (HP:0007364)	1.7e-10	16/19 (5)	1.1e-09	12.2	250468	known
PEL 16	Deletion	1	243552007	243738675	Aplasia/Hypoplasia of the cerebrum (HP:0007364)	1.7e-10	16/19 (5)	1.1e-09	12.2	249729	known
PEL 16	Deletion	1	243552007	243738675	Aplasia/Hypoplasia of the cerebrum (HP:0007364)	1.7e-10	16/19 (5)	1.1e-09	12.2	258477	known
PEL 16	Deletion	1	243552007	243738675	Aplasia/Hypoplasia of the cerebrum (HP:0007364)	1.7e-10	16/19 (5)	1.1e-09	12.2	254276	known
PEL 16	Deletion	1	243552007	243738675	Aplasia/Hypoplasia of the cerebrum (HP:0007364)	1.7e-10	16/19 (5)	1.1e-09	12.2	276523	known
PEL 16	Deletion	1	243552007	243738675	Aplasia/Hypoplasia of the cerebrum (HP:0007364)	1.7e-10	16/19 (5)	1.1e-09	12.2	276520	known
PEL 16	Deletion	1	243552007	243738675	Aplasia/Hypoplasia of the cerebrum (HP:0007364)	1.7e-10	16/19 (5)	1.1e-09	12.2	249647	known
PEL 16	Deletion	1	243552007	243738675	Aplasia/Hypoplasia of the cerebrum (HP:0007364)	1.7e-10	16/19 (5)	1.1e-09	12.2	2762	known
PEL 16	Deletion	1	243552007	243738675	Aplasia/Hypoplasia of the cerebrum (HP:0007364)	1.7e-10	16/19 (5)	1.1e-09	12.2	251177	known
PEL 16	Deletion	1	243552007	243738675	Aplasia/Hypoplasia of the cerebrum (HP:0007364)	1.7e-10	16/19 (5)	1.1e-09	12.2	249405	known
PEL 16	Deletion	1	243552007	243738675	Aplasia/Hypoplasia of the cerebrum (HP:0007364)	1.7e-10	16/19 (5)	1.1e-09	12.2	2219	known
PEL 16	Deletion	1	243552007	243738675	Aplasia/Hypoplasia of the cerebrum (HP:0007364)	1.7e-10	16/19 (5)	1.1e-09	12.2	272238	known
PEL 16	Deletion	1	243552007	243738675	Aplasia/Hypoplasia of the cerebrum (HP:0007364)	1.7e-10	16/19 (5)	1.1e-09	12.2	276524	known
PEL 16	Deletion	1	243552007	243738675	Aplasia/Hypoplasia of the cerebrum (HP:0007364)	1.7e-10	16/19 (5)	1.1e-09	12.2	4092	known
PEL 52	Duplication	17	1117153	1126676	Abnormality of the hand (HP:0001155)	2.7e-07	19/33 (1)	1.1e-13	45.1	258562	novel
PEL 52	Duplication	17	1117153	1126676	Abnormality of the hand (HP:0001155)	2.7e-07	19/33 (1)	1.1e-13	45.1	258558	novel
PEL 52	Duplication	17	1117153	1126676	Abnormality of the hand (HP:0001155)	2.7e-07	19/33 (1)	1.1e-13	45.1	258555	novel
PEL 52	Duplication	17	1117153	1126676	Abnormality of the hand (HP:0001155)	2.7e-07	19/33 (1)	1.1e-13	45.1	261080	novel
PEL 52	Duplication	17	1117153	1126676	Abnormality of the hand (HP:0001155)	2.7e-07	19/33 (1)	1.1e-13	45.1	254240	novel
PEL 52	Duplication	17	1117153	1126676	Abnormality of the hand (HP:0001155)	2.7e-07	19/33 (1)	1.1e-13	45.1	258552	novel
PEL 52	Duplication	17	1117153	1126676	Abnormality of the hand (HP:0001155)	2.7e-07	19/33 (1)	1.1e-13	45.1	258565	novel
PEL 52	Duplication	17	1117153	1126676	Abnormality of the hand (HP:0001155)	2.7e-07	19/33 (1)	1.1e-13	45.1	258561	novel
PEL 52	Duplication	17	1117153	1126676	Abnormality of the hand (HP:0001155)	2.7e-07	19/33 (1)	1.1e-13	45.1	249970	novel
PEL 52	Duplication	17	1117153	1126676	Abnormality of the hand (HP:0001155)	2.7e-07	19/33 (1)	1.1e-13	45.1	258566	novel
PEL 52	Duplication	17	1117153	1126676	Abnormality of the hand (HP:0001155)	2.7e-07	19/33 (1)	1.1e-13	45.1	258564	novel
PEL 52	Duplication	17	1117153	1126676	Abnormality of the hand (HP:0001155)	2.7e-07	19/33 (1)	1.1e-13	45.1	258567	novel
PEL 52	Duplication	17	1117153	1126676	Abnormality of the hand (HP:0001155)	2.7e-07	19/33 (1)	1.1e-13	45.1	258563	novel
PEL 52	Duplication	17	1117153	1126676	Abnormality of the hand (HP:0001155)	2.7e-07	19/33 (1)	1.1e-13	45.1	258569	novel
PEL 52	Duplication	17	1117153	1126676	Abnormality of the hand (HP:0001155)	2.7e-07	19/33 (1)	1.1e-13	45.1	273517	novel
PEL 52	Duplication	17	1117153	1126676	Abnormality of the hand (HP:0001155)	2.7e-07	19/33 (1)	1.1e-13	45.1	258571	novel
PEL 52	Duplication	17	1117153	1126676	Abnormality of the hand (HP:0001155)	2.7e-07	19/33 (1)	1.1e-13	45.1	258570	novel
PEL 52	Duplication	17	1117153	1126676	Abnormality of the hand (HP:0001155)	2.7e-07	19/33 (1)	1.1e-13	45.1	258557	novel
PEL 52	Duplication	17	1117153	1126676	Abnormality of the hand (HP:0001155)	2.7e-07	19/33 (1)	1.1e-13	45.1	258560	novel
PEL 164	Deletion	16	29849197	30074649	Abnormality of nervous system physiology (HP:0012638)	0.00049	93/94 (2)	1.1e-21	66.8	259075	known
PEL 164	Deletion	16	29849197	30074649	Abnormality of nervous system physiology (HP:0012638)	0.00049	93/94 (2)	1.1e-21	66.8	248753	known
PEL 164	Deletion	16	29849197	30074649	Abnormality of nervous system physiology (HP:0012638)	0.00049	93/94 (2)	1.1e-21	66.8	264553	known
PEL 164	Deletion	16	29849197	30074649	Abnormality of nervous system physiology (HP:0012638)	0.00049	93/94 (2)	1.1e-21	66.8	273319	known
PEL 164	Deletion	16	29849197	30074649	Abnormality of nervous system physiology (HP:0012638)	0.00049	93/94 (2)	1.1e-21	66.8	287130	known
PEL 164	Deletion	16	29849197	30074649	Abnormality of nervous system physiology (HP:0012638)	0.00049	93/94 (2)	1.1e-21	66.8	276736	known
PEL 164	Deletion	16	29849197	30074649	Abnormality of nervous system physiology (HP:0012638)	0.00049	93/94 (2)	1.1e-21	66.8	253656	known
PEL 164	Deletion	16	29849197	30074649	Abnormality of nervous system physiology (HP:0012638)	0.00049	93/94 (2)	1.1e-21	66.8	276699	known
PEL 164	Deletion	16	29849197	30074649	Abnormality of nervous system physiology (HP:0012638)	0.00049	93/94 (2)	1.1e-21	66.8	264999	known
PEL 164	Deletion	16	29849197	30074649	Abnormality of nervous system physiology (HP:0012638)	0.00049	93/94 (2)	1.1e-21	66.8	284770	known
PEL 164	Deletion	16	29849197	30074649	Abnormality of nervous system physiology (HP:0012638)	0.00049	93/94 (2)	1.1e-21	66.8	252279	known
PEL 164	Deletion	16	29849197	30074649	Abnormality of nervous system physiology (HP:0012638)	0.00049	93/94 (2)	1.1e-21	66.8	277937	known
PEL 164	Deletion	16	29849197	30074649	Abnormality of nervous system physiology (HP:0012638)	0.00049	93/94 (2)	1.1e-21	66.8	250337	known
PEL 164	Deletion	16	29849197	30074649	Abnormality of nervous system physiology (HP:0012638)	0.00049	93/94 (2)	1.1e-21	66.8	248655	known
PEL 164	Deletion	16	29849197	30074649	Abnormality of nervous system physiology (HP:0012638)	0.00049	93/94 (2)	1.1e-21	66.8	255617	known
PEL 164	Deletion	16	29849197	30074649	Abnormality of nervous system physiology (HP:0012638)	0.00049	93/94 (2)	1.1e-21	66.8	277829	known
PEL 164	Deletion	16	29849197	30074649	Abnormality of nervous system physiology (HP:0012638)	0.00049	93/94 (2)	1.1e-21	66.8	285051	known
PEL 164	Deletion	16	29849197	30074649	Abnormality of nervous system physiology (HP:0012638)	0.00049	93/94 (2)	1.1e-21	66.8	268483	known
PEL 164	Deletion	16	29849197	30074649	Abnormality of nervous system physiology (HP:0012638)	0.00049	93/94 (2)	1.1e-21	66.8	263615	known
PEL 164	Deletion	16	29849197	30074649	Abnormality of nervous system physiology (HP:0012638)	0.00049	93/94 (2)	1.1e-21	66.8	253761	known
PEL 164	Deletion	16	29849197	30074649	Abnormality of nervous system physiology (HP:0012638)	0.00049	93/94 (2)	1.1e-21	66.8	264296	known
PEL 164	Deletion	16	29849197	30074649	Abnormality of nervous system physiology (HP:0012638)	0.00049	93/94 (2)	1.1e-21	66.8	278277	known
PEL 164	Deletion	16	29849197	30074649	Abnormality of nervous system physiology (HP:0012638)	0.00049	93/94 (2)	1.1e-21	66.8	283293	known
PEL 164	Deletion	16	29849197	30074649	Abnormality of nervous system physiology (HP:0012638)	0.00049	93/94 (2)	1.1e-21	66.8	257522	known
PEL 164	Deletion	16	29849197	30074649	Abnormality of nervous system physiology (HP:0012638)	0.00049	93/94 (2)	1.1e-21	66.8	285982	known
PEL 164	Deletion	16	29849197	30074649	Abnormality of nervous system physiology (HP:0012638)	0.00049	93/94 (2)	1.1e-21	66.8	272412	known
PEL 164	Deletion	16	29849197	30074649	Abnormality of nervous system physiology (HP:0012638)	0.00049	93/94 (2)	1.1e-21	66.8	255767	known
PEL 164	Deletion	16	29849197	30074649	Abnormality of nervous system physiology (HP:0012638)	0.00049	93/94 (2)	1.1e-21	66.8	266890	known
PEL 164	Deletion	16	29849197	30074649	Abnormality of nervous system physiology (HP:0012638)	0.00049	93/94 (2)	1.1e-21	66.8	284698	known
PEL 164	Deletion	16	29849197	30074649	Abnormality of nervous system physiology (HP:0012638)	0.00049	93/94 (2)	1.1e-21	66.8	248754	known
PEL 164	Deletion	16	29849197	30074649	Abnormality of nervous system physiology (HP:0012638)	0.00049	93/94 (2)	1.1e-21	66.8	256316	known
PEL 164	Deletion	16	29849197	30074649	Abnormality of nervous system physiology (HP:0012638)	0.00049	93/94 (2)	1.1e-21	66.8	284751	known
PEL 164	Deletion	16	29849197	30074649	Abnormality of nervous system physiology (HP:0012638)	0.00049	93/94 (2)	1.1e-21	66.8	259300	known
PEL 164	Deletion	16	29849197	30074649	Abnormality of nervous system physiology (HP:0012638)	0.00049	93/94 (2)	1.1e-21	66.8	256461	known
PEL 164	Deletion	16	29849197	30074649	Abnormality of nervous system physiology (HP:0012638)	0.00049	93/94 (2)	1.1e-21	66.8	251105	known
PEL 164	Deletion	16	29849197	30074649	Abnormality of nervous system physiology (HP:0012638)	0.00049	93/94 (2)	1.1e-21	66.8	259174	known
PEL 164	Deletion	16	29849197	30074649	Abnormality of nervous system physiology (HP:0012638)	0.00049	93/94 (2)	1.1e-21	66.8	252407	known
PEL 164	Deletion	16	29849197	30074649	Abnormality of nervous system physiology (HP:0012638)	0.00049	93/94 (2)	1.1e-21	66.8	280522	known
PEL 164	Deletion	16	29849197	30074649	Abnormality of nervous system physiology (HP:0012638)	0.00049	93/94 (2)	1.1e-21	66.8	257052	known
PEL 164	Deletion	16	29849197	30074649	Abnormality of nervous system physiology (HP:0012638)	0.00049	93/94 (2)	1.1e-21	66.8	282276	known
PEL 164	Deletion	16	29849197	30074649	Abnormality of nervous system physiology (HP:0012638)	0.00049	93/94 (2)	1.1e-21	66.8	253939	known
PEL 164	Deletion	16	29849197	30074649	Abnormality of nervous system physiology (HP:0012638)	0.00049	93/94 (2)	1.1e-21	66.8	276231	known
PEL 164	Deletion	16	29849197	30074649	Abnormality of nervous system physiology (HP:0012638)	0.00049	93/94 (2)	1.1e-21	66.8	283000	known
PEL 164	Deletion	16	29849197	30074649	Abnormality of nervous system physiology (HP:0012638)	0.00049	93/94 (2)	1.1e-21	66.8	248634	known
PEL 164	Deletion	16	29849197	30074649	Abnormality of nervous system physiology (HP:0012638)	0.00049	93/94 (2)	1.1e-21	66.8	248636	known
PEL 164	Deletion	16	29849197	30074649	Abnormality of nervous system physiology (HP:0012638)	0.00049	93/94 (2)	1.1e-21	66.8	265625	known
PEL 164	Deletion	16	29849197	30074649	Abnormality of nervous system physiology (HP:0012638)	0.00049	93/94 (2)	1.1e-21	66.8	280379	known
PEL 164	Deletion	16	29849197	30074649	Abnormality of nervous system physiology (HP:0012638)	0.00049	93/94 (2)	1.1e-21	66.8	248635	known
PEL 164	Deletion	16	29849197	30074649	Abnormality of nervous system physiology (HP:0012638)	0.00049	93/94 (2)	1.1e-21	66.8	251007	known
PEL 164	Deletion	16	29849197	30074649	Abnormality of nervous system physiology (HP:0012638)	0.00049	93/94 (2)	1.1e-21	66.8	263408	known
PEL 164	Deletion	16	29849197	30074649	Abnormality of nervous system physiology (HP:0012638)	0.00049	93/94 (2)	1.1e-21	66.8	277914	known
PEL 164	Deletion	16	29849197	30074649	Abnormality of nervous system physiology (HP:0012638)	0.00049	93/94 (2)	1.1e-21	66.8	279185	known
PEL 164	Deletion	16	29849197	30074649	Abnormality of nervous system physiology (HP:0012638)	0.00049	93/94 (2)	1.1e-21	66.8	257764	known
PEL 164	Deletion	16	29849197	30074649	Abnormality of nervous system physiology (HP:0012638)	0.00049	93/94 (2)	1.1e-21	66.8	286417	known
PEL 164	Deletion	16	29849197	30074649	Abnormality of nervous system physiology (HP:0012638)	0.00049	93/94 (2)	1.1e-21	66.8	285752	known
PEL 164	Deletion	16	29849197	30074649	Abnormality of nervous system physiology (HP:0012638)	0.00049	93/94 (2)	1.1e-21	66.8	251352	known
PEL 164	Deletion	16	29849197	30074649	Abnormality of nervous system physiology (HP:0012638)	0.00049	93/94 (2)	1.1e-21	66.8	278018	known
PEL 164	Deletion	16	29849197	30074649	Abnormality of nervous system physiology (HP:0012638)	0.00049	93/94 (2)	1.1e-21	66.8	263774	known
PEL 164	Deletion	16	29849197	30074649	Abnormality of nervous system physiology (HP:0012638)	0.00049	93/94 (2)	1.1e-21	66.8	271825	known
PEL 164	Deletion	16	29849197	30074649	Abnormality of nervous system physiology (HP:0012638)	0.00049	93/94 (2)	1.1e-21	66.8	286716	known
PEL 164	Deletion	16	29849197	30074649	Abnormality of nervous system physiology (HP:0012638)	0.00049	93/94 (2)	1.1e-21	66.8	267347	known
PEL 164	Deletion	16	29849197	30074649	Abnormality of nervous system physiology (HP:0012638)	0.00049	93/94 (2)	1.1e-21	66.8	249104	known
PEL 164	Deletion	16	29849197	30074649	Abnormality of nervous system physiology (HP:0012638)	0.00049	93/94 (2)	1.1e-21	66.8	249164	known
PEL 164	Deletion	16	29849197	30074649	Abnormality of nervous system physiology (HP:0012638)	0.00049	93/94 (2)	1.1e-21	66.8	256548	known
PEL 164	Deletion	16	29849197	30074649	Abnormality of nervous system physiology (HP:0012638)	0.00049	93/94 (2)	1.1e-21	66.8	251864	known
PEL 164	Deletion	16	29849197	30074649	Abnormality of nervous system physiology (HP:0012638)	0.00049	93/94 (2)	1.1e-21	66.8	275460	known
PEL 164	Deletion	16	29849197	30074649	Abnormality of nervous system physiology (HP:0012638)	0.00049	93/94 (2)	1.1e-21	66.8	251630	known
PEL 164	Deletion	16	29849197	30074649	Abnormality of nervous system physiology (HP:0012638)	0.00049	93/94 (2)	1.1e-21	66.8	257743	known
PEL 164	Deletion	16	29849197	30074649	Abnormality of nervous system physiology (HP:0012638)	0.00049	93/94 (2)	1.1e-21	66.8	277947	known
PEL 164	Deletion	16	29849197	30074649	Abnormality of nervous system physiology (HP:0012638)	0.00049	93/94 (2)	1.1e-21	66.8	268979	known
PEL 164	Deletion	16	29849197	30074649	Abnormality of nervous system physiology (HP:0012638)	0.00049	93/94 (2)	1.1e-21	66.8	253665	known
PEL 164	Deletion	16	29849197	30074649	Abnormality of nervous system physiology (HP:0012638)	0.00049	93/94 (2)	1.1e-21	66.8	271848	known
PEL 164	Deletion	16	29849197	30074649	Abnormality of nervous system physiology (HP:0012638)	0.00049	93/94 (2)	1.1e-21	66.8	278621	known
PEL 164	Deletion	16	29849197	30074649	Abnormality of nervous system physiology (HP:0012638)	0.00049	93/94 (2)	1.1e-21	66.8	257519	known
PEL 164	Deletion	16	29849197	30074649	Abnormality of nervous system physiology (HP:0012638)	0.00049	93/94 (2)	1.1e-21	66.8	282666	known
PEL 164	Deletion	16	29849197	30074649	Abnormality of nervous system physiology (HP:0012638)	0.00049	93/94 (2)	1.1e-21	66.8	273340	known
PEL 164	Deletion	16	29849197	30074649	Abnormality of nervous system physiology (HP:0012638)	0.00049	93/94 (2)	1.1e-21	66.8	272670	known
PEL 164	Deletion	16	29849197	30074649	Abnormality of nervous system physiology (HP:0012638)	0.00049	93/94 (2)	1.1e-21	66.8	285493	known
PEL 164	Deletion	16	29849197	30074649	Abnormality of nervous system physiology (HP:0012638)	0.00049	93/94 (2)	1.1e-21	66.8	280895	known
PEL 164	Deletion	16	29849197	30074649	Abnormality of nervous system physiology (HP:0012638)	0.00049	93/94 (2)	1.1e-21	66.8	286410	known
PEL 164	Deletion	16	29849197	30074649	Abnormality of nervous system physiology (HP:0012638)	0.00049	93/94 (2)	1.1e-21	66.8	285103	known
PEL 164	Deletion	16	29849197	30074649	Abnormality of nervous system physiology (HP:0012638)	0.00049	93/94 (2)	1.1e-21	66.8	261424	known
PEL 164	Deletion	16	29849197	30074649	Abnormality of nervous system physiology (HP:0012638)	0.00049	93/94 (2)	1.1e-21	66.8	285696	known
PEL 164	Deletion	16	29849197	30074649	Abnormality of nervous system physiology (HP:0012638)	0.00049	93/94 (2)	1.1e-21	66.8	286712	known
PEL 164	Deletion	16	29849197	30074649	Abnormality of nervous system physiology (HP:0012638)	0.00049	93/94 (2)	1.1e-21	66.8	279522	known
PEL 164	Deletion	16	29849197	30074649	Abnormality of nervous system physiology (HP:0012638)	0.00049	93/94 (2)	1.1e-21	66.8	285693	known
PEL 164	Deletion	16	29849197	30074649	Abnormality of nervous system physiology (HP:0012638)	0.00049	93/94 (2)	1.1e-21	66.8	2722	known
PEL 164	Deletion	16	29849197	30074649	Abnormality of nervous system physiology (HP:0012638)	0.00049	93/94 (2)	1.1e-21	66.8	268636	known
PEL 164	Deletion	16	29849197	30074649	Abnormality of nervous system physiology (HP:0012638)	0.00049	93/94 (2)	1.1e-21	66.8	283247	known
PEL 164	Deletion	16	29849197	30074649	Abnormality of nervous system physiology (HP:0012638)	0.00049	93/94 (2)	1.1e-21	66.8	277092	known
PEL 164	Deletion	16	29849197	30074649	Abnormality of nervous system physiology (HP:0012638)	0.00049	93/94 (2)	1.1e-21	66.8	273259	known
PEL 164	Deletion	16	29849197	30074649	Abnormality of nervous system physiology (HP:0012638)	0.00049	93/94 (2)	1.1e-21	66.8	270725	known
PEL 164	Deletion	16	29849197	30074649	Abnormality of nervous system physiology (HP:0012638)	0.00049	93/94 (2)	1.1e-21	66.8	272092	known
PEL 266	Deletion	14	58205713	60457510	Microcephaly (HP:0000252)	0.0057	5/6 (7)	0.012	3	263502	known
PEL 266	Deletion	14	58205713	60457510	Microcephaly (HP:0000252)	0.0057	5/6 (7)	0.012	3	265080	known
PEL 266	Deletion	14	58205713	60457510	Microcephaly (HP:0000252)	0.0057	5/6 (7)	0.012	3	279245	known
PEL 266	Deletion	14	58205713	60457510	Microcephaly (HP:0000252)	0.0057	5/6 (7)	0.012	3	268144	known
PEL 266	Deletion	14	58205713	60457510	Microcephaly (HP:0000252)	0.0057	5/6 (7)	0.012	3	279230	known
PEL 267	Deletion	14	58205713	60457510	Microcephaly (HP:0000252)	0.0057	5/6 (7)	0.012	3	265080	known
PEL 267	Deletion	14	58205713	60457510	Microcephaly (HP:0000252)	0.0057	5/6 (7)	0.012	3	279230	known
PEL 267	Deletion	14	58205713	60457510	Microcephaly (HP:0000252)	0.0057	5/6 (7)	0.012	3	268144	known
PEL 267	Deletion	14	58205713	60457510	Microcephaly (HP:0000252)	0.0057	5/6 (7)	0.012	3	279245	known
PEL 267	Deletion	14	58205713	60457510	Microcephaly (HP:0000252)	0.0057	5/6 (7)	0.012	3	263502	known
PEL 458	Duplication	3	197700707	197769619	Global developmental delay (HP:0001263)	0.04	6/10 (4)	0.0012	6.1	285919	known
PEL 458	Duplication	3	197700707	197769619	Global developmental delay (HP:0001263)	0.04	6/10 (4)	0.0012	6.1	285954	known
PEL 458	Duplication	3	197700707	197769619	Global developmental delay (HP:0001263)	0.04	6/10 (4)	0.0012	6.1	285910	known
PEL 458	Duplication	3	197700707	197769619	Global developmental delay (HP:0001263)	0.04	6/10 (4)	0.0012	6.1	286145	known
PEL 458	Duplication	3	197700707	197769619	Global developmental delay (HP:0001263)	0.04	6/10 (4)	0.0012	6.1	280551	known
PEL 458	Duplication	3	197700707	197769619	Global developmental delay (HP:0001263)	0.04	6/10 (4)	0.0012	6.1	280501	known
PEL 459	Duplication	20	30193414	30197651	Global developmental delay (HP:0001263)	0.041	5/7 (2)	0.0012	9.8	286151	novel
PEL 459	Duplication	20	30193414	30197651	Global developmental delay (HP:0001263)	0.041	5/7 (2)	0.0012	9.8	275157	novel
PEL 459	Duplication	20	30193414	30197651	Global developmental delay (HP:0001263)	0.041	5/7 (2)	0.0012	9.8	273111	novel
PEL 459	Duplication	20	30193414	30197651	Global developmental delay (HP:0001263)	0.041	5/7 (2)	0.0012	9.8	280532	novel
PEL 459	Duplication	20	30193414	30197651	Global developmental delay (HP:0001263)	0.041	5/7 (2)	0.0012	9.8	281834	novel
PEL 209	Deletion	5	90066245	90103610	Seizures (HP:0001250)	0.0017	6/7 (0)	1.2e-05	100	135	known
PEL 209	Deletion	5	90066245	90103610	Seizures (HP:0001250)	0.0017	6/7 (0)	1.2e-05	100	249409	known
PEL 209	Deletion	5	90066245	90103610	Seizures (HP:0001250)	0.0017	6/7 (0)	1.2e-05	100	249467	known
PEL 209	Deletion	5	90066245	90103610	Seizures (HP:0001250)	0.0017	6/7 (0)	1.2e-05	100	254683	known
PEL 209	Deletion	5	90066245	90103610	Seizures (HP:0001250)	0.0017	6/7 (0)	1.2e-05	100	249519	known
PEL 209	Deletion	5	90066245	90103610	Seizures (HP:0001250)	0.0017	6/7 (0)	1.2e-05	100	251716	known
PEL 380	Duplication	17	1117153	1134823	Abnormality of skeletal morphology (HP:0011842)	0.017	24/33 (1)	1.2e-09	50.9	258571	novel
PEL 380	Duplication	17	1117153	1134823	Abnormality of skeletal morphology (HP:0011842)	0.017	24/33 (1)	1.2e-09	50.9	248925	novel
PEL 380	Duplication	17	1117153	1134823	Abnormality of skeletal morphology (HP:0011842)	0.017	24/33 (1)	1.2e-09	50.9	254240	novel
PEL 380	Duplication	17	1117153	1134823	Abnormality of skeletal morphology (HP:0011842)	0.017	24/33 (1)	1.2e-09	50.9	258553	novel
PEL 380	Duplication	17	1117153	1134823	Abnormality of skeletal morphology (HP:0011842)	0.017	24/33 (1)	1.2e-09	50.9	258562	novel
PEL 380	Duplication	17	1117153	1134823	Abnormality of skeletal morphology (HP:0011842)	0.017	24/33 (1)	1.2e-09	50.9	258570	novel
PEL 380	Duplication	17	1117153	1134823	Abnormality of skeletal morphology (HP:0011842)	0.017	24/33 (1)	1.2e-09	50.9	260872	novel
PEL 380	Duplication	17	1117153	1134823	Abnormality of skeletal morphology (HP:0011842)	0.017	24/33 (1)	1.2e-09	50.9	258561	novel
PEL 380	Duplication	17	1117153	1134823	Abnormality of skeletal morphology (HP:0011842)	0.017	24/33 (1)	1.2e-09	50.9	258563	novel
PEL 380	Duplication	17	1117153	1134823	Abnormality of skeletal morphology (HP:0011842)	0.017	24/33 (1)	1.2e-09	50.9	258552	novel
PEL 380	Duplication	17	1117153	1134823	Abnormality of skeletal morphology (HP:0011842)	0.017	24/33 (1)	1.2e-09	50.9	2765	novel
PEL 380	Duplication	17	1117153	1134823	Abnormality of skeletal morphology (HP:0011842)	0.017	24/33 (1)	1.2e-09	50.9	258560	novel
PEL 380	Duplication	17	1117153	1134823	Abnormality of skeletal morphology (HP:0011842)	0.017	24/33 (1)	1.2e-09	50.9	258567	novel
PEL 380	Duplication	17	1117153	1134823	Abnormality of skeletal morphology (HP:0011842)	0.017	24/33 (1)	1.2e-09	50.9	253729	novel
PEL 380	Duplication	17	1117153	1134823	Abnormality of skeletal morphology (HP:0011842)	0.017	24/33 (1)	1.2e-09	50.9	258569	novel
PEL 380	Duplication	17	1117153	1134823	Abnormality of skeletal morphology (HP:0011842)	0.017	24/33 (1)	1.2e-09	50.9	258555	novel
PEL 380	Duplication	17	1117153	1134823	Abnormality of skeletal morphology (HP:0011842)	0.017	24/33 (1)	1.2e-09	50.9	261080	novel
PEL 380	Duplication	17	1117153	1134823	Abnormality of skeletal morphology (HP:0011842)	0.017	24/33 (1)	1.2e-09	50.9	273517	novel
PEL 380	Duplication	17	1117153	1134823	Abnormality of skeletal morphology (HP:0011842)	0.017	24/33 (1)	1.2e-09	50.9	258566	novel
PEL 380	Duplication	17	1117153	1134823	Abnormality of skeletal morphology (HP:0011842)	0.017	24/33 (1)	1.2e-09	50.9	258558	novel
PEL 380	Duplication	17	1117153	1134823	Abnormality of skeletal morphology (HP:0011842)	0.017	24/33 (1)	1.2e-09	50.9	249970	novel
PEL 380	Duplication	17	1117153	1134823	Abnormality of skeletal morphology (HP:0011842)	0.017	24/33 (1)	1.2e-09	50.9	258565	novel
PEL 380	Duplication	17	1117153	1134823	Abnormality of skeletal morphology (HP:0011842)	0.017	24/33 (1)	1.2e-09	50.9	258559	novel
PEL 380	Duplication	17	1117153	1134823	Abnormality of skeletal morphology (HP:0011842)	0.017	24/33 (1)	1.2e-09	50.9	258557	novel
PEL 432	Duplication	15	25184941	25343785	Abnormality of nervous system physiology (HP:0012638)	0.031	52/52 (0)	1.2e-13	100	748	known
PEL 432	Duplication	15	25184941	25343785	Abnormality of nervous system physiology (HP:0012638)	0.031	52/52 (0)	1.2e-13	100	280888	known
PEL 432	Duplication	15	25184941	25343785	Abnormality of nervous system physiology (HP:0012638)	0.031	52/52 (0)	1.2e-13	100	252257	known
PEL 432	Duplication	15	25184941	25343785	Abnormality of nervous system physiology (HP:0012638)	0.031	52/52 (0)	1.2e-13	100	251421	known
PEL 432	Duplication	15	25184941	25343785	Abnormality of nervous system physiology (HP:0012638)	0.031	52/52 (0)	1.2e-13	100	279281	known
PEL 432	Duplication	15	25184941	25343785	Abnormality of nervous system physiology (HP:0012638)	0.031	52/52 (0)	1.2e-13	100	263701	known
PEL 432	Duplication	15	25184941	25343785	Abnormality of nervous system physiology (HP:0012638)	0.031	52/52 (0)	1.2e-13	100	249727	known
PEL 432	Duplication	15	25184941	25343785	Abnormality of nervous system physiology (HP:0012638)	0.031	52/52 (0)	1.2e-13	100	250974	known
PEL 432	Duplication	15	25184941	25343785	Abnormality of nervous system physiology (HP:0012638)	0.031	52/52 (0)	1.2e-13	100	271082	known
PEL 432	Duplication	15	25184941	25343785	Abnormality of nervous system physiology (HP:0012638)	0.031	52/52 (0)	1.2e-13	100	269463	known
PEL 432	Duplication	15	25184941	25343785	Abnormality of nervous system physiology (HP:0012638)	0.031	52/52 (0)	1.2e-13	100	285983	known
PEL 432	Duplication	15	25184941	25343785	Abnormality of nervous system physiology (HP:0012638)	0.031	52/52 (0)	1.2e-13	100	250058	known
PEL 432	Duplication	15	25184941	25343785	Abnormality of nervous system physiology (HP:0012638)	0.031	52/52 (0)	1.2e-13	100	269180	known
PEL 432	Duplication	15	25184941	25343785	Abnormality of nervous system physiology (HP:0012638)	0.031	52/52 (0)	1.2e-13	100	249636	known
PEL 432	Duplication	15	25184941	25343785	Abnormality of nervous system physiology (HP:0012638)	0.031	52/52 (0)	1.2e-13	100	271087	known
PEL 432	Duplication	15	25184941	25343785	Abnormality of nervous system physiology (HP:0012638)	0.031	52/52 (0)	1.2e-13	100	249682	known
PEL 432	Duplication	15	25184941	25343785	Abnormality of nervous system physiology (HP:0012638)	0.031	52/52 (0)	1.2e-13	100	275463	known
PEL 432	Duplication	15	25184941	25343785	Abnormality of nervous system physiology (HP:0012638)	0.031	52/52 (0)	1.2e-13	100	766	known
PEL 432	Duplication	15	25184941	25343785	Abnormality of nervous system physiology (HP:0012638)	0.031	52/52 (0)	1.2e-13	100	266301	known
PEL 432	Duplication	15	25184941	25343785	Abnormality of nervous system physiology (HP:0012638)	0.031	52/52 (0)	1.2e-13	100	254524	known
PEL 432	Duplication	15	25184941	25343785	Abnormality of nervous system physiology (HP:0012638)	0.031	52/52 (0)	1.2e-13	100	284135	known
PEL 432	Duplication	15	25184941	25343785	Abnormality of nervous system physiology (HP:0012638)	0.031	52/52 (0)	1.2e-13	100	265005	known
PEL 432	Duplication	15	25184941	25343785	Abnormality of nervous system physiology (HP:0012638)	0.031	52/52 (0)	1.2e-13	100	286018	known
PEL 432	Duplication	15	25184941	25343785	Abnormality of nervous system physiology (HP:0012638)	0.031	52/52 (0)	1.2e-13	100	266576	known
PEL 432	Duplication	15	25184941	25343785	Abnormality of nervous system physiology (HP:0012638)	0.031	52/52 (0)	1.2e-13	100	249615	known
PEL 432	Duplication	15	25184941	25343785	Abnormality of nervous system physiology (HP:0012638)	0.031	52/52 (0)	1.2e-13	100	275279	known
PEL 432	Duplication	15	25184941	25343785	Abnormality of nervous system physiology (HP:0012638)	0.031	52/52 (0)	1.2e-13	100	249453	known
PEL 432	Duplication	15	25184941	25343785	Abnormality of nervous system physiology (HP:0012638)	0.031	52/52 (0)	1.2e-13	100	282915	known
PEL 432	Duplication	15	25184941	25343785	Abnormality of nervous system physiology (HP:0012638)	0.031	52/52 (0)	1.2e-13	100	279280	known
PEL 432	Duplication	15	25184941	25343785	Abnormality of nervous system physiology (HP:0012638)	0.031	52/52 (0)	1.2e-13	100	274109	known
PEL 432	Duplication	15	25184941	25343785	Abnormality of nervous system physiology (HP:0012638)	0.031	52/52 (0)	1.2e-13	100	276013	known
PEL 432	Duplication	15	25184941	25343785	Abnormality of nervous system physiology (HP:0012638)	0.031	52/52 (0)	1.2e-13	100	282475	known
PEL 432	Duplication	15	25184941	25343785	Abnormality of nervous system physiology (HP:0012638)	0.031	52/52 (0)	1.2e-13	100	251744	known
PEL 432	Duplication	15	25184941	25343785	Abnormality of nervous system physiology (HP:0012638)	0.031	52/52 (0)	1.2e-13	100	248550	known
PEL 432	Duplication	15	25184941	25343785	Abnormality of nervous system physiology (HP:0012638)	0.031	52/52 (0)	1.2e-13	100	256614	known
PEL 432	Duplication	15	25184941	25343785	Abnormality of nervous system physiology (HP:0012638)	0.031	52/52 (0)	1.2e-13	100	261222	known
PEL 432	Duplication	15	25184941	25343785	Abnormality of nervous system physiology (HP:0012638)	0.031	52/52 (0)	1.2e-13	100	271088	known
PEL 432	Duplication	15	25184941	25343785	Abnormality of nervous system physiology (HP:0012638)	0.031	52/52 (0)	1.2e-13	100	248714	known
PEL 432	Duplication	15	25184941	25343785	Abnormality of nervous system physiology (HP:0012638)	0.031	52/52 (0)	1.2e-13	100	262233	known
PEL 432	Duplication	15	25184941	25343785	Abnormality of nervous system physiology (HP:0012638)	0.031	52/52 (0)	1.2e-13	100	271673	known
PEL 432	Duplication	15	25184941	25343785	Abnormality of nervous system physiology (HP:0012638)	0.031	52/52 (0)	1.2e-13	100	266163	known
PEL 432	Duplication	15	25184941	25343785	Abnormality of nervous system physiology (HP:0012638)	0.031	52/52 (0)	1.2e-13	100	275148	known
PEL 432	Duplication	15	25184941	25343785	Abnormality of nervous system physiology (HP:0012638)	0.031	52/52 (0)	1.2e-13	100	256859	known
PEL 432	Duplication	15	25184941	25343785	Abnormality of nervous system physiology (HP:0012638)	0.031	52/52 (0)	1.2e-13	100	266097	known
PEL 432	Duplication	15	25184941	25343785	Abnormality of nervous system physiology (HP:0012638)	0.031	52/52 (0)	1.2e-13	100	284861	known
PEL 432	Duplication	15	25184941	25343785	Abnormality of nervous system physiology (HP:0012638)	0.031	52/52 (0)	1.2e-13	100	249459	known
PEL 432	Duplication	15	25184941	25343785	Abnormality of nervous system physiology (HP:0012638)	0.031	52/52 (0)	1.2e-13	100	266314	known
PEL 432	Duplication	15	25184941	25343785	Abnormality of nervous system physiology (HP:0012638)	0.031	52/52 (0)	1.2e-13	100	274827	known
PEL 432	Duplication	15	25184941	25343785	Abnormality of nervous system physiology (HP:0012638)	0.031	52/52 (0)	1.2e-13	100	282749	known
PEL 432	Duplication	15	25184941	25343785	Abnormality of nervous system physiology (HP:0012638)	0.031	52/52 (0)	1.2e-13	100	285694	known
PEL 432	Duplication	15	25184941	25343785	Abnormality of nervous system physiology (HP:0012638)	0.031	52/52 (0)	1.2e-13	100	251764	known
PEL 432	Duplication	15	25184941	25343785	Abnormality of nervous system physiology (HP:0012638)	0.031	52/52 (0)	1.2e-13	100	254779	known
PEL 35	Deletion	7	41518389	44540974	Abnormality of the calvaria (HP:0002683)	0.019	6/11 (14)	0.013	1.8	1220	known
PEL 35	Deletion	7	41518389	44540974	Abnormality of the calvaria (HP:0002683)	0.019	6/11 (14)	0.013	1.8	1224	known
PEL 35	Deletion	7	41518389	44540974	Abnormality of the calvaria (HP:0002683)	0.019	6/11 (14)	0.013	1.8	1586	known
PEL 35	Deletion	7	41518389	44540974	Abnormality of the calvaria (HP:0002683)	0.019	6/11 (14)	0.013	1.8	1221	known
PEL 35	Deletion	7	41518389	44540974	Abnormality of the calvaria (HP:0002683)	0.019	6/11 (14)	0.013	1.8	1223	known
PEL 35	Deletion	7	41518389	44540974	Abnormality of the calvaria (HP:0002683)	0.019	6/11 (14)	0.013	1.8	1222	known
PEL 181	Deletion	5	134638524	134746407	Abnormality of the joints of the upper limbs (HP:0009810)	0.002	3/5 (0)	1.3e-05	100	266643	known
PEL 181	Deletion	5	134638524	134746407	Abnormality of the joints of the upper limbs (HP:0009810)	0.002	3/5 (0)	1.3e-05	100	256078	known
PEL 181	Deletion	5	134638524	134746407	Abnormality of the joints of the upper limbs (HP:0009810)	0.002	3/5 (0)	1.3e-05	100	266644	known
PEL 195	Deletion	1	243552007	243738675	Abnormality of the skull (HP:0000929)	0.0011	14/19 (5)	1.3e-05	10.8	276523	known
PEL 195	Deletion	1	243552007	243738675	Abnormality of the skull (HP:0000929)	0.0011	14/19 (5)	1.3e-05	10.8	4092	known
PEL 195	Deletion	1	243552007	243738675	Abnormality of the skull (HP:0000929)	0.0011	14/19 (5)	1.3e-05	10.8	276520	known
PEL 195	Deletion	1	243552007	243738675	Abnormality of the skull (HP:0000929)	0.0011	14/19 (5)	1.3e-05	10.8	2495	known
PEL 195	Deletion	1	243552007	243738675	Abnormality of the skull (HP:0000929)	0.0011	14/19 (5)	1.3e-05	10.8	272238	known
PEL 195	Deletion	1	243552007	243738675	Abnormality of the skull (HP:0000929)	0.0011	14/19 (5)	1.3e-05	10.8	276524	known
PEL 195	Deletion	1	243552007	243738675	Abnormality of the skull (HP:0000929)	0.0011	14/19 (5)	1.3e-05	10.8	254276	known
PEL 195	Deletion	1	243552007	243738675	Abnormality of the skull (HP:0000929)	0.0011	14/19 (5)	1.3e-05	10.8	258477	known
PEL 195	Deletion	1	243552007	243738675	Abnormality of the skull (HP:0000929)	0.0011	14/19 (5)	1.3e-05	10.8	249647	known
PEL 195	Deletion	1	243552007	243738675	Abnormality of the skull (HP:0000929)	0.0011	14/19 (5)	1.3e-05	10.8	249405	known
PEL 195	Deletion	1	243552007	243738675	Abnormality of the skull (HP:0000929)	0.0011	14/19 (5)	1.3e-05	10.8	250468	known
PEL 195	Deletion	1	243552007	243738675	Abnormality of the skull (HP:0000929)	0.0011	14/19 (5)	1.3e-05	10.8	2762	known
PEL 195	Deletion	1	243552007	243738675	Abnormality of the skull (HP:0000929)	0.0011	14/19 (5)	1.3e-05	10.8	251177	known
PEL 195	Deletion	1	243552007	243738675	Abnormality of the skull (HP:0000929)	0.0011	14/19 (5)	1.3e-05	10.8	250915	known
PEL 318	Deletion	1	3224674	3332604	Abnormality of the face (HP:0000271)	0.01	24/32 (9)	1.3e-05	10.3	1229	novel
PEL 318	Deletion	1	3224674	3332604	Abnormality of the face (HP:0000271)	0.01	24/32 (9)	1.3e-05	10.3	255764	novel
PEL 318	Deletion	1	3224674	3332604	Abnormality of the face (HP:0000271)	0.01	24/32 (9)	1.3e-05	10.3	894	novel
PEL 318	Deletion	1	3224674	3332604	Abnormality of the face (HP:0000271)	0.01	24/32 (9)	1.3e-05	10.3	285702	novel
PEL 318	Deletion	1	3224674	3332604	Abnormality of the face (HP:0000271)	0.01	24/32 (9)	1.3e-05	10.3	2482	novel
PEL 318	Deletion	1	3224674	3332604	Abnormality of the face (HP:0000271)	0.01	24/32 (9)	1.3e-05	10.3	285247	novel
PEL 318	Deletion	1	3224674	3332604	Abnormality of the face (HP:0000271)	0.01	24/32 (9)	1.3e-05	10.3	283601	novel
PEL 318	Deletion	1	3224674	3332604	Abnormality of the face (HP:0000271)	0.01	24/32 (9)	1.3e-05	10.3	1617	novel
PEL 318	Deletion	1	3224674	3332604	Abnormality of the face (HP:0000271)	0.01	24/32 (9)	1.3e-05	10.3	249678	novel
PEL 318	Deletion	1	3224674	3332604	Abnormality of the face (HP:0000271)	0.01	24/32 (9)	1.3e-05	10.3	266887	novel
PEL 318	Deletion	1	3224674	3332604	Abnormality of the face (HP:0000271)	0.01	24/32 (9)	1.3e-05	10.3	263986	novel
PEL 318	Deletion	1	3224674	3332604	Abnormality of the face (HP:0000271)	0.01	24/32 (9)	1.3e-05	10.3	249632	novel
PEL 318	Deletion	1	3224674	3332604	Abnormality of the face (HP:0000271)	0.01	24/32 (9)	1.3e-05	10.3	282255	novel
PEL 318	Deletion	1	3224674	3332604	Abnormality of the face (HP:0000271)	0.01	24/32 (9)	1.3e-05	10.3	282227	novel
PEL 318	Deletion	1	3224674	3332604	Abnormality of the face (HP:0000271)	0.01	24/32 (9)	1.3e-05	10.3	280911	novel
PEL 318	Deletion	1	3224674	3332604	Abnormality of the face (HP:0000271)	0.01	24/32 (9)	1.3e-05	10.3	249782	novel
PEL 318	Deletion	1	3224674	3332604	Abnormality of the face (HP:0000271)	0.01	24/32 (9)	1.3e-05	10.3	2246	novel
PEL 318	Deletion	1	3224674	3332604	Abnormality of the face (HP:0000271)	0.01	24/32 (9)	1.3e-05	10.3	249886	novel
PEL 318	Deletion	1	3224674	3332604	Abnormality of the face (HP:0000271)	0.01	24/32 (9)	1.3e-05	10.3	266690	novel
PEL 318	Deletion	1	3224674	3332604	Abnormality of the face (HP:0000271)	0.01	24/32 (9)	1.3e-05	10.3	282257	novel
PEL 318	Deletion	1	3224674	3332604	Abnormality of the face (HP:0000271)	0.01	24/32 (9)	1.3e-05	10.3	2353	novel
PEL 318	Deletion	1	3224674	3332604	Abnormality of the face (HP:0000271)	0.01	24/32 (9)	1.3e-05	10.3	249510	novel
PEL 318	Deletion	1	3224674	3332604	Abnormality of the face (HP:0000271)	0.01	24/32 (9)	1.3e-05	10.3	249719	novel
PEL 318	Deletion	1	3224674	3332604	Abnormality of the face (HP:0000271)	0.01	24/32 (9)	1.3e-05	10.3	282252	novel
PEL 329	Deletion	7	95693340	95783313	Abnormality of limb bone morphology (HP:0002813)	0.011	8/10 (0)	1.3e-05	100	284938	novel
PEL 329	Deletion	7	95693340	95783313	Abnormality of limb bone morphology (HP:0002813)	0.011	8/10 (0)	1.3e-05	100	284939	novel
PEL 329	Deletion	7	95693340	95783313	Abnormality of limb bone morphology (HP:0002813)	0.011	8/10 (0)	1.3e-05	100	285016	novel
PEL 329	Deletion	7	95693340	95783313	Abnormality of limb bone morphology (HP:0002813)	0.011	8/10 (0)	1.3e-05	100	855	novel
PEL 329	Deletion	7	95693340	95783313	Abnormality of limb bone morphology (HP:0002813)	0.011	8/10 (0)	1.3e-05	100	856	novel
PEL 329	Deletion	7	95693340	95783313	Abnormality of limb bone morphology (HP:0002813)	0.011	8/10 (0)	1.3e-05	100	284937	novel
PEL 329	Deletion	7	95693340	95783313	Abnormality of limb bone morphology (HP:0002813)	0.011	8/10 (0)	1.3e-05	100	283562	novel
PEL 329	Deletion	7	95693340	95783313	Abnormality of limb bone morphology (HP:0002813)	0.011	8/10 (0)	1.3e-05	100	854	novel
PEL 79	Deletion	3	180678656	181472237	Aplasia/Hypoplasia affecting the eye (HP:0008056)	1.2e-05	4/5 (4)	1.3e-05	4.1	271515	novel
PEL 79	Deletion	3	180678656	181472237	Aplasia/Hypoplasia affecting the eye (HP:0008056)	1.2e-05	4/5 (4)	1.3e-05	4.1	276534	novel
PEL 79	Deletion	3	180678656	181472237	Aplasia/Hypoplasia affecting the eye (HP:0008056)	1.2e-05	4/5 (4)	1.3e-05	4.1	281790	novel
PEL 79	Deletion	3	180678656	181472237	Aplasia/Hypoplasia affecting the eye (HP:0008056)	1.2e-05	4/5 (4)	1.3e-05	4.1	282759	novel
PEL 211	Deletion	1	6942678	7361025	Aplasia/Hypoplasia of the cerebrum (HP:0007364)	0.0019	10/18 (3)	1.3e-06	12.6	263297	novel
PEL 211	Deletion	1	6942678	7361025	Aplasia/Hypoplasia of the cerebrum (HP:0007364)	0.0019	10/18 (3)	1.3e-06	12.6	266887	novel
PEL 211	Deletion	1	6942678	7361025	Aplasia/Hypoplasia of the cerebrum (HP:0007364)	0.0019	10/18 (3)	1.3e-06	12.6	2483	novel
PEL 211	Deletion	1	6942678	7361025	Aplasia/Hypoplasia of the cerebrum (HP:0007364)	0.0019	10/18 (3)	1.3e-06	12.6	255591	novel
PEL 211	Deletion	1	6942678	7361025	Aplasia/Hypoplasia of the cerebrum (HP:0007364)	0.0019	10/18 (3)	1.3e-06	12.6	251601	novel
PEL 211	Deletion	1	6942678	7361025	Aplasia/Hypoplasia of the cerebrum (HP:0007364)	0.0019	10/18 (3)	1.3e-06	12.6	263986	novel
PEL 211	Deletion	1	6942678	7361025	Aplasia/Hypoplasia of the cerebrum (HP:0007364)	0.0019	10/18 (3)	1.3e-06	12.6	285247	novel
PEL 211	Deletion	1	6942678	7361025	Aplasia/Hypoplasia of the cerebrum (HP:0007364)	0.0019	10/18 (3)	1.3e-06	12.6	250349	novel
PEL 211	Deletion	1	6942678	7361025	Aplasia/Hypoplasia of the cerebrum (HP:0007364)	0.0019	10/18 (3)	1.3e-06	12.6	250348	novel
PEL 211	Deletion	1	6942678	7361025	Aplasia/Hypoplasia of the cerebrum (HP:0007364)	0.0019	10/18 (3)	1.3e-06	12.6	282227	novel
PEL 91	Deletion	2	199818779	200303015	Abnormality of the palate (HP:0000174)	7e-06	10/17 (8)	1.3e-06	5.1	249506	novel
PEL 91	Deletion	2	199818779	200303015	Abnormality of the palate (HP:0000174)	7e-06	10/17 (8)	1.3e-06	5.1	4660	novel
PEL 91	Deletion	2	199818779	200303015	Abnormality of the palate (HP:0000174)	7e-06	10/17 (8)	1.3e-06	5.1	249612	novel
PEL 91	Deletion	2	199818779	200303015	Abnormality of the palate (HP:0000174)	7e-06	10/17 (8)	1.3e-06	5.1	260779	novel
PEL 91	Deletion	2	199818779	200303015	Abnormality of the palate (HP:0000174)	7e-06	10/17 (8)	1.3e-06	5.1	248613	novel
PEL 91	Deletion	2	199818779	200303015	Abnormality of the palate (HP:0000174)	7e-06	10/17 (8)	1.3e-06	5.1	253835	novel
PEL 91	Deletion	2	199818779	200303015	Abnormality of the palate (HP:0000174)	7e-06	10/17 (8)	1.3e-06	5.1	278059	novel
PEL 91	Deletion	2	199818779	200303015	Abnormality of the palate (HP:0000174)	7e-06	10/17 (8)	1.3e-06	5.1	256199	novel
PEL 91	Deletion	2	199818779	200303015	Abnormality of the palate (HP:0000174)	7e-06	10/17 (8)	1.3e-06	5.1	249530	novel
PEL 91	Deletion	2	199818779	200303015	Abnormality of the palate (HP:0000174)	7e-06	10/17 (8)	1.3e-06	5.1	249797	novel
PEL 193	Deletion	1	243786018	243912168	Abnormality of the skull (HP:0000929)	0.0011	14/19 (0)	1.3e-08	100	249405	known
PEL 193	Deletion	1	243786018	243912168	Abnormality of the skull (HP:0000929)	0.0011	14/19 (0)	1.3e-08	100	249647	known
PEL 193	Deletion	1	243786018	243912168	Abnormality of the skull (HP:0000929)	0.0011	14/19 (0)	1.3e-08	100	277653	known
PEL 193	Deletion	1	243786018	243912168	Abnormality of the skull (HP:0000929)	0.0011	14/19 (0)	1.3e-08	100	276524	known
PEL 193	Deletion	1	243786018	243912168	Abnormality of the skull (HP:0000929)	0.0011	14/19 (0)	1.3e-08	100	4092	known
PEL 193	Deletion	1	243786018	243912168	Abnormality of the skull (HP:0000929)	0.0011	14/19 (0)	1.3e-08	100	276520	known
PEL 193	Deletion	1	243786018	243912168	Abnormality of the skull (HP:0000929)	0.0011	14/19 (0)	1.3e-08	100	258477	known
PEL 193	Deletion	1	243786018	243912168	Abnormality of the skull (HP:0000929)	0.0011	14/19 (0)	1.3e-08	100	250915	known
PEL 193	Deletion	1	243786018	243912168	Abnormality of the skull (HP:0000929)	0.0011	14/19 (0)	1.3e-08	100	250468	known
PEL 193	Deletion	1	243786018	243912168	Abnormality of the skull (HP:0000929)	0.0011	14/19 (0)	1.3e-08	100	251177	known
PEL 193	Deletion	1	243786018	243912168	Abnormality of the skull (HP:0000929)	0.0011	14/19 (0)	1.3e-08	100	276523	known
PEL 193	Deletion	1	243786018	243912168	Abnormality of the skull (HP:0000929)	0.0011	14/19 (0)	1.3e-08	100	2495	known
PEL 193	Deletion	1	243786018	243912168	Abnormality of the skull (HP:0000929)	0.0011	14/19 (0)	1.3e-08	100	2762	known
PEL 193	Deletion	1	243786018	243912168	Abnormality of the skull (HP:0000929)	0.0011	14/19 (0)	1.3e-08	100	254276	known
PEL 169	Deletion	10	28579750	28734655	Deeply set eye (HP:0000490)	0.00057	4/6 (13)	0.0014	1.3	248881	novel
PEL 169	Deletion	10	28579750	28734655	Deeply set eye (HP:0000490)	0.00057	4/6 (13)	0.0014	1.3	286253	novel
PEL 169	Deletion	10	28579750	28734655	Deeply set eye (HP:0000490)	0.00057	4/6 (13)	0.0014	1.3	286252	novel
PEL 169	Deletion	10	28579750	28734655	Deeply set eye (HP:0000490)	0.00057	4/6 (13)	0.0014	1.3	284420	novel
PEL 464	Duplication	15	24371639	24504519	Abnormality of nervous system physiology (HP:0012638)	0.042	50/50 (20)	0.0014	9.8	269180	known
PEL 464	Duplication	15	24371639	24504519	Abnormality of nervous system physiology (HP:0012638)	0.042	50/50 (20)	0.0014	9.8	275463	known
PEL 464	Duplication	15	24371639	24504519	Abnormality of nervous system physiology (HP:0012638)	0.042	50/50 (20)	0.0014	9.8	265005	known
PEL 464	Duplication	15	24371639	24504519	Abnormality of nervous system physiology (HP:0012638)	0.042	50/50 (20)	0.0014	9.8	251421	known
PEL 464	Duplication	15	24371639	24504519	Abnormality of nervous system physiology (HP:0012638)	0.042	50/50 (20)	0.0014	9.8	280888	known
PEL 464	Duplication	15	24371639	24504519	Abnormality of nervous system physiology (HP:0012638)	0.042	50/50 (20)	0.0014	9.8	285983	known
PEL 464	Duplication	15	24371639	24504519	Abnormality of nervous system physiology (HP:0012638)	0.042	50/50 (20)	0.0014	9.8	248550	known
PEL 464	Duplication	15	24371639	24504519	Abnormality of nervous system physiology (HP:0012638)	0.042	50/50 (20)	0.0014	9.8	249727	known
PEL 464	Duplication	15	24371639	24504519	Abnormality of nervous system physiology (HP:0012638)	0.042	50/50 (20)	0.0014	9.8	282915	known
PEL 464	Duplication	15	24371639	24504519	Abnormality of nervous system physiology (HP:0012638)	0.042	50/50 (20)	0.0014	9.8	254779	known
PEL 464	Duplication	15	24371639	24504519	Abnormality of nervous system physiology (HP:0012638)	0.042	50/50 (20)	0.0014	9.8	275279	known
PEL 464	Duplication	15	24371639	24504519	Abnormality of nervous system physiology (HP:0012638)	0.042	50/50 (20)	0.0014	9.8	274827	known
PEL 464	Duplication	15	24371639	24504519	Abnormality of nervous system physiology (HP:0012638)	0.042	50/50 (20)	0.0014	9.8	250058	known
PEL 464	Duplication	15	24371639	24504519	Abnormality of nervous system physiology (HP:0012638)	0.042	50/50 (20)	0.0014	9.8	282749	known
PEL 464	Duplication	15	24371639	24504519	Abnormality of nervous system physiology (HP:0012638)	0.042	50/50 (20)	0.0014	9.8	262233	known
PEL 464	Duplication	15	24371639	24504519	Abnormality of nervous system physiology (HP:0012638)	0.042	50/50 (20)	0.0014	9.8	284861	known
PEL 464	Duplication	15	24371639	24504519	Abnormality of nervous system physiology (HP:0012638)	0.042	50/50 (20)	0.0014	9.8	271087	known
PEL 464	Duplication	15	24371639	24504519	Abnormality of nervous system physiology (HP:0012638)	0.042	50/50 (20)	0.0014	9.8	271088	known
PEL 464	Duplication	15	24371639	24504519	Abnormality of nervous system physiology (HP:0012638)	0.042	50/50 (20)	0.0014	9.8	263701	known
PEL 464	Duplication	15	24371639	24504519	Abnormality of nervous system physiology (HP:0012638)	0.042	50/50 (20)	0.0014	9.8	261222	known
PEL 464	Duplication	15	24371639	24504519	Abnormality of nervous system physiology (HP:0012638)	0.042	50/50 (20)	0.0014	9.8	266163	known
PEL 464	Duplication	15	24371639	24504519	Abnormality of nervous system physiology (HP:0012638)	0.042	50/50 (20)	0.0014	9.8	266576	known
PEL 464	Duplication	15	24371639	24504519	Abnormality of nervous system physiology (HP:0012638)	0.042	50/50 (20)	0.0014	9.8	249453	known
PEL 464	Duplication	15	24371639	24504519	Abnormality of nervous system physiology (HP:0012638)	0.042	50/50 (20)	0.0014	9.8	279281	known
PEL 464	Duplication	15	24371639	24504519	Abnormality of nervous system physiology (HP:0012638)	0.042	50/50 (20)	0.0014	9.8	271673	known
PEL 464	Duplication	15	24371639	24504519	Abnormality of nervous system physiology (HP:0012638)	0.042	50/50 (20)	0.0014	9.8	282475	known
PEL 464	Duplication	15	24371639	24504519	Abnormality of nervous system physiology (HP:0012638)	0.042	50/50 (20)	0.0014	9.8	249682	known
PEL 464	Duplication	15	24371639	24504519	Abnormality of nervous system physiology (HP:0012638)	0.042	50/50 (20)	0.0014	9.8	286018	known
PEL 464	Duplication	15	24371639	24504519	Abnormality of nervous system physiology (HP:0012638)	0.042	50/50 (20)	0.0014	9.8	276013	known
PEL 464	Duplication	15	24371639	24504519	Abnormality of nervous system physiology (HP:0012638)	0.042	50/50 (20)	0.0014	9.8	266301	known
PEL 464	Duplication	15	24371639	24504519	Abnormality of nervous system physiology (HP:0012638)	0.042	50/50 (20)	0.0014	9.8	248714	known
PEL 464	Duplication	15	24371639	24504519	Abnormality of nervous system physiology (HP:0012638)	0.042	50/50 (20)	0.0014	9.8	256614	known
PEL 464	Duplication	15	24371639	24504519	Abnormality of nervous system physiology (HP:0012638)	0.042	50/50 (20)	0.0014	9.8	251764	known
PEL 464	Duplication	15	24371639	24504519	Abnormality of nervous system physiology (HP:0012638)	0.042	50/50 (20)	0.0014	9.8	254524	known
PEL 464	Duplication	15	24371639	24504519	Abnormality of nervous system physiology (HP:0012638)	0.042	50/50 (20)	0.0014	9.8	249459	known
PEL 464	Duplication	15	24371639	24504519	Abnormality of nervous system physiology (HP:0012638)	0.042	50/50 (20)	0.0014	9.8	284135	known
PEL 464	Duplication	15	24371639	24504519	Abnormality of nervous system physiology (HP:0012638)	0.042	50/50 (20)	0.0014	9.8	269463	known
PEL 464	Duplication	15	24371639	24504519	Abnormality of nervous system physiology (HP:0012638)	0.042	50/50 (20)	0.0014	9.8	249636	known
PEL 464	Duplication	15	24371639	24504519	Abnormality of nervous system physiology (HP:0012638)	0.042	50/50 (20)	0.0014	9.8	256859	known
PEL 464	Duplication	15	24371639	24504519	Abnormality of nervous system physiology (HP:0012638)	0.042	50/50 (20)	0.0014	9.8	250974	known
PEL 464	Duplication	15	24371639	24504519	Abnormality of nervous system physiology (HP:0012638)	0.042	50/50 (20)	0.0014	9.8	274109	known
PEL 464	Duplication	15	24371639	24504519	Abnormality of nervous system physiology (HP:0012638)	0.042	50/50 (20)	0.0014	9.8	275148	known
PEL 464	Duplication	15	24371639	24504519	Abnormality of nervous system physiology (HP:0012638)	0.042	50/50 (20)	0.0014	9.8	266314	known
PEL 464	Duplication	15	24371639	24504519	Abnormality of nervous system physiology (HP:0012638)	0.042	50/50 (20)	0.0014	9.8	279280	known
PEL 464	Duplication	15	24371639	24504519	Abnormality of nervous system physiology (HP:0012638)	0.042	50/50 (20)	0.0014	9.8	254180	known
PEL 464	Duplication	15	24371639	24504519	Abnormality of nervous system physiology (HP:0012638)	0.042	50/50 (20)	0.0014	9.8	271082	known
PEL 464	Duplication	15	24371639	24504519	Abnormality of nervous system physiology (HP:0012638)	0.042	50/50 (20)	0.0014	9.8	252257	known
PEL 464	Duplication	15	24371639	24504519	Abnormality of nervous system physiology (HP:0012638)	0.042	50/50 (20)	0.0014	9.8	285694	known
PEL 464	Duplication	15	24371639	24504519	Abnormality of nervous system physiology (HP:0012638)	0.042	50/50 (20)	0.0014	9.8	251744	known
PEL 464	Duplication	15	24371639	24504519	Abnormality of nervous system physiology (HP:0012638)	0.042	50/50 (20)	0.0014	9.8	266097	known
PEL 430	Deletion	2	189699756	189762024	Abnormality of the palate (HP:0000174)	0.031	5/9 (2)	0.00014	9.8	249612	novel
PEL 430	Deletion	2	189699756	189762024	Abnormality of the palate (HP:0000174)	0.031	5/9 (2)	0.00014	9.8	281830	novel
PEL 430	Deletion	2	189699756	189762024	Abnormality of the palate (HP:0000174)	0.031	5/9 (2)	0.00014	9.8	256199	novel
PEL 430	Deletion	2	189699756	189762024	Abnormality of the palate (HP:0000174)	0.031	5/9 (2)	0.00014	9.8	4659	novel
PEL 430	Deletion	2	189699756	189762024	Abnormality of the palate (HP:0000174)	0.031	5/9 (2)	0.00014	9.8	1630	novel
PEL 430	Deletion	2	184520098	184558208	Abnormality of the palate (HP:0000174)	0.031	5/9 (2)	0.00014	9.8	249612	novel
PEL 430	Deletion	2	184520098	184558208	Abnormality of the palate (HP:0000174)	0.031	5/9 (2)	0.00014	9.8	281830	novel
PEL 430	Deletion	2	184520098	184558208	Abnormality of the palate (HP:0000174)	0.031	5/9 (2)	0.00014	9.8	256199	novel
PEL 430	Deletion	2	184520098	184558208	Abnormality of the palate (HP:0000174)	0.031	5/9 (2)	0.00014	9.8	4659	novel
PEL 430	Deletion	2	184520098	184558208	Abnormality of the palate (HP:0000174)	0.031	5/9 (2)	0.00014	9.8	1630	novel
PEL 430	Deletion	2	183687040	183690632	Abnormality of the palate (HP:0000174)	0.031	5/9 (2)	0.00014	9.8	249612	novel
PEL 430	Deletion	2	183687040	183690632	Abnormality of the palate (HP:0000174)	0.031	5/9 (2)	0.00014	9.8	281830	novel
PEL 430	Deletion	2	183687040	183690632	Abnormality of the palate (HP:0000174)	0.031	5/9 (2)	0.00014	9.8	256199	novel
PEL 430	Deletion	2	183687040	183690632	Abnormality of the palate (HP:0000174)	0.031	5/9 (2)	0.00014	9.8	4659	novel
PEL 430	Deletion	2	183687040	183690632	Abnormality of the palate (HP:0000174)	0.031	5/9 (2)	0.00014	9.8	1630	novel
PEL 73	Deletion	1	243181712	243204793	Aplasia/Hypoplasia of the cerebrum (HP:0007364)	2.1e-06	13/19 (18)	0.00014	3	250915	known
PEL 73	Deletion	1	243181712	243204793	Aplasia/Hypoplasia of the cerebrum (HP:0007364)	2.1e-06	13/19 (18)	0.00014	3	249729	known
PEL 73	Deletion	1	243181712	243204793	Aplasia/Hypoplasia of the cerebrum (HP:0007364)	2.1e-06	13/19 (18)	0.00014	3	249647	known
PEL 73	Deletion	1	243181712	243204793	Aplasia/Hypoplasia of the cerebrum (HP:0007364)	2.1e-06	13/19 (18)	0.00014	3	276520	known
PEL 73	Deletion	1	243181712	243204793	Aplasia/Hypoplasia of the cerebrum (HP:0007364)	2.1e-06	13/19 (18)	0.00014	3	254276	known
PEL 73	Deletion	1	243181712	243204793	Aplasia/Hypoplasia of the cerebrum (HP:0007364)	2.1e-06	13/19 (18)	0.00014	3	276523	known
PEL 73	Deletion	1	243181712	243204793	Aplasia/Hypoplasia of the cerebrum (HP:0007364)	2.1e-06	13/19 (18)	0.00014	3	1617	known
PEL 73	Deletion	1	243181712	243204793	Aplasia/Hypoplasia of the cerebrum (HP:0007364)	2.1e-06	13/19 (18)	0.00014	3	249405	known
PEL 73	Deletion	1	243181712	243204793	Aplasia/Hypoplasia of the cerebrum (HP:0007364)	2.1e-06	13/19 (18)	0.00014	3	4092	known
PEL 73	Deletion	1	243181712	243204793	Aplasia/Hypoplasia of the cerebrum (HP:0007364)	2.1e-06	13/19 (18)	0.00014	3	258477	known
PEL 73	Deletion	1	243181712	243204793	Aplasia/Hypoplasia of the cerebrum (HP:0007364)	2.1e-06	13/19 (18)	0.00014	3	276524	known
PEL 73	Deletion	1	243181712	243204793	Aplasia/Hypoplasia of the cerebrum (HP:0007364)	2.1e-06	13/19 (18)	0.00014	3	2219	known
PEL 73	Deletion	1	243181712	243204793	Aplasia/Hypoplasia of the cerebrum (HP:0007364)	2.1e-06	13/19 (18)	0.00014	3	250468	known
PEL 148	Deletion	22	21808950	21808980	Growth abnormality (HP:0001507)	0.00029	19/30 (24)	0.0015	3.3	262162	novel
PEL 148	Deletion	22	21808950	21808980	Growth abnormality (HP:0001507)	0.00029	19/30 (24)	0.0015	3.3	264745	novel
PEL 148	Deletion	22	21808950	21808980	Growth abnormality (HP:0001507)	0.00029	19/30 (24)	0.0015	3.3	251833	novel
PEL 148	Deletion	22	21808950	21808980	Growth abnormality (HP:0001507)	0.00029	19/30 (24)	0.0015	3.3	248709	novel
PEL 148	Deletion	22	21808950	21808980	Growth abnormality (HP:0001507)	0.00029	19/30 (24)	0.0015	3.3	274635	novel
PEL 148	Deletion	22	21808950	21808980	Growth abnormality (HP:0001507)	0.00029	19/30 (24)	0.0015	3.3	280935	novel
PEL 148	Deletion	22	21808950	21808980	Growth abnormality (HP:0001507)	0.00029	19/30 (24)	0.0015	3.3	258848	novel
PEL 148	Deletion	22	21808950	21808980	Growth abnormality (HP:0001507)	0.00029	19/30 (24)	0.0015	3.3	251228	novel
PEL 148	Deletion	22	21808950	21808980	Growth abnormality (HP:0001507)	0.00029	19/30 (24)	0.0015	3.3	249397	novel
PEL 148	Deletion	22	21808950	21808980	Growth abnormality (HP:0001507)	0.00029	19/30 (24)	0.0015	3.3	285750	novel
PEL 148	Deletion	22	21808950	21808980	Growth abnormality (HP:0001507)	0.00029	19/30 (24)	0.0015	3.3	2366	novel
PEL 148	Deletion	22	21808950	21808980	Growth abnormality (HP:0001507)	0.00029	19/30 (24)	0.0015	3.3	278914	novel
PEL 148	Deletion	22	21808950	21808980	Growth abnormality (HP:0001507)	0.00029	19/30 (24)	0.0015	3.3	254238	novel
PEL 148	Deletion	22	21808950	21808980	Growth abnormality (HP:0001507)	0.00029	19/30 (24)	0.0015	3.3	266687	novel
PEL 148	Deletion	22	21808950	21808980	Growth abnormality (HP:0001507)	0.00029	19/30 (24)	0.0015	3.3	279260	novel
PEL 148	Deletion	22	21808950	21808980	Growth abnormality (HP:0001507)	0.00029	19/30 (24)	0.0015	3.3	262483	novel
PEL 148	Deletion	22	21808950	21808980	Growth abnormality (HP:0001507)	0.00029	19/30 (24)	0.0015	3.3	250255	novel
PEL 148	Deletion	22	21808950	21808980	Growth abnormality (HP:0001507)	0.00029	19/30 (24)	0.0015	3.3	283276	novel
PEL 148	Deletion	22	21808950	21808980	Growth abnormality (HP:0001507)	0.00029	19/30 (24)	0.0015	3.3	254497	novel
PEL 310	Deletion	15	36606006	37515525	Abnormality of the thorax (HP:0000765)	0.0095	3/5 (4)	0.0015	3.1	286841	known
PEL 310	Deletion	15	36606006	37515525	Abnormality of the thorax (HP:0000765)	0.0095	3/5 (4)	0.0015	3.1	1226	known
PEL 310	Deletion	15	36606006	37515525	Abnormality of the thorax (HP:0000765)	0.0095	3/5 (4)	0.0015	3.1	261748	known
PEL 313	Deletion	15	36606006	37515525	Abnormality of the thorax (HP:0000765)	0.0096	3/5 (4)	0.0015	3.1	286841	known
PEL 313	Deletion	15	36606006	37515525	Abnormality of the thorax (HP:0000765)	0.0096	3/5 (4)	0.0015	3.1	1226	known
PEL 313	Deletion	15	36606006	37515525	Abnormality of the thorax (HP:0000765)	0.0096	3/5 (4)	0.0015	3.1	261748	known
PEL 351	Deletion	15	36606006	37515525	Abnormality of the thorax (HP:0000765)	0.013	3/5 (4)	0.0015	3.1	261748	known
PEL 351	Deletion	15	36606006	37515525	Abnormality of the thorax (HP:0000765)	0.013	3/5 (4)	0.0015	3.1	1226	known
PEL 351	Deletion	15	36606006	37515525	Abnormality of the thorax (HP:0000765)	0.013	3/5 (4)	0.0015	3.1	286841	known
PEL 378	Duplication	10	103478441	104008752	Micrognathia (HP:0000347)	0.017	3/4 (2)	0.0015	6.1	249450	novel
PEL 378	Duplication	10	103478441	104008752	Micrognathia (HP:0000347)	0.017	3/4 (2)	0.0015	6.1	249514	novel
PEL 378	Duplication	10	103478441	104008752	Micrognathia (HP:0000347)	0.017	3/4 (2)	0.0015	6.1	251104	novel
PEL 442	Deletion	13	49569993	50206474	Abnormality of the eye (HP:0000478)	0.035	8/11 (4)	0.0015	8	285854	novel
PEL 442	Deletion	13	49569993	50206474	Abnormality of the eye (HP:0000478)	0.035	8/11 (4)	0.0015	8	1732	novel
PEL 442	Deletion	13	49569993	50206474	Abnormality of the eye (HP:0000478)	0.035	8/11 (4)	0.0015	8	992	novel
PEL 442	Deletion	13	49569993	50206474	Abnormality of the eye (HP:0000478)	0.035	8/11 (4)	0.0015	8	281034	novel
PEL 442	Deletion	13	49569993	50206474	Abnormality of the eye (HP:0000478)	0.035	8/11 (4)	0.0015	8	1728	novel
PEL 442	Deletion	13	49569993	50206474	Abnormality of the eye (HP:0000478)	0.035	8/11 (4)	0.0015	8	280598	novel
PEL 442	Deletion	13	49569993	50206474	Abnormality of the eye (HP:0000478)	0.035	8/11 (4)	0.0015	8	286083	novel
PEL 442	Deletion	13	49569993	50206474	Abnormality of the eye (HP:0000478)	0.035	8/11 (4)	0.0015	8	1738	novel
PEL 186	Deletion	Y	14494833	14522663	Increased body weight (HP:0004324)	0.00091	5/7 (1)	1.5e-05	17.8	248655	known
PEL 186	Deletion	Y	14494833	14522663	Increased body weight (HP:0004324)	0.00091	5/7 (1)	1.5e-05	17.8	283539	known
PEL 186	Deletion	Y	14494833	14522663	Increased body weight (HP:0004324)	0.00091	5/7 (1)	1.5e-05	17.8	248733	known
PEL 186	Deletion	Y	14494833	14522663	Increased body weight (HP:0004324)	0.00091	5/7 (1)	1.5e-05	17.8	283463	known
PEL 186	Deletion	Y	14494833	14522663	Increased body weight (HP:0004324)	0.00091	5/7 (1)	1.5e-05	17.8	248695	known
PEL 186	Deletion	Y	7845285	7925586	Increased body weight (HP:0004324)	0.00091	5/7 (1)	1.5e-05	17.8	248655	known
PEL 186	Deletion	Y	7845285	7925586	Increased body weight (HP:0004324)	0.00091	5/7 (1)	1.5e-05	17.8	283539	known
PEL 186	Deletion	Y	7845285	7925586	Increased body weight (HP:0004324)	0.00091	5/7 (1)	1.5e-05	17.8	248733	known
PEL 186	Deletion	Y	7845285	7925586	Increased body weight (HP:0004324)	0.00091	5/7 (1)	1.5e-05	17.8	283463	known
PEL 186	Deletion	Y	7845285	7925586	Increased body weight (HP:0004324)	0.00091	5/7 (1)	1.5e-05	17.8	248695	known
PEL 186	Deletion	Y	7272631	7282611	Increased body weight (HP:0004324)	0.00091	5/7 (1)	1.5e-05	17.8	248655	known
PEL 186	Deletion	Y	7272631	7282611	Increased body weight (HP:0004324)	0.00091	5/7 (1)	1.5e-05	17.8	283539	known
PEL 186	Deletion	Y	7272631	7282611	Increased body weight (HP:0004324)	0.00091	5/7 (1)	1.5e-05	17.8	248733	known
PEL 186	Deletion	Y	7272631	7282611	Increased body weight (HP:0004324)	0.00091	5/7 (1)	1.5e-05	17.8	283463	known
PEL 186	Deletion	Y	7272631	7282611	Increased body weight (HP:0004324)	0.00091	5/7 (1)	1.5e-05	17.8	248695	known
PEL 186	Deletion	Y	14455369	14465156	Increased body weight (HP:0004324)	0.00091	5/7 (1)	1.5e-05	17.8	248655	known
PEL 186	Deletion	Y	14455369	14465156	Increased body weight (HP:0004324)	0.00091	5/7 (1)	1.5e-05	17.8	283539	known
PEL 186	Deletion	Y	14455369	14465156	Increased body weight (HP:0004324)	0.00091	5/7 (1)	1.5e-05	17.8	248733	known
PEL 186	Deletion	Y	14455369	14465156	Increased body weight (HP:0004324)	0.00091	5/7 (1)	1.5e-05	17.8	283463	known
PEL 186	Deletion	Y	14455369	14465156	Increased body weight (HP:0004324)	0.00091	5/7 (1)	1.5e-05	17.8	248695	known
PEL 186	Deletion	Y	14262154	14286698	Increased body weight (HP:0004324)	0.00091	5/7 (1)	1.5e-05	17.8	248655	known
PEL 186	Deletion	Y	14262154	14286698	Increased body weight (HP:0004324)	0.00091	5/7 (1)	1.5e-05	17.8	283539	known
PEL 186	Deletion	Y	14262154	14286698	Increased body weight (HP:0004324)	0.00091	5/7 (1)	1.5e-05	17.8	248733	known
PEL 186	Deletion	Y	14262154	14286698	Increased body weight (HP:0004324)	0.00091	5/7 (1)	1.5e-05	17.8	283463	known
PEL 186	Deletion	Y	14262154	14286698	Increased body weight (HP:0004324)	0.00091	5/7 (1)	1.5e-05	17.8	248695	known
PEL 186	Duplication	X	91389457	91538630	Increased body weight (HP:0004324)	0.00091	5/7 (1)	1.5e-05	17.8	248655	known
PEL 186	Duplication	X	91389457	91538630	Increased body weight (HP:0004324)	0.00091	5/7 (1)	1.5e-05	17.8	283539	known
PEL 186	Duplication	X	91389457	91538630	Increased body weight (HP:0004324)	0.00091	5/7 (1)	1.5e-05	17.8	248733	known
PEL 186	Duplication	X	91389457	91538630	Increased body weight (HP:0004324)	0.00091	5/7 (1)	1.5e-05	17.8	283463	known
PEL 186	Duplication	X	91389457	91538630	Increased body weight (HP:0004324)	0.00091	5/7 (1)	1.5e-05	17.8	248695	known
PEL 186	Deletion	Y	7213712	7235621	Increased body weight (HP:0004324)	0.00091	5/7 (1)	1.5e-05	17.8	248655	known
PEL 186	Deletion	Y	7213712	7235621	Increased body weight (HP:0004324)	0.00091	5/7 (1)	1.5e-05	17.8	283539	known
PEL 186	Deletion	Y	7213712	7235621	Increased body weight (HP:0004324)	0.00091	5/7 (1)	1.5e-05	17.8	248733	known
PEL 186	Deletion	Y	7213712	7235621	Increased body weight (HP:0004324)	0.00091	5/7 (1)	1.5e-05	17.8	283463	known
PEL 186	Deletion	Y	7213712	7235621	Increased body weight (HP:0004324)	0.00091	5/7 (1)	1.5e-05	17.8	248695	known
PEL 186	Deletion	Y	14401566	14430226	Increased body weight (HP:0004324)	0.00091	5/7 (1)	1.5e-05	17.8	248655	known
PEL 186	Deletion	Y	14401566	14430226	Increased body weight (HP:0004324)	0.00091	5/7 (1)	1.5e-05	17.8	283539	known
PEL 186	Deletion	Y	14401566	14430226	Increased body weight (HP:0004324)	0.00091	5/7 (1)	1.5e-05	17.8	248733	known
PEL 186	Deletion	Y	14401566	14430226	Increased body weight (HP:0004324)	0.00091	5/7 (1)	1.5e-05	17.8	283463	known
PEL 186	Deletion	Y	14401566	14430226	Increased body weight (HP:0004324)	0.00091	5/7 (1)	1.5e-05	17.8	248695	known
PEL 186	Deletion	Y	7188800	7197987	Increased body weight (HP:0004324)	0.00091	5/7 (1)	1.5e-05	17.8	248655	known
PEL 186	Deletion	Y	7188800	7197987	Increased body weight (HP:0004324)	0.00091	5/7 (1)	1.5e-05	17.8	283539	known
PEL 186	Deletion	Y	7188800	7197987	Increased body weight (HP:0004324)	0.00091	5/7 (1)	1.5e-05	17.8	248733	known
PEL 186	Deletion	Y	7188800	7197987	Increased body weight (HP:0004324)	0.00091	5/7 (1)	1.5e-05	17.8	283463	known
PEL 186	Deletion	Y	7188800	7197987	Increased body weight (HP:0004324)	0.00091	5/7 (1)	1.5e-05	17.8	248695	known
PEL 186	Deletion	Y	14136668	14151227	Increased body weight (HP:0004324)	0.00091	5/7 (1)	1.5e-05	17.8	248655	known
PEL 186	Deletion	Y	14136668	14151227	Increased body weight (HP:0004324)	0.00091	5/7 (1)	1.5e-05	17.8	283539	known
PEL 186	Deletion	Y	14136668	14151227	Increased body weight (HP:0004324)	0.00091	5/7 (1)	1.5e-05	17.8	248733	known
PEL 186	Deletion	Y	14136668	14151227	Increased body weight (HP:0004324)	0.00091	5/7 (1)	1.5e-05	17.8	283463	known
PEL 186	Deletion	Y	14136668	14151227	Increased body weight (HP:0004324)	0.00091	5/7 (1)	1.5e-05	17.8	248695	known
PEL 186	Deletion	Y	8414061	8500711	Increased body weight (HP:0004324)	0.00091	5/7 (1)	1.5e-05	17.8	248655	known
PEL 186	Deletion	Y	8414061	8500711	Increased body weight (HP:0004324)	0.00091	5/7 (1)	1.5e-05	17.8	283539	known
PEL 186	Deletion	Y	8414061	8500711	Increased body weight (HP:0004324)	0.00091	5/7 (1)	1.5e-05	17.8	248733	known
PEL 186	Deletion	Y	8414061	8500711	Increased body weight (HP:0004324)	0.00091	5/7 (1)	1.5e-05	17.8	283463	known
PEL 186	Deletion	Y	8414061	8500711	Increased body weight (HP:0004324)	0.00091	5/7 (1)	1.5e-05	17.8	248695	known
PEL 186	Deletion	Y	14309618	14323483	Increased body weight (HP:0004324)	0.00091	5/7 (1)	1.5e-05	17.8	248655	known
PEL 186	Deletion	Y	14309618	14323483	Increased body weight (HP:0004324)	0.00091	5/7 (1)	1.5e-05	17.8	283539	known
PEL 186	Deletion	Y	14309618	14323483	Increased body weight (HP:0004324)	0.00091	5/7 (1)	1.5e-05	17.8	248733	known
PEL 186	Deletion	Y	14309618	14323483	Increased body weight (HP:0004324)	0.00091	5/7 (1)	1.5e-05	17.8	283463	known
PEL 186	Deletion	Y	14309618	14323483	Increased body weight (HP:0004324)	0.00091	5/7 (1)	1.5e-05	17.8	248695	known
PEL 186	Duplication	X	90511599	90692843	Increased body weight (HP:0004324)	0.00091	5/7 (1)	1.5e-05	17.8	248655	known
PEL 186	Duplication	X	90511599	90692843	Increased body weight (HP:0004324)	0.00091	5/7 (1)	1.5e-05	17.8	283539	known
PEL 186	Duplication	X	90511599	90692843	Increased body weight (HP:0004324)	0.00091	5/7 (1)	1.5e-05	17.8	248733	known
PEL 186	Duplication	X	90511599	90692843	Increased body weight (HP:0004324)	0.00091	5/7 (1)	1.5e-05	17.8	283463	known
PEL 186	Duplication	X	90511599	90692843	Increased body weight (HP:0004324)	0.00091	5/7 (1)	1.5e-05	17.8	248695	known
PEL 186	Deletion	Y	6990718	6994983	Increased body weight (HP:0004324)	0.00091	5/7 (1)	1.5e-05	17.8	248655	known
PEL 186	Deletion	Y	6990718	6994983	Increased body weight (HP:0004324)	0.00091	5/7 (1)	1.5e-05	17.8	283539	known
PEL 186	Deletion	Y	6990718	6994983	Increased body weight (HP:0004324)	0.00091	5/7 (1)	1.5e-05	17.8	248733	known
PEL 186	Deletion	Y	6990718	6994983	Increased body weight (HP:0004324)	0.00091	5/7 (1)	1.5e-05	17.8	283463	known
PEL 186	Deletion	Y	6990718	6994983	Increased body weight (HP:0004324)	0.00091	5/7 (1)	1.5e-05	17.8	248695	known
PEL 300	Deletion	7	40321356	40497278	Abnormality of finger (HP:0001167)	0.0082	7/12 (2)	1.5e-05	13.1	250191	novel
PEL 300	Deletion	7	40321356	40497278	Abnormality of finger (HP:0001167)	0.0082	7/12 (2)	1.5e-05	13.1	1222	novel
PEL 300	Deletion	7	40321356	40497278	Abnormality of finger (HP:0001167)	0.0082	7/12 (2)	1.5e-05	13.1	1224	novel
PEL 300	Deletion	7	40321356	40497278	Abnormality of finger (HP:0001167)	0.0082	7/12 (2)	1.5e-05	13.1	1221	novel
PEL 300	Deletion	7	40321356	40497278	Abnormality of finger (HP:0001167)	0.0082	7/12 (2)	1.5e-05	13.1	249641	novel
PEL 300	Deletion	7	40321356	40497278	Abnormality of finger (HP:0001167)	0.0082	7/12 (2)	1.5e-05	13.1	1223	novel
PEL 300	Deletion	7	40321356	40497278	Abnormality of finger (HP:0001167)	0.0082	7/12 (2)	1.5e-05	13.1	250896	novel
PEL 304	Deletion	X	133530468	133632990	Global developmental delay (HP:0001263)	0.0087	6/8 (0)	1.5e-05	100	280504	novel
PEL 304	Deletion	X	133530468	133632990	Global developmental delay (HP:0001263)	0.0087	6/8 (0)	1.5e-05	100	283237	novel
PEL 304	Deletion	X	133530468	133632990	Global developmental delay (HP:0001263)	0.0087	6/8 (0)	1.5e-05	100	284367	novel
PEL 304	Deletion	X	133530468	133632990	Global developmental delay (HP:0001263)	0.0087	6/8 (0)	1.5e-05	100	285777	novel
PEL 304	Deletion	X	133530468	133632990	Global developmental delay (HP:0001263)	0.0087	6/8 (0)	1.5e-05	100	278344	novel
PEL 304	Deletion	X	133530468	133632990	Global developmental delay (HP:0001263)	0.0087	6/8 (0)	1.5e-05	100	286978	novel
PEL 374	Deletion	7	40321356	40497278	Abnormality of finger (HP:0001167)	0.017	7/13 (2)	1.5e-05	13.1	249641	novel
PEL 374	Deletion	7	40321356	40497278	Abnormality of finger (HP:0001167)	0.017	7/13 (2)	1.5e-05	13.1	250896	novel
PEL 374	Deletion	7	40321356	40497278	Abnormality of finger (HP:0001167)	0.017	7/13 (2)	1.5e-05	13.1	1223	novel
PEL 374	Deletion	7	40321356	40497278	Abnormality of finger (HP:0001167)	0.017	7/13 (2)	1.5e-05	13.1	1221	novel
PEL 374	Deletion	7	40321356	40497278	Abnormality of finger (HP:0001167)	0.017	7/13 (2)	1.5e-05	13.1	1224	novel
PEL 374	Deletion	7	40321356	40497278	Abnormality of finger (HP:0001167)	0.017	7/13 (2)	1.5e-05	13.1	250191	novel
PEL 374	Deletion	7	40321356	40497278	Abnormality of finger (HP:0001167)	0.017	7/13 (2)	1.5e-05	13.1	1222	novel
PEL 142	Deletion	1	243981716	244869280	Abnormality of brain morphology (HP:0012443)	0.00022	13/20 (5)	1.5e-06	10.1	249405	known
PEL 142	Deletion	1	243981716	244869280	Abnormality of brain morphology (HP:0012443)	0.00022	13/20 (5)	1.5e-06	10.1	257903	known
PEL 142	Deletion	1	243981716	244869280	Abnormality of brain morphology (HP:0012443)	0.00022	13/20 (5)	1.5e-06	10.1	280373	known
PEL 142	Deletion	1	243981716	244869280	Abnormality of brain morphology (HP:0012443)	0.00022	13/20 (5)	1.5e-06	10.1	250915	known
PEL 142	Deletion	1	243981716	244869280	Abnormality of brain morphology (HP:0012443)	0.00022	13/20 (5)	1.5e-06	10.1	4092	known
PEL 142	Deletion	1	243981716	244869280	Abnormality of brain morphology (HP:0012443)	0.00022	13/20 (5)	1.5e-06	10.1	250468	known
PEL 142	Deletion	1	243981716	244869280	Abnormality of brain morphology (HP:0012443)	0.00022	13/20 (5)	1.5e-06	10.1	249729	known
PEL 142	Deletion	1	243981716	244869280	Abnormality of brain morphology (HP:0012443)	0.00022	13/20 (5)	1.5e-06	10.1	251177	known
PEL 142	Deletion	1	243981716	244869280	Abnormality of brain morphology (HP:0012443)	0.00022	13/20 (5)	1.5e-06	10.1	276524	known
PEL 142	Deletion	1	243981716	244869280	Abnormality of brain morphology (HP:0012443)	0.00022	13/20 (5)	1.5e-06	10.1	2698	known
PEL 142	Deletion	1	243981716	244869280	Abnormality of brain morphology (HP:0012443)	0.00022	13/20 (5)	1.5e-06	10.1	276520	known
PEL 142	Deletion	1	243981716	244869280	Abnormality of brain morphology (HP:0012443)	0.00022	13/20 (5)	1.5e-06	10.1	2219	known
PEL 142	Deletion	1	243981716	244869280	Abnormality of brain morphology (HP:0012443)	0.00022	13/20 (5)	1.5e-06	10.1	249647	known
PEL 35	Deletion	7	41518389	44540974	Coarse facial features (HP:0000280)	1.4e-08	6/11 (14)	1.5e-07	1.8	1220	known
PEL 35	Deletion	7	41518389	44540974	Coarse facial features (HP:0000280)	1.4e-08	6/11 (14)	1.5e-07	1.8	1223	known
PEL 35	Deletion	7	41518389	44540974	Coarse facial features (HP:0000280)	1.4e-08	6/11 (14)	1.5e-07	1.8	1586	known
PEL 35	Deletion	7	41518389	44540974	Coarse facial features (HP:0000280)	1.4e-08	6/11 (14)	1.5e-07	1.8	1222	known
PEL 35	Deletion	7	41518389	44540974	Coarse facial features (HP:0000280)	1.4e-08	6/11 (14)	1.5e-07	1.8	1224	known
PEL 35	Deletion	7	41518389	44540974	Coarse facial features (HP:0000280)	1.4e-08	6/11 (14)	1.5e-07	1.8	1221	known
PEL 78	Deletion	14	29904720	30316660	Aplasia/Hypoplasia of the cerebrum (HP:0007364)	2.8e-06	10/12 (0)	1.5e-08	100	266560	novel
PEL 78	Deletion	14	29904720	30316660	Aplasia/Hypoplasia of the cerebrum (HP:0007364)	2.8e-06	10/12 (0)	1.5e-08	100	4486	novel
PEL 78	Deletion	14	29904720	30316660	Aplasia/Hypoplasia of the cerebrum (HP:0007364)	2.8e-06	10/12 (0)	1.5e-08	100	2801	novel
PEL 78	Deletion	14	29904720	30316660	Aplasia/Hypoplasia of the cerebrum (HP:0007364)	2.8e-06	10/12 (0)	1.5e-08	100	2060	novel
PEL 78	Deletion	14	29904720	30316660	Aplasia/Hypoplasia of the cerebrum (HP:0007364)	2.8e-06	10/12 (0)	1.5e-08	100	3810	novel
PEL 78	Deletion	14	29904720	30316660	Aplasia/Hypoplasia of the cerebrum (HP:0007364)	2.8e-06	10/12 (0)	1.5e-08	100	286741	novel
PEL 78	Deletion	14	29904720	30316660	Aplasia/Hypoplasia of the cerebrum (HP:0007364)	2.8e-06	10/12 (0)	1.5e-08	100	251718	novel
PEL 78	Deletion	14	29904720	30316660	Aplasia/Hypoplasia of the cerebrum (HP:0007364)	2.8e-06	10/12 (0)	1.5e-08	100	248405	novel
PEL 78	Deletion	14	29904720	30316660	Aplasia/Hypoplasia of the cerebrum (HP:0007364)	2.8e-06	10/12 (0)	1.5e-08	100	260836	novel
PEL 78	Deletion	14	29904720	30316660	Aplasia/Hypoplasia of the cerebrum (HP:0007364)	2.8e-06	10/12 (0)	1.5e-08	100	252353	novel
PEL 82	Deletion	14	29904720	30316660	Aplasia/Hypoplasia of the cerebrum (HP:0007364)	3.5e-06	10/12 (0)	1.5e-08	100	286741	novel
PEL 82	Deletion	14	29904720	30316660	Aplasia/Hypoplasia of the cerebrum (HP:0007364)	3.5e-06	10/12 (0)	1.5e-08	100	3810	novel
PEL 82	Deletion	14	29904720	30316660	Aplasia/Hypoplasia of the cerebrum (HP:0007364)	3.5e-06	10/12 (0)	1.5e-08	100	260836	novel
PEL 82	Deletion	14	29904720	30316660	Aplasia/Hypoplasia of the cerebrum (HP:0007364)	3.5e-06	10/12 (0)	1.5e-08	100	252353	novel
PEL 82	Deletion	14	29904720	30316660	Aplasia/Hypoplasia of the cerebrum (HP:0007364)	3.5e-06	10/12 (0)	1.5e-08	100	266560	novel
PEL 82	Deletion	14	29904720	30316660	Aplasia/Hypoplasia of the cerebrum (HP:0007364)	3.5e-06	10/12 (0)	1.5e-08	100	4486	novel
PEL 82	Deletion	14	29904720	30316660	Aplasia/Hypoplasia of the cerebrum (HP:0007364)	3.5e-06	10/12 (0)	1.5e-08	100	2060	novel
PEL 82	Deletion	14	29904720	30316660	Aplasia/Hypoplasia of the cerebrum (HP:0007364)	3.5e-06	10/12 (0)	1.5e-08	100	248405	novel
PEL 82	Deletion	14	29904720	30316660	Aplasia/Hypoplasia of the cerebrum (HP:0007364)	3.5e-06	10/12 (0)	1.5e-08	100	251718	novel
PEL 82	Deletion	14	29904720	30316660	Aplasia/Hypoplasia of the cerebrum (HP:0007364)	3.5e-06	10/12 (0)	1.5e-08	100	2801	novel
PEL 473	Deletion	2	184520098	184558208	Abnormality of the mouth (HP:0000153)	0.046	7/9 (1)	0.00016	23.2	249612	novel
PEL 473	Deletion	2	184520098	184558208	Abnormality of the mouth (HP:0000153)	0.046	7/9 (1)	0.00016	23.2	2171	novel
PEL 473	Deletion	2	184520098	184558208	Abnormality of the mouth (HP:0000153)	0.046	7/9 (1)	0.00016	23.2	281830	novel
PEL 473	Deletion	2	184520098	184558208	Abnormality of the mouth (HP:0000153)	0.046	7/9 (1)	0.00016	23.2	4659	novel
PEL 473	Deletion	2	184520098	184558208	Abnormality of the mouth (HP:0000153)	0.046	7/9 (1)	0.00016	23.2	256199	novel
PEL 473	Deletion	2	184520098	184558208	Abnormality of the mouth (HP:0000153)	0.046	7/9 (1)	0.00016	23.2	1630	novel
PEL 473	Deletion	2	184520098	184558208	Abnormality of the mouth (HP:0000153)	0.046	7/9 (1)	0.00016	23.2	279305	novel
PEL 473	Deletion	2	183687040	183690632	Abnormality of the mouth (HP:0000153)	0.046	7/9 (1)	0.00016	23.2	249612	novel
PEL 473	Deletion	2	183687040	183690632	Abnormality of the mouth (HP:0000153)	0.046	7/9 (1)	0.00016	23.2	2171	novel
PEL 473	Deletion	2	183687040	183690632	Abnormality of the mouth (HP:0000153)	0.046	7/9 (1)	0.00016	23.2	281830	novel
PEL 473	Deletion	2	183687040	183690632	Abnormality of the mouth (HP:0000153)	0.046	7/9 (1)	0.00016	23.2	4659	novel
PEL 473	Deletion	2	183687040	183690632	Abnormality of the mouth (HP:0000153)	0.046	7/9 (1)	0.00016	23.2	256199	novel
PEL 473	Deletion	2	183687040	183690632	Abnormality of the mouth (HP:0000153)	0.046	7/9 (1)	0.00016	23.2	1630	novel
PEL 473	Deletion	2	183687040	183690632	Abnormality of the mouth (HP:0000153)	0.046	7/9 (1)	0.00016	23.2	279305	novel
PEL 465	Deletion	6	2371534	2412253	Abnormality of the ear (HP:0000598)	0.043	8/13 (1)	1.6e-05	25.7	645	known
PEL 465	Deletion	6	2371534	2412253	Abnormality of the ear (HP:0000598)	0.043	8/13 (1)	1.6e-05	25.7	268314	known
PEL 465	Deletion	6	2371534	2412253	Abnormality of the ear (HP:0000598)	0.043	8/13 (1)	1.6e-05	25.7	281883	known
PEL 465	Deletion	6	2371534	2412253	Abnormality of the ear (HP:0000598)	0.043	8/13 (1)	1.6e-05	25.7	256958	known
PEL 465	Deletion	6	2371534	2412253	Abnormality of the ear (HP:0000598)	0.043	8/13 (1)	1.6e-05	25.7	257442	known
PEL 465	Deletion	6	2371534	2412253	Abnormality of the ear (HP:0000598)	0.043	8/13 (1)	1.6e-05	25.7	1597	known
PEL 465	Deletion	6	2371534	2412253	Abnormality of the ear (HP:0000598)	0.043	8/13 (1)	1.6e-05	25.7	4669	known
PEL 465	Deletion	6	2371534	2412253	Abnormality of the ear (HP:0000598)	0.043	8/13 (1)	1.6e-05	25.7	1556	known
PEL 111	Deletion	X	152151491	152158065	Tall stature (HP:0000098)	2.8e-05	6/10 (1)	1.6e-07	20.6	248733	known
PEL 111	Deletion	X	152151491	152158065	Tall stature (HP:0000098)	2.8e-05	6/10 (1)	1.6e-07	20.6	2254	known
PEL 111	Deletion	X	152151491	152158065	Tall stature (HP:0000098)	2.8e-05	6/10 (1)	1.6e-07	20.6	248695	known
PEL 111	Deletion	X	152151491	152158065	Tall stature (HP:0000098)	2.8e-05	6/10 (1)	1.6e-07	20.6	248712	known
PEL 111	Deletion	X	152151491	152158065	Tall stature (HP:0000098)	2.8e-05	6/10 (1)	1.6e-07	20.6	2247	known
PEL 111	Deletion	X	152151491	152158065	Tall stature (HP:0000098)	2.8e-05	6/10 (1)	1.6e-07	20.6	248655	known
PEL 111	Duplication	X	91389457	91538630	Tall stature (HP:0000098)	2.8e-05	6/10 (1)	1.6e-07	20.6	248733	known
PEL 111	Duplication	X	91389457	91538630	Tall stature (HP:0000098)	2.8e-05	6/10 (1)	1.6e-07	20.6	2254	known
PEL 111	Duplication	X	91389457	91538630	Tall stature (HP:0000098)	2.8e-05	6/10 (1)	1.6e-07	20.6	248695	known
PEL 111	Duplication	X	91389457	91538630	Tall stature (HP:0000098)	2.8e-05	6/10 (1)	1.6e-07	20.6	248712	known
PEL 111	Duplication	X	91389457	91538630	Tall stature (HP:0000098)	2.8e-05	6/10 (1)	1.6e-07	20.6	2247	known
PEL 111	Duplication	X	91389457	91538630	Tall stature (HP:0000098)	2.8e-05	6/10 (1)	1.6e-07	20.6	248655	known
PEL 115	Duplication	X	91389457	91538630	Tall stature (HP:0000098)	4.5e-05	6/11 (1)	1.6e-07	20.6	248655	known
PEL 115	Duplication	X	91389457	91538630	Tall stature (HP:0000098)	4.5e-05	6/11 (1)	1.6e-07	20.6	248712	known
PEL 115	Duplication	X	91389457	91538630	Tall stature (HP:0000098)	4.5e-05	6/11 (1)	1.6e-07	20.6	2247	known
PEL 115	Duplication	X	91389457	91538630	Tall stature (HP:0000098)	4.5e-05	6/11 (1)	1.6e-07	20.6	2254	known
PEL 115	Duplication	X	91389457	91538630	Tall stature (HP:0000098)	4.5e-05	6/11 (1)	1.6e-07	20.6	248733	known
PEL 115	Duplication	X	91389457	91538630	Tall stature (HP:0000098)	4.5e-05	6/11 (1)	1.6e-07	20.6	248695	known
PEL 115	Deletion	X	152151491	152158065	Tall stature (HP:0000098)	4.5e-05	6/11 (1)	1.6e-07	20.6	248655	known
PEL 115	Deletion	X	152151491	152158065	Tall stature (HP:0000098)	4.5e-05	6/11 (1)	1.6e-07	20.6	248712	known
PEL 115	Deletion	X	152151491	152158065	Tall stature (HP:0000098)	4.5e-05	6/11 (1)	1.6e-07	20.6	2247	known
PEL 115	Deletion	X	152151491	152158065	Tall stature (HP:0000098)	4.5e-05	6/11 (1)	1.6e-07	20.6	2254	known
PEL 115	Deletion	X	152151491	152158065	Tall stature (HP:0000098)	4.5e-05	6/11 (1)	1.6e-07	20.6	248733	known
PEL 115	Deletion	X	152151491	152158065	Tall stature (HP:0000098)	4.5e-05	6/11 (1)	1.6e-07	20.6	248695	known
PEL 137	Deletion	6	76509712	76869202	Joint laxity (HP:0001388)	0.00014	5/9 (0)	1.6e-07	100	863	novel
PEL 137	Deletion	6	76509712	76869202	Joint laxity (HP:0001388)	0.00014	5/9 (0)	1.6e-07	100	249539	novel
PEL 137	Deletion	6	76509712	76869202	Joint laxity (HP:0001388)	0.00014	5/9 (0)	1.6e-07	100	2719	novel
PEL 137	Deletion	6	76509712	76869202	Joint laxity (HP:0001388)	0.00014	5/9 (0)	1.6e-07	100	140	novel
PEL 137	Deletion	6	76509712	76869202	Joint laxity (HP:0001388)	0.00014	5/9 (0)	1.6e-07	100	258166	novel
PEL 152	Deletion	14	29904720	30316660	Microcephaly (HP:0000252)	0.00033	8/12 (0)	1.6e-07	100	260836	novel
PEL 152	Deletion	14	29904720	30316660	Microcephaly (HP:0000252)	0.00033	8/12 (0)	1.6e-07	100	2060	novel
PEL 152	Deletion	14	29904720	30316660	Microcephaly (HP:0000252)	0.00033	8/12 (0)	1.6e-07	100	252353	novel
PEL 152	Deletion	14	29904720	30316660	Microcephaly (HP:0000252)	0.00033	8/12 (0)	1.6e-07	100	248405	novel
PEL 152	Deletion	14	29904720	30316660	Microcephaly (HP:0000252)	0.00033	8/12 (0)	1.6e-07	100	286741	novel
PEL 152	Deletion	14	29904720	30316660	Microcephaly (HP:0000252)	0.00033	8/12 (0)	1.6e-07	100	251718	novel
PEL 152	Deletion	14	29904720	30316660	Microcephaly (HP:0000252)	0.00033	8/12 (0)	1.6e-07	100	2801	novel
PEL 152	Deletion	14	29904720	30316660	Microcephaly (HP:0000252)	0.00033	8/12 (0)	1.6e-07	100	3810	novel
PEL 159	Deletion	14	29904720	30316660	Microcephaly (HP:0000252)	0.00041	8/12 (0)	1.6e-07	100	3810	novel
PEL 159	Deletion	14	29904720	30316660	Microcephaly (HP:0000252)	0.00041	8/12 (0)	1.6e-07	100	260836	novel
PEL 159	Deletion	14	29904720	30316660	Microcephaly (HP:0000252)	0.00041	8/12 (0)	1.6e-07	100	252353	novel
PEL 159	Deletion	14	29904720	30316660	Microcephaly (HP:0000252)	0.00041	8/12 (0)	1.6e-07	100	2801	novel
PEL 159	Deletion	14	29904720	30316660	Microcephaly (HP:0000252)	0.00041	8/12 (0)	1.6e-07	100	2060	novel
PEL 159	Deletion	14	29904720	30316660	Microcephaly (HP:0000252)	0.00041	8/12 (0)	1.6e-07	100	248405	novel
PEL 159	Deletion	14	29904720	30316660	Microcephaly (HP:0000252)	0.00041	8/12 (0)	1.6e-07	100	251718	novel
PEL 159	Deletion	14	29904720	30316660	Microcephaly (HP:0000252)	0.00041	8/12 (0)	1.6e-07	100	286741	novel
PEL 216	Deletion	2	200208169	200246437	Abnormality of the palate (HP:0000174)	0.0021	7/13 (0)	1.6e-07	100	249797	novel
PEL 216	Deletion	2	200208169	200246437	Abnormality of the palate (HP:0000174)	0.0021	7/13 (0)	1.6e-07	100	278059	novel
PEL 216	Deletion	2	200208169	200246437	Abnormality of the palate (HP:0000174)	0.0021	7/13 (0)	1.6e-07	100	283489	novel
PEL 216	Deletion	2	200208169	200246437	Abnormality of the palate (HP:0000174)	0.0021	7/13 (0)	1.6e-07	100	256199	novel
PEL 216	Deletion	2	200208169	200246437	Abnormality of the palate (HP:0000174)	0.0021	7/13 (0)	1.6e-07	100	249530	novel
PEL 216	Deletion	2	200208169	200246437	Abnormality of the palate (HP:0000174)	0.0021	7/13 (0)	1.6e-07	100	249506	novel
PEL 216	Deletion	2	200208169	200246437	Abnormality of the palate (HP:0000174)	0.0021	7/13 (0)	1.6e-07	100	249612	novel
PEL 347	Deletion	6	1612710	1627736	Abnormality of the ocular region (HP:0000284)	0.013	11/17 (0)	1.6e-07	100	259712	known
PEL 347	Deletion	6	1612710	1627736	Abnormality of the ocular region (HP:0000284)	0.013	11/17 (0)	1.6e-07	100	273907	known
PEL 347	Deletion	6	1612710	1627736	Abnormality of the ocular region (HP:0000284)	0.013	11/17 (0)	1.6e-07	100	281883	known
PEL 347	Deletion	6	1612710	1627736	Abnormality of the ocular region (HP:0000284)	0.013	11/17 (0)	1.6e-07	100	250205	known
PEL 347	Deletion	6	1612710	1627736	Abnormality of the ocular region (HP:0000284)	0.013	11/17 (0)	1.6e-07	100	249617	known
PEL 347	Deletion	6	1612710	1627736	Abnormality of the ocular region (HP:0000284)	0.013	11/17 (0)	1.6e-07	100	274366	known
PEL 347	Deletion	6	1612710	1627736	Abnormality of the ocular region (HP:0000284)	0.013	11/17 (0)	1.6e-07	100	268314	known
PEL 347	Deletion	6	1612710	1627736	Abnormality of the ocular region (HP:0000284)	0.013	11/17 (0)	1.6e-07	100	256958	known
PEL 347	Deletion	6	1612710	1627736	Abnormality of the ocular region (HP:0000284)	0.013	11/17 (0)	1.6e-07	100	263783	known
PEL 347	Deletion	6	1612710	1627736	Abnormality of the ocular region (HP:0000284)	0.013	11/17 (0)	1.6e-07	100	1556	known
PEL 347	Deletion	6	1612710	1627736	Abnormality of the ocular region (HP:0000284)	0.013	11/17 (0)	1.6e-07	100	4669	known
PEL 385	Deletion	2	200246437	200246437	Abnormality of the face (HP:0000271)	0.018	16/19 (0)	1.6e-07	100	248613	novel
PEL 385	Deletion	2	200246437	200246437	Abnormality of the face (HP:0000271)	0.018	16/19 (0)	1.6e-07	100	283489	novel
PEL 385	Deletion	2	200246437	200246437	Abnormality of the face (HP:0000271)	0.018	16/19 (0)	1.6e-07	100	249530	novel
PEL 385	Deletion	2	200246437	200246437	Abnormality of the face (HP:0000271)	0.018	16/19 (0)	1.6e-07	100	253931	novel
PEL 385	Deletion	2	200246437	200246437	Abnormality of the face (HP:0000271)	0.018	16/19 (0)	1.6e-07	100	4660	novel
PEL 385	Deletion	2	200246437	200246437	Abnormality of the face (HP:0000271)	0.018	16/19 (0)	1.6e-07	100	253835	novel
PEL 385	Deletion	2	200246437	200246437	Abnormality of the face (HP:0000271)	0.018	16/19 (0)	1.6e-07	100	249797	novel
PEL 385	Deletion	2	200246437	200246437	Abnormality of the face (HP:0000271)	0.018	16/19 (0)	1.6e-07	100	249612	novel
PEL 385	Deletion	2	200246437	200246437	Abnormality of the face (HP:0000271)	0.018	16/19 (0)	1.6e-07	100	280912	novel
PEL 385	Deletion	2	200246437	200246437	Abnormality of the face (HP:0000271)	0.018	16/19 (0)	1.6e-07	100	256199	novel
PEL 385	Deletion	2	200246437	200246437	Abnormality of the face (HP:0000271)	0.018	16/19 (0)	1.6e-07	100	249506	novel
PEL 385	Deletion	2	200246437	200246437	Abnormality of the face (HP:0000271)	0.018	16/19 (0)	1.6e-07	100	278059	novel
PEL 385	Deletion	2	200246437	200246437	Abnormality of the face (HP:0000271)	0.018	16/19 (0)	1.6e-07	100	284681	novel
PEL 385	Deletion	2	200246437	200246437	Abnormality of the face (HP:0000271)	0.018	16/19 (0)	1.6e-07	100	279305	novel
PEL 385	Deletion	2	200246437	200246437	Abnormality of the face (HP:0000271)	0.018	16/19 (0)	1.6e-07	100	260779	novel
PEL 385	Deletion	2	200246437	200246437	Abnormality of the face (HP:0000271)	0.018	16/19 (0)	1.6e-07	100	1215	novel
PEL 390	Deletion	7	112349829	112510539	Neurodevelopmental delay (HP:0012758)	0.019	13/18 (0)	1.6e-07	100	249731	novel
PEL 390	Deletion	7	112349829	112510539	Neurodevelopmental delay (HP:0012758)	0.019	13/18 (0)	1.6e-07	100	801	novel
PEL 390	Deletion	7	112349829	112510539	Neurodevelopmental delay (HP:0012758)	0.019	13/18 (0)	1.6e-07	100	1296	novel
PEL 390	Deletion	7	112349829	112510539	Neurodevelopmental delay (HP:0012758)	0.019	13/18 (0)	1.6e-07	100	1621	novel
PEL 390	Deletion	7	112349829	112510539	Neurodevelopmental delay (HP:0012758)	0.019	13/18 (0)	1.6e-07	100	248350	novel
PEL 390	Deletion	7	112349829	112510539	Neurodevelopmental delay (HP:0012758)	0.019	13/18 (0)	1.6e-07	100	249553	novel
PEL 390	Deletion	7	112349829	112510539	Neurodevelopmental delay (HP:0012758)	0.019	13/18 (0)	1.6e-07	100	800	novel
PEL 390	Deletion	7	112349829	112510539	Neurodevelopmental delay (HP:0012758)	0.019	13/18 (0)	1.6e-07	100	258645	novel
PEL 390	Deletion	7	112349829	112510539	Neurodevelopmental delay (HP:0012758)	0.019	13/18 (0)	1.6e-07	100	249772	novel
PEL 390	Deletion	7	112349829	112510539	Neurodevelopmental delay (HP:0012758)	0.019	13/18 (0)	1.6e-07	100	1299	novel
PEL 390	Deletion	7	112349829	112510539	Neurodevelopmental delay (HP:0012758)	0.019	13/18 (0)	1.6e-07	100	264129	novel
PEL 390	Deletion	7	112349829	112510539	Neurodevelopmental delay (HP:0012758)	0.019	13/18 (0)	1.6e-07	100	813	novel
PEL 390	Deletion	7	112349829	112510539	Neurodevelopmental delay (HP:0012758)	0.019	13/18 (0)	1.6e-07	100	249621	novel
PEL 355	Deletion	6	103095006	103564021	Abnormality of body weight (HP:0004323)	0.014	5/8 (10)	0.017	2.1	269184	novel
PEL 355	Deletion	6	103095006	103564021	Abnormality of body weight (HP:0004323)	0.014	5/8 (10)	0.017	2.1	248955	novel
PEL 355	Deletion	6	103095006	103564021	Abnormality of body weight (HP:0004323)	0.014	5/8 (10)	0.017	2.1	275133	novel
PEL 355	Deletion	6	103095006	103564021	Abnormality of body weight (HP:0004323)	0.014	5/8 (10)	0.017	2.1	258578	novel
PEL 355	Deletion	6	103095006	103564021	Abnormality of body weight (HP:0004323)	0.014	5/8 (10)	0.017	2.1	275727	novel
PEL 485	Deletion	2	190707136	193335172	Abnormality of the mouth (HP:0000153)	0.049	7/9 (7)	0.017	4.1	1630	novel
PEL 485	Deletion	2	190707136	193335172	Abnormality of the mouth (HP:0000153)	0.049	7/9 (7)	0.017	4.1	260779	novel
PEL 485	Deletion	2	190707136	193335172	Abnormality of the mouth (HP:0000153)	0.049	7/9 (7)	0.017	4.1	256199	novel
PEL 485	Deletion	2	190707136	193335172	Abnormality of the mouth (HP:0000153)	0.049	7/9 (7)	0.017	4.1	1215	novel
PEL 485	Deletion	2	190707136	193335172	Abnormality of the mouth (HP:0000153)	0.049	7/9 (7)	0.017	4.1	249506	novel
PEL 485	Deletion	2	190707136	193335172	Abnormality of the mouth (HP:0000153)	0.049	7/9 (7)	0.017	4.1	249612	novel
PEL 485	Deletion	2	190707136	193335172	Abnormality of the mouth (HP:0000153)	0.049	7/9 (7)	0.017	4.1	279305	novel
PEL 94	Deletion	7	18836861	19616063	Craniosynostosis (HP:0001363)	8.5e-06	4/7 (46)	0.0017	0.4	256892	known
PEL 94	Deletion	7	18836861	19616063	Craniosynostosis (HP:0001363)	8.5e-06	4/7 (46)	0.0017	0.4	279683	known
PEL 94	Deletion	7	18836861	19616063	Craniosynostosis (HP:0001363)	8.5e-06	4/7 (46)	0.0017	0.4	284670	known
PEL 94	Deletion	7	18836861	19616063	Craniosynostosis (HP:0001363)	8.5e-06	4/7 (46)	0.0017	0.4	275478	known
PEL 210	Duplication	2	59105866	59287831	Feeding difficulties in infancy (HP:0008872)	0.0017	4/5 (0)	1.7e-05	100	249738	novel
PEL 210	Duplication	2	59105866	59287831	Feeding difficulties in infancy (HP:0008872)	0.0017	4/5 (0)	1.7e-05	100	249336	novel
PEL 210	Duplication	2	59105866	59287831	Feeding difficulties in infancy (HP:0008872)	0.0017	4/5 (0)	1.7e-05	100	1375	novel
PEL 210	Duplication	2	59105866	59287831	Feeding difficulties in infancy (HP:0008872)	0.0017	4/5 (0)	1.7e-05	100	248649	novel
PEL 388	Deletion	10	28842276	28929097	Abnormality of the eyelid (HP:0000492)	0.018	6/8 (0)	1.7e-05	100	2475	novel
PEL 388	Deletion	10	28842276	28929097	Abnormality of the eyelid (HP:0000492)	0.018	6/8 (0)	1.7e-05	100	249112	novel
PEL 388	Deletion	10	28842276	28929097	Abnormality of the eyelid (HP:0000492)	0.018	6/8 (0)	1.7e-05	100	286253	novel
PEL 388	Deletion	10	28842276	28929097	Abnormality of the eyelid (HP:0000492)	0.018	6/8 (0)	1.7e-05	100	249200	novel
PEL 388	Deletion	10	28842276	28929097	Abnormality of the eyelid (HP:0000492)	0.018	6/8 (0)	1.7e-05	100	286252	novel
PEL 388	Deletion	10	28842276	28929097	Abnormality of the eyelid (HP:0000492)	0.018	6/8 (0)	1.7e-05	100	284420	novel
PEL 66	Deletion	7	41518389	42807486	Abnormality of toe (HP:0001780)	1.1e-06	10/17 (4)	1.7e-08	9.8	1222	known
PEL 66	Deletion	7	41518389	42807486	Abnormality of toe (HP:0001780)	1.1e-06	10/17 (4)	1.7e-08	9.8	249641	known
PEL 66	Deletion	7	41518389	42807486	Abnormality of toe (HP:0001780)	1.1e-06	10/17 (4)	1.7e-08	9.8	250334	known
PEL 66	Deletion	7	41518389	42807486	Abnormality of toe (HP:0001780)	1.1e-06	10/17 (4)	1.7e-08	9.8	1223	known
PEL 66	Deletion	7	41518389	42807486	Abnormality of toe (HP:0001780)	1.1e-06	10/17 (4)	1.7e-08	9.8	1221	known
PEL 66	Deletion	7	41518389	42807486	Abnormality of toe (HP:0001780)	1.1e-06	10/17 (4)	1.7e-08	9.8	275019	known
PEL 66	Deletion	7	41518389	42807486	Abnormality of toe (HP:0001780)	1.1e-06	10/17 (4)	1.7e-08	9.8	250191	known
PEL 66	Deletion	7	41518389	42807486	Abnormality of toe (HP:0001780)	1.1e-06	10/17 (4)	1.7e-08	9.8	1586	known
PEL 66	Deletion	7	41518389	42807486	Abnormality of toe (HP:0001780)	1.1e-06	10/17 (4)	1.7e-08	9.8	1220	known
PEL 66	Deletion	7	41518389	42807486	Abnormality of toe (HP:0001780)	1.1e-06	10/17 (4)	1.7e-08	9.8	248254	known
PEL 5	Deletion	7	95693340	95783313	Ectrodactyly (HP:0100257)	3.4e-13	7/10 (0)	1.7e-14	100	284937	novel
PEL 5	Deletion	7	95693340	95783313	Ectrodactyly (HP:0100257)	3.4e-13	7/10 (0)	1.7e-14	100	856	novel
PEL 5	Deletion	7	95693340	95783313	Ectrodactyly (HP:0100257)	3.4e-13	7/10 (0)	1.7e-14	100	854	novel
PEL 5	Deletion	7	95693340	95783313	Ectrodactyly (HP:0100257)	3.4e-13	7/10 (0)	1.7e-14	100	284938	novel
PEL 5	Deletion	7	95693340	95783313	Ectrodactyly (HP:0100257)	3.4e-13	7/10 (0)	1.7e-14	100	284939	novel
PEL 5	Deletion	7	95693340	95783313	Ectrodactyly (HP:0100257)	3.4e-13	7/10 (0)	1.7e-14	100	285016	novel
PEL 5	Deletion	7	95693340	95783313	Ectrodactyly (HP:0100257)	3.4e-13	7/10 (0)	1.7e-14	100	855	novel
PEL 317	Deletion	14	55242483	55443415	Abnormality of the eye (HP:0000478)	0.01	6/6 (0)	0.00018	100	2177	known
PEL 317	Deletion	14	55242483	55443415	Abnormality of the eye (HP:0000478)	0.01	6/6 (0)	0.00018	100	268645	known
PEL 317	Deletion	14	55242483	55443415	Abnormality of the eye (HP:0000478)	0.01	6/6 (0)	0.00018	100	285665	known
PEL 317	Deletion	14	55242483	55443415	Abnormality of the eye (HP:0000478)	0.01	6/6 (0)	0.00018	100	279230	known
PEL 317	Deletion	14	55242483	55443415	Abnormality of the eye (HP:0000478)	0.01	6/6 (0)	0.00018	100	285966	known
PEL 317	Deletion	14	55242483	55443415	Abnormality of the eye (HP:0000478)	0.01	6/6 (0)	0.00018	100	257464	known
PEL 245	Deletion	1	241788447	241959327	Microcephaly (HP:0000252)	0.0038	7/11 (2)	1.8e-05	13.1	276502	known
PEL 245	Deletion	1	241788447	241959327	Microcephaly (HP:0000252)	0.0038	7/11 (2)	1.8e-05	13.1	250468	known
PEL 245	Deletion	1	241788447	241959327	Microcephaly (HP:0000252)	0.0038	7/11 (2)	1.8e-05	13.1	254276	known
PEL 245	Deletion	1	241788447	241959327	Microcephaly (HP:0000252)	0.0038	7/11 (2)	1.8e-05	13.1	250915	known
PEL 245	Deletion	1	241788447	241959327	Microcephaly (HP:0000252)	0.0038	7/11 (2)	1.8e-05	13.1	276520	known
PEL 245	Deletion	1	241788447	241959327	Microcephaly (HP:0000252)	0.0038	7/11 (2)	1.8e-05	13.1	276523	known
PEL 245	Deletion	1	241788447	241959327	Microcephaly (HP:0000252)	0.0038	7/11 (2)	1.8e-05	13.1	258477	known
PEL 249	Deletion	13	30805425	31035993	Microcephaly (HP:0000252)	0.0041	7/11 (2)	1.8e-05	13.1	4587	novel
PEL 249	Deletion	13	30805425	31035993	Microcephaly (HP:0000252)	0.0041	7/11 (2)	1.8e-05	13.1	2154	novel
PEL 249	Deletion	13	30805425	31035993	Microcephaly (HP:0000252)	0.0041	7/11 (2)	1.8e-05	13.1	279188	novel
PEL 249	Deletion	13	30805425	31035993	Microcephaly (HP:0000252)	0.0041	7/11 (2)	1.8e-05	13.1	250663	novel
PEL 249	Deletion	13	30805425	31035993	Microcephaly (HP:0000252)	0.0041	7/11 (2)	1.8e-05	13.1	248887	novel
PEL 249	Deletion	13	30805425	31035993	Microcephaly (HP:0000252)	0.0041	7/11 (2)	1.8e-05	13.1	282282	novel
PEL 249	Deletion	13	30805425	31035993	Microcephaly (HP:0000252)	0.0041	7/11 (2)	1.8e-05	13.1	285972	novel
PEL 25	Deletion	1	243981716	243994263	Aplasia/Hypoplasia of the cerebrum (HP:0007364)	1.2e-09	15/18 (0)	1.8e-12	100	276520	known
PEL 25	Deletion	1	243981716	243994263	Aplasia/Hypoplasia of the cerebrum (HP:0007364)	1.2e-09	15/18 (0)	1.8e-12	100	249647	known
PEL 25	Deletion	1	243981716	243994263	Aplasia/Hypoplasia of the cerebrum (HP:0007364)	1.2e-09	15/18 (0)	1.8e-12	100	258477	known
PEL 25	Deletion	1	243981716	243994263	Aplasia/Hypoplasia of the cerebrum (HP:0007364)	1.2e-09	15/18 (0)	1.8e-12	100	250468	known
PEL 25	Deletion	1	243981716	243994263	Aplasia/Hypoplasia of the cerebrum (HP:0007364)	1.2e-09	15/18 (0)	1.8e-12	100	249405	known
PEL 25	Deletion	1	243981716	243994263	Aplasia/Hypoplasia of the cerebrum (HP:0007364)	1.2e-09	15/18 (0)	1.8e-12	100	254276	known
PEL 25	Deletion	1	243981716	243994263	Aplasia/Hypoplasia of the cerebrum (HP:0007364)	1.2e-09	15/18 (0)	1.8e-12	100	4092	known
PEL 25	Deletion	1	243981716	243994263	Aplasia/Hypoplasia of the cerebrum (HP:0007364)	1.2e-09	15/18 (0)	1.8e-12	100	2762	known
PEL 25	Deletion	1	243981716	243994263	Aplasia/Hypoplasia of the cerebrum (HP:0007364)	1.2e-09	15/18 (0)	1.8e-12	100	250915	known
PEL 25	Deletion	1	243981716	243994263	Aplasia/Hypoplasia of the cerebrum (HP:0007364)	1.2e-09	15/18 (0)	1.8e-12	100	276523	known
PEL 25	Deletion	1	243981716	243994263	Aplasia/Hypoplasia of the cerebrum (HP:0007364)	1.2e-09	15/18 (0)	1.8e-12	100	249729	known
PEL 25	Deletion	1	243981716	243994263	Aplasia/Hypoplasia of the cerebrum (HP:0007364)	1.2e-09	15/18 (0)	1.8e-12	100	2698	known
PEL 25	Deletion	1	243981716	243994263	Aplasia/Hypoplasia of the cerebrum (HP:0007364)	1.2e-09	15/18 (0)	1.8e-12	100	251177	known
PEL 25	Deletion	1	243981716	243994263	Aplasia/Hypoplasia of the cerebrum (HP:0007364)	1.2e-09	15/18 (0)	1.8e-12	100	2219	known
PEL 25	Deletion	1	243981716	243994263	Aplasia/Hypoplasia of the cerebrum (HP:0007364)	1.2e-09	15/18 (0)	1.8e-12	100	276524	known
PEL 3	Deletion	3	181296306	181472237	Anophthalmia (HP:0000528)	1.7e-14	6/9 (0)	1.8e-15	100	282759	novel
PEL 3	Deletion	3	181296306	181472237	Anophthalmia (HP:0000528)	1.7e-14	6/9 (0)	1.8e-15	100	263497	novel
PEL 3	Deletion	3	181296306	181472237	Anophthalmia (HP:0000528)	1.7e-14	6/9 (0)	1.8e-15	100	263498	novel
PEL 3	Deletion	3	181296306	181472237	Anophthalmia (HP:0000528)	1.7e-14	6/9 (0)	1.8e-15	100	263500	novel
PEL 3	Deletion	3	181296306	181472237	Anophthalmia (HP:0000528)	1.7e-14	6/9 (0)	1.8e-15	100	263501	novel
PEL 3	Deletion	3	181296306	181472237	Anophthalmia (HP:0000528)	1.7e-14	6/9 (0)	1.8e-15	100	281790	novel
PEL 280	Duplication	5	176865083	177430496	Growth abnormality (HP:0001507)	0.0063	8/9 (4)	0.0019	8	274319	novel
PEL 280	Duplication	5	176865083	177430496	Growth abnormality (HP:0001507)	0.0063	8/9 (4)	0.0019	8	285499	novel
PEL 280	Duplication	5	176865083	177430496	Growth abnormality (HP:0001507)	0.0063	8/9 (4)	0.0019	8	249567	novel
PEL 280	Duplication	5	176865083	177430496	Growth abnormality (HP:0001507)	0.0063	8/9 (4)	0.0019	8	250838	novel
PEL 280	Duplication	5	176865083	177430496	Growth abnormality (HP:0001507)	0.0063	8/9 (4)	0.0019	8	248956	novel
PEL 280	Duplication	5	176865083	177430496	Growth abnormality (HP:0001507)	0.0063	8/9 (4)	0.0019	8	282379	novel
PEL 280	Duplication	5	176865083	177430496	Growth abnormality (HP:0001507)	0.0063	8/9 (4)	0.0019	8	273674	novel
PEL 280	Duplication	5	176865083	177430496	Growth abnormality (HP:0001507)	0.0063	8/9 (4)	0.0019	8	284051	novel
PEL 376	Deletion	6	148795305	149632217	Short stature (HP:0004322)	0.017	6/10 (6)	0.0019	4.1	249489	novel
PEL 376	Deletion	6	148795305	149632217	Short stature (HP:0004322)	0.017	6/10 (6)	0.0019	4.1	1625	novel
PEL 376	Deletion	6	148795305	149632217	Short stature (HP:0004322)	0.017	6/10 (6)	0.0019	4.1	250012	novel
PEL 376	Deletion	6	148795305	149632217	Short stature (HP:0004322)	0.017	6/10 (6)	0.0019	4.1	273678	novel
PEL 376	Deletion	6	148795305	149632217	Short stature (HP:0004322)	0.017	6/10 (6)	0.0019	4.1	250912	novel
PEL 376	Deletion	6	148795305	149632217	Short stature (HP:0004322)	0.017	6/10 (6)	0.0019	4.1	250911	novel
PEL 180	Deletion	1	243981716	244869280	Aplasia/Hypoplasia of the cerebrum (HP:0007364)	0.00081	11/20 (5)	1.9e-06	8.7	251177	known
PEL 180	Deletion	1	243981716	244869280	Aplasia/Hypoplasia of the cerebrum (HP:0007364)	0.00081	11/20 (5)	1.9e-06	8.7	249647	known
PEL 180	Deletion	1	243981716	244869280	Aplasia/Hypoplasia of the cerebrum (HP:0007364)	0.00081	11/20 (5)	1.9e-06	8.7	276520	known
PEL 180	Deletion	1	243981716	244869280	Aplasia/Hypoplasia of the cerebrum (HP:0007364)	0.00081	11/20 (5)	1.9e-06	8.7	250468	known
PEL 180	Deletion	1	243981716	244869280	Aplasia/Hypoplasia of the cerebrum (HP:0007364)	0.00081	11/20 (5)	1.9e-06	8.7	4092	known
PEL 180	Deletion	1	243981716	244869280	Aplasia/Hypoplasia of the cerebrum (HP:0007364)	0.00081	11/20 (5)	1.9e-06	8.7	249405	known
PEL 180	Deletion	1	243981716	244869280	Aplasia/Hypoplasia of the cerebrum (HP:0007364)	0.00081	11/20 (5)	1.9e-06	8.7	249729	known
PEL 180	Deletion	1	243981716	244869280	Aplasia/Hypoplasia of the cerebrum (HP:0007364)	0.00081	11/20 (5)	1.9e-06	8.7	2698	known
PEL 180	Deletion	1	243981716	244869280	Aplasia/Hypoplasia of the cerebrum (HP:0007364)	0.00081	11/20 (5)	1.9e-06	8.7	250915	known
PEL 180	Deletion	1	243981716	244869280	Aplasia/Hypoplasia of the cerebrum (HP:0007364)	0.00081	11/20 (5)	1.9e-06	8.7	276524	known
PEL 180	Deletion	1	243981716	244869280	Aplasia/Hypoplasia of the cerebrum (HP:0007364)	0.00081	11/20 (5)	1.9e-06	8.7	2219	known
PEL 184	Deletion	1	28743173	28764436	Deeply set eye (HP:0000490)	0.00088	4/7 (0)	1.9e-06	100	259464	novel
PEL 184	Deletion	1	28743173	28764436	Deeply set eye (HP:0000490)	0.00088	4/7 (0)	1.9e-06	100	277802	novel
PEL 184	Deletion	1	28743173	28764436	Deeply set eye (HP:0000490)	0.00088	4/7 (0)	1.9e-06	100	1803	novel
PEL 184	Deletion	1	28743173	28764436	Deeply set eye (HP:0000490)	0.00088	4/7 (0)	1.9e-06	100	251385	novel
PEL 462	Deletion	1	11270844	11318672	Abnormality of the skull (HP:0000929)	0.042	10/14 (0)	1.9e-06	100	265409	novel
PEL 462	Deletion	1	11270844	11318672	Abnormality of the skull (HP:0000929)	0.042	10/14 (0)	1.9e-06	100	263297	novel
PEL 462	Deletion	1	11270844	11318672	Abnormality of the skull (HP:0000929)	0.042	10/14 (0)	1.9e-06	100	255591	novel
PEL 462	Deletion	1	11270844	11318672	Abnormality of the skull (HP:0000929)	0.042	10/14 (0)	1.9e-06	100	2215	novel
PEL 462	Deletion	1	11270844	11318672	Abnormality of the skull (HP:0000929)	0.042	10/14 (0)	1.9e-06	100	266689	novel
PEL 462	Deletion	1	11270844	11318672	Abnormality of the skull (HP:0000929)	0.042	10/14 (0)	1.9e-06	100	250349	novel
PEL 462	Deletion	1	11270844	11318672	Abnormality of the skull (HP:0000929)	0.042	10/14 (0)	1.9e-06	100	248448	novel
PEL 462	Deletion	1	11270844	11318672	Abnormality of the skull (HP:0000929)	0.042	10/14 (0)	1.9e-06	100	250348	novel
PEL 462	Deletion	1	11270844	11318672	Abnormality of the skull (HP:0000929)	0.042	10/14 (0)	1.9e-06	100	251601	novel
PEL 462	Deletion	1	11270844	11318672	Abnormality of the skull (HP:0000929)	0.042	10/14 (0)	1.9e-06	100	2483	novel
PEL 125	Deletion	7	117249702	117332213	Delayed speech and language development (HP:0000750)	7.9e-05	10/12 (0)	1.9e-07	100	264129	known
PEL 125	Deletion	7	117249702	117332213	Delayed speech and language development (HP:0000750)	7.9e-05	10/12 (0)	1.9e-07	100	813	known
PEL 125	Deletion	7	117249702	117332213	Delayed speech and language development (HP:0000750)	7.9e-05	10/12 (0)	1.9e-07	100	966	known
PEL 125	Deletion	7	117249702	117332213	Delayed speech and language development (HP:0000750)	7.9e-05	10/12 (0)	1.9e-07	100	1301	known
PEL 125	Deletion	7	117249702	117332213	Delayed speech and language development (HP:0000750)	7.9e-05	10/12 (0)	1.9e-07	100	1299	known
PEL 125	Deletion	7	117249702	117332213	Delayed speech and language development (HP:0000750)	7.9e-05	10/12 (0)	1.9e-07	100	1298	known
PEL 125	Deletion	7	117249702	117332213	Delayed speech and language development (HP:0000750)	7.9e-05	10/12 (0)	1.9e-07	100	1297	known
PEL 125	Deletion	7	117249702	117332213	Delayed speech and language development (HP:0000750)	7.9e-05	10/12 (0)	1.9e-07	100	1296	known
PEL 125	Deletion	7	117249702	117332213	Delayed speech and language development (HP:0000750)	7.9e-05	10/12 (0)	1.9e-07	100	800	known
PEL 125	Deletion	7	117249702	117332213	Delayed speech and language development (HP:0000750)	7.9e-05	10/12 (0)	1.9e-07	100	801	known
PEL 128	Deletion	2	200208169	200246437	Abnormality of the mouth (HP:0000153)	8.9e-05	14/19 (0)	1.9e-09	100	249612	novel
PEL 128	Deletion	2	200208169	200246437	Abnormality of the mouth (HP:0000153)	8.9e-05	14/19 (0)	1.9e-09	100	4660	novel
PEL 128	Deletion	2	200208169	200246437	Abnormality of the mouth (HP:0000153)	8.9e-05	14/19 (0)	1.9e-09	100	260779	novel
PEL 128	Deletion	2	200208169	200246437	Abnormality of the mouth (HP:0000153)	8.9e-05	14/19 (0)	1.9e-09	100	253835	novel
PEL 128	Deletion	2	200208169	200246437	Abnormality of the mouth (HP:0000153)	8.9e-05	14/19 (0)	1.9e-09	100	278059	novel
PEL 128	Deletion	2	200208169	200246437	Abnormality of the mouth (HP:0000153)	8.9e-05	14/19 (0)	1.9e-09	100	1215	novel
PEL 128	Deletion	2	200208169	200246437	Abnormality of the mouth (HP:0000153)	8.9e-05	14/19 (0)	1.9e-09	100	279305	novel
PEL 128	Deletion	2	200208169	200246437	Abnormality of the mouth (HP:0000153)	8.9e-05	14/19 (0)	1.9e-09	100	256199	novel
PEL 128	Deletion	2	200208169	200246437	Abnormality of the mouth (HP:0000153)	8.9e-05	14/19 (0)	1.9e-09	100	283489	novel
PEL 128	Deletion	2	200208169	200246437	Abnormality of the mouth (HP:0000153)	8.9e-05	14/19 (0)	1.9e-09	100	249530	novel
PEL 128	Deletion	2	200208169	200246437	Abnormality of the mouth (HP:0000153)	8.9e-05	14/19 (0)	1.9e-09	100	249797	novel
PEL 128	Deletion	2	200208169	200246437	Abnormality of the mouth (HP:0000153)	8.9e-05	14/19 (0)	1.9e-09	100	248613	novel
PEL 128	Deletion	2	200208169	200246437	Abnormality of the mouth (HP:0000153)	8.9e-05	14/19 (0)	1.9e-09	100	253931	novel
PEL 128	Deletion	2	200208169	200246437	Abnormality of the mouth (HP:0000153)	8.9e-05	14/19 (0)	1.9e-09	100	249506	novel
PEL 4	Deletion	3	181296306	181472237	Aplasia/Hypoplasia affecting the eye (HP:0008056)	4e-13	8/9 (0)	1.9e-13	100	281790	novel
PEL 4	Deletion	3	181296306	181472237	Aplasia/Hypoplasia affecting the eye (HP:0008056)	4e-13	8/9 (0)	1.9e-13	100	263498	novel
PEL 4	Deletion	3	181296306	181472237	Aplasia/Hypoplasia affecting the eye (HP:0008056)	4e-13	8/9 (0)	1.9e-13	100	263500	novel
PEL 4	Deletion	3	181296306	181472237	Aplasia/Hypoplasia affecting the eye (HP:0008056)	4e-13	8/9 (0)	1.9e-13	100	263501	novel
PEL 4	Deletion	3	181296306	181472237	Aplasia/Hypoplasia affecting the eye (HP:0008056)	4e-13	8/9 (0)	1.9e-13	100	276534	novel
PEL 4	Deletion	3	181296306	181472237	Aplasia/Hypoplasia affecting the eye (HP:0008056)	4e-13	8/9 (0)	1.9e-13	100	263497	novel
PEL 4	Deletion	3	181296306	181472237	Aplasia/Hypoplasia affecting the eye (HP:0008056)	4e-13	8/9 (0)	1.9e-13	100	282759	novel
PEL 4	Deletion	3	181296306	181472237	Aplasia/Hypoplasia affecting the eye (HP:0008056)	4e-13	8/9 (0)	1.9e-13	100	271515	novel
PEL 4	Deletion	3	181296306	181472237	Abnormality of globe size (HP:0100887)	2.5e-14	8/9 (0)	1.9e-14	100	271515	novel
PEL 4	Deletion	3	181296306	181472237	Abnormality of globe size (HP:0100887)	2.5e-14	8/9 (0)	1.9e-14	100	281790	novel
PEL 4	Deletion	3	181296306	181472237	Abnormality of globe size (HP:0100887)	2.5e-14	8/9 (0)	1.9e-14	100	263501	novel
PEL 4	Deletion	3	181296306	181472237	Abnormality of globe size (HP:0100887)	2.5e-14	8/9 (0)	1.9e-14	100	276534	novel
PEL 4	Deletion	3	181296306	181472237	Abnormality of globe size (HP:0100887)	2.5e-14	8/9 (0)	1.9e-14	100	263498	novel
PEL 4	Deletion	3	181296306	181472237	Abnormality of globe size (HP:0100887)	2.5e-14	8/9 (0)	1.9e-14	100	263500	novel
PEL 4	Deletion	3	181296306	181472237	Abnormality of globe size (HP:0100887)	2.5e-14	8/9 (0)	1.9e-14	100	263497	novel
PEL 4	Deletion	3	181296306	181472237	Abnormality of globe size (HP:0100887)	2.5e-14	8/9 (0)	1.9e-14	100	282759	novel
PEL 10	Deletion	8	11610366	11693442	Abnormality of the cardiac septa (HP:0001671)	1.2e-11	14/21 (0)	1.9e-15	100	265709	known
PEL 10	Deletion	8	11610366	11693442	Abnormality of the cardiac septa (HP:0001671)	1.2e-11	14/21 (0)	1.9e-15	100	259251	known
PEL 10	Deletion	8	11610366	11693442	Abnormality of the cardiac septa (HP:0001671)	1.2e-11	14/21 (0)	1.9e-15	100	249521	known
PEL 10	Deletion	8	11610366	11693442	Abnormality of the cardiac septa (HP:0001671)	1.2e-11	14/21 (0)	1.9e-15	100	128	known
PEL 10	Deletion	8	11610366	11693442	Abnormality of the cardiac septa (HP:0001671)	1.2e-11	14/21 (0)	1.9e-15	100	589	known
PEL 10	Deletion	8	11610366	11693442	Abnormality of the cardiac septa (HP:0001671)	1.2e-11	14/21 (0)	1.9e-15	100	2531	known
PEL 10	Deletion	8	11610366	11693442	Abnormality of the cardiac septa (HP:0001671)	1.2e-11	14/21 (0)	1.9e-15	100	249004	known
PEL 10	Deletion	8	11610366	11693442	Abnormality of the cardiac septa (HP:0001671)	1.2e-11	14/21 (0)	1.9e-15	100	250359	known
PEL 10	Deletion	8	11610366	11693442	Abnormality of the cardiac septa (HP:0001671)	1.2e-11	14/21 (0)	1.9e-15	100	1351	known
PEL 10	Deletion	8	11610366	11693442	Abnormality of the cardiac septa (HP:0001671)	1.2e-11	14/21 (0)	1.9e-15	100	268601	known
PEL 10	Deletion	8	11610366	11693442	Abnormality of the cardiac septa (HP:0001671)	1.2e-11	14/21 (0)	1.9e-15	100	268599	known
PEL 10	Deletion	8	11610366	11693442	Abnormality of the cardiac septa (HP:0001671)	1.2e-11	14/21 (0)	1.9e-15	100	267780	known
PEL 10	Deletion	8	11610366	11693442	Abnormality of the cardiac septa (HP:0001671)	1.2e-11	14/21 (0)	1.9e-15	100	262660	known
PEL 10	Deletion	8	11610366	11693442	Abnormality of the cardiac septa (HP:0001671)	1.2e-11	14/21 (0)	1.9e-15	100	251419	known
PEL 187	Deletion	4	182273855	184167427	Aplasia/hypoplasia involving the skeleton (HP:0009115)	0.00092	8/15 (29)	0.02	1.2	263566	known
PEL 187	Deletion	4	182273855	184167427	Aplasia/hypoplasia involving the skeleton (HP:0009115)	0.00092	8/15 (29)	0.02	1.2	249536	known
PEL 187	Deletion	4	182273855	184167427	Aplasia/hypoplasia involving the skeleton (HP:0009115)	0.00092	8/15 (29)	0.02	1.2	266265	known
PEL 187	Deletion	4	182273855	184167427	Aplasia/hypoplasia involving the skeleton (HP:0009115)	0.00092	8/15 (29)	0.02	1.2	249192	known
PEL 187	Deletion	4	182273855	184167427	Aplasia/hypoplasia involving the skeleton (HP:0009115)	0.00092	8/15 (29)	0.02	1.2	285956	known
PEL 187	Deletion	4	182273855	184167427	Aplasia/hypoplasia involving the skeleton (HP:0009115)	0.00092	8/15 (29)	0.02	1.2	276704	known
PEL 187	Deletion	4	182273855	184167427	Aplasia/hypoplasia involving the skeleton (HP:0009115)	0.00092	8/15 (29)	0.02	1.2	249476	known
PEL 187	Deletion	4	182273855	184167427	Aplasia/hypoplasia involving the skeleton (HP:0009115)	0.00092	8/15 (29)	0.02	1.2	266273	known
PEL 296	Deletion	6	148795305	149632217	Growth delay (HP:0001510)	0.0081	7/10 (6)	0.002	4.8	281527	novel
PEL 296	Deletion	6	148795305	149632217	Growth delay (HP:0001510)	0.0081	7/10 (6)	0.002	4.8	249489	novel
PEL 296	Deletion	6	148795305	149632217	Growth delay (HP:0001510)	0.0081	7/10 (6)	0.002	4.8	250911	novel
PEL 296	Deletion	6	148795305	149632217	Growth delay (HP:0001510)	0.0081	7/10 (6)	0.002	4.8	1625	novel
PEL 296	Deletion	6	148795305	149632217	Growth delay (HP:0001510)	0.0081	7/10 (6)	0.002	4.8	250912	novel
PEL 296	Deletion	6	148795305	149632217	Growth delay (HP:0001510)	0.0081	7/10 (6)	0.002	4.8	250012	novel
PEL 296	Deletion	6	148795305	149632217	Growth delay (HP:0001510)	0.0081	7/10 (6)	0.002	4.8	273678	novel
PEL 339	Duplication	10	102969369	103398603	Abnormality of the hand (HP:0001155)	0.012	6/8 (4)	0.002	6.1	259243	novel
PEL 339	Duplication	10	102969369	103398603	Abnormality of the hand (HP:0001155)	0.012	6/8 (4)	0.002	6.1	249629	novel
PEL 339	Duplication	10	102969369	103398603	Abnormality of the hand (HP:0001155)	0.012	6/8 (4)	0.002	6.1	261018	novel
PEL 339	Duplication	10	102969369	103398603	Abnormality of the hand (HP:0001155)	0.012	6/8 (4)	0.002	6.1	283763	novel
PEL 339	Duplication	10	102969369	103398603	Abnormality of the hand (HP:0001155)	0.012	6/8 (4)	0.002	6.1	249450	novel
PEL 339	Duplication	10	102969369	103398603	Abnormality of the hand (HP:0001155)	0.012	6/8 (4)	0.002	6.1	249514	novel
PEL 226	Deletion	2	194062068	194232538	Abnormality of the mouth (HP:0000153)	0.0026	10/13 (5)	0.0002	8	1215	novel
PEL 226	Deletion	2	194062068	194232538	Abnormality of the mouth (HP:0000153)	0.0026	10/13 (5)	0.0002	8	256199	novel
PEL 226	Deletion	2	194062068	194232538	Abnormality of the mouth (HP:0000153)	0.0026	10/13 (5)	0.0002	8	249530	novel
PEL 226	Deletion	2	194062068	194232538	Abnormality of the mouth (HP:0000153)	0.0026	10/13 (5)	0.0002	8	253835	novel
PEL 226	Deletion	2	194062068	194232538	Abnormality of the mouth (HP:0000153)	0.0026	10/13 (5)	0.0002	8	260779	novel
PEL 226	Deletion	2	194062068	194232538	Abnormality of the mouth (HP:0000153)	0.0026	10/13 (5)	0.0002	8	249339	novel
PEL 226	Deletion	2	194062068	194232538	Abnormality of the mouth (HP:0000153)	0.0026	10/13 (5)	0.0002	8	249797	novel
PEL 226	Deletion	2	194062068	194232538	Abnormality of the mouth (HP:0000153)	0.0026	10/13 (5)	0.0002	8	279305	novel
PEL 226	Deletion	2	194062068	194232538	Abnormality of the mouth (HP:0000153)	0.0026	10/13 (5)	0.0002	8	249506	novel
PEL 226	Deletion	2	194062068	194232538	Abnormality of the mouth (HP:0000153)	0.0026	10/13 (5)	0.0002	8	249612	novel
PEL 251	Deletion	13	41726952	41766715	Abnormal eye morphology (HP:0012372)	0.0042	6/7 (0)	2e-05	100	286083	novel
PEL 251	Deletion	13	41726952	41766715	Abnormal eye morphology (HP:0012372)	0.0042	6/7 (0)	2e-05	100	1728	novel
PEL 251	Deletion	13	41726952	41766715	Abnormal eye morphology (HP:0012372)	0.0042	6/7 (0)	2e-05	100	1304	novel
PEL 251	Deletion	13	41726952	41766715	Abnormal eye morphology (HP:0012372)	0.0042	6/7 (0)	2e-05	100	285854	novel
PEL 251	Deletion	13	41726952	41766715	Abnormal eye morphology (HP:0012372)	0.0042	6/7 (0)	2e-05	100	992	novel
PEL 251	Deletion	13	41726952	41766715	Abnormal eye morphology (HP:0012372)	0.0042	6/7 (0)	2e-05	100	277515	novel
PEL 455	Deletion	10	28842276	28929097	Abnormality of the palpebral fissures (HP:0008050)	0.04	5/8 (0)	2e-05	100	286252	novel
PEL 455	Deletion	10	28842276	28929097	Abnormality of the palpebral fissures (HP:0008050)	0.04	5/8 (0)	2e-05	100	286253	novel
PEL 455	Deletion	10	28842276	28929097	Abnormality of the palpebral fissures (HP:0008050)	0.04	5/8 (0)	2e-05	100	249200	novel
PEL 455	Deletion	10	28842276	28929097	Abnormality of the palpebral fissures (HP:0008050)	0.04	5/8 (0)	2e-05	100	2475	novel
PEL 455	Deletion	10	28842276	28929097	Abnormality of the palpebral fissures (HP:0008050)	0.04	5/8 (0)	2e-05	100	249112	novel
PEL 417	Deletion	2	201936560	201994183	Abnormality of the mouth (HP:0000153)	0.027	9/13 (0)	2e-06	100	249612	novel
PEL 417	Deletion	2	201936560	201994183	Abnormality of the mouth (HP:0000153)	0.027	9/13 (0)	2e-06	100	1215	novel
PEL 417	Deletion	2	201936560	201994183	Abnormality of the mouth (HP:0000153)	0.027	9/13 (0)	2e-06	100	249797	novel
PEL 417	Deletion	2	201936560	201994183	Abnormality of the mouth (HP:0000153)	0.027	9/13 (0)	2e-06	100	256199	novel
PEL 417	Deletion	2	201936560	201994183	Abnormality of the mouth (HP:0000153)	0.027	9/13 (0)	2e-06	100	249530	novel
PEL 417	Deletion	2	201936560	201994183	Abnormality of the mouth (HP:0000153)	0.027	9/13 (0)	2e-06	100	249506	novel
PEL 417	Deletion	2	201936560	201994183	Abnormality of the mouth (HP:0000153)	0.027	9/13 (0)	2e-06	100	248733	novel
PEL 417	Deletion	2	201936560	201994183	Abnormality of the mouth (HP:0000153)	0.027	9/13 (0)	2e-06	100	278059	novel
PEL 417	Deletion	2	201936560	201994183	Abnormality of the mouth (HP:0000153)	0.027	9/13 (0)	2e-06	100	279305	novel
PEL 155	Deletion	2	51193626	51199026	Autistic behavior (HP:0000729)	0.0004	12/23 (4)	2e-07	11.5	251611	novel
PEL 155	Deletion	2	51193626	51199026	Autistic behavior (HP:0000729)	0.0004	12/23 (4)	2e-07	11.5	283480	novel
PEL 155	Deletion	2	51193626	51199026	Autistic behavior (HP:0000729)	0.0004	12/23 (4)	2e-07	11.5	267745	novel
PEL 155	Deletion	2	51193626	51199026	Autistic behavior (HP:0000729)	0.0004	12/23 (4)	2e-07	11.5	272694	novel
PEL 155	Deletion	2	51193626	51199026	Autistic behavior (HP:0000729)	0.0004	12/23 (4)	2e-07	11.5	267036	novel
PEL 155	Deletion	2	51193626	51199026	Autistic behavior (HP:0000729)	0.0004	12/23 (4)	2e-07	11.5	250904	novel
PEL 155	Deletion	2	51193626	51199026	Autistic behavior (HP:0000729)	0.0004	12/23 (4)	2e-07	11.5	951	novel
PEL 155	Deletion	2	51193626	51199026	Autistic behavior (HP:0000729)	0.0004	12/23 (4)	2e-07	11.5	277542	novel
PEL 155	Deletion	2	51193626	51199026	Autistic behavior (HP:0000729)	0.0004	12/23 (4)	2e-07	11.5	253851	novel
PEL 155	Deletion	2	51193626	51199026	Autistic behavior (HP:0000729)	0.0004	12/23 (4)	2e-07	11.5	250207	novel
PEL 155	Deletion	2	51193626	51199026	Autistic behavior (HP:0000729)	0.0004	12/23 (4)	2e-07	11.5	251242	novel
PEL 155	Deletion	2	51193626	51199026	Autistic behavior (HP:0000729)	0.0004	12/23 (4)	2e-07	11.5	276683	novel
PEL 412	Deletion	13	92065689	92094974	Growth delay (HP:0001510)	0.026	9/17 (0)	2e-07	100	285968	novel
PEL 412	Deletion	13	92065689	92094974	Growth delay (HP:0001510)	0.026	9/17 (0)	2e-07	100	259961	novel
PEL 412	Deletion	13	92065689	92094974	Growth delay (HP:0001510)	0.026	9/17 (0)	2e-07	100	277955	novel
PEL 412	Deletion	13	92065689	92094974	Growth delay (HP:0001510)	0.026	9/17 (0)	2e-07	100	256778	novel
PEL 412	Deletion	13	92065689	92094974	Growth delay (HP:0001510)	0.026	9/17 (0)	2e-07	100	265756	novel
PEL 412	Deletion	13	92065689	92094974	Growth delay (HP:0001510)	0.026	9/17 (0)	2e-07	100	283969	novel
PEL 412	Deletion	13	92065689	92094974	Growth delay (HP:0001510)	0.026	9/17 (0)	2e-07	100	259167	novel
PEL 412	Deletion	13	92065689	92094974	Growth delay (HP:0001510)	0.026	9/17 (0)	2e-07	100	248412	novel
PEL 412	Deletion	13	92065689	92094974	Growth delay (HP:0001510)	0.026	9/17 (0)	2e-07	100	270910	novel
PEL 419	Deletion	13	92065689	92094974	Growth delay (HP:0001510)	0.027	9/17 (0)	2e-07	100	256778	novel
PEL 419	Deletion	13	92065689	92094974	Growth delay (HP:0001510)	0.027	9/17 (0)	2e-07	100	285968	novel
PEL 419	Deletion	13	92065689	92094974	Growth delay (HP:0001510)	0.027	9/17 (0)	2e-07	100	259961	novel
PEL 419	Deletion	13	92065689	92094974	Growth delay (HP:0001510)	0.027	9/17 (0)	2e-07	100	248412	novel
PEL 419	Deletion	13	92065689	92094974	Growth delay (HP:0001510)	0.027	9/17 (0)	2e-07	100	259167	novel
PEL 419	Deletion	13	92065689	92094974	Growth delay (HP:0001510)	0.027	9/17 (0)	2e-07	100	277955	novel
PEL 419	Deletion	13	92065689	92094974	Growth delay (HP:0001510)	0.027	9/17 (0)	2e-07	100	265756	novel
PEL 419	Deletion	13	92065689	92094974	Growth delay (HP:0001510)	0.027	9/17 (0)	2e-07	100	283969	novel
PEL 419	Deletion	13	92065689	92094974	Growth delay (HP:0001510)	0.027	9/17 (0)	2e-07	100	270910	novel
PEL 50	Deletion	1	243552007	243738675	Microcephaly (HP:0000252)	2.5e-07	13/19 (5)	2e-08	10.1	2762	known
PEL 50	Deletion	1	243552007	243738675	Microcephaly (HP:0000252)	2.5e-07	13/19 (5)	2e-08	10.1	249647	known
PEL 50	Deletion	1	243552007	243738675	Microcephaly (HP:0000252)	2.5e-07	13/19 (5)	2e-08	10.1	276520	known
PEL 50	Deletion	1	243552007	243738675	Microcephaly (HP:0000252)	2.5e-07	13/19 (5)	2e-08	10.1	2495	known
PEL 50	Deletion	1	243552007	243738675	Microcephaly (HP:0000252)	2.5e-07	13/19 (5)	2e-08	10.1	258477	known
PEL 50	Deletion	1	243552007	243738675	Microcephaly (HP:0000252)	2.5e-07	13/19 (5)	2e-08	10.1	251177	known
PEL 50	Deletion	1	243552007	243738675	Microcephaly (HP:0000252)	2.5e-07	13/19 (5)	2e-08	10.1	272238	known
PEL 50	Deletion	1	243552007	243738675	Microcephaly (HP:0000252)	2.5e-07	13/19 (5)	2e-08	10.1	276523	known
PEL 50	Deletion	1	243552007	243738675	Microcephaly (HP:0000252)	2.5e-07	13/19 (5)	2e-08	10.1	250915	known
PEL 50	Deletion	1	243552007	243738675	Microcephaly (HP:0000252)	2.5e-07	13/19 (5)	2e-08	10.1	250468	known
PEL 50	Deletion	1	243552007	243738675	Microcephaly (HP:0000252)	2.5e-07	13/19 (5)	2e-08	10.1	254276	known
PEL 50	Deletion	1	243552007	243738675	Microcephaly (HP:0000252)	2.5e-07	13/19 (5)	2e-08	10.1	276524	known
PEL 50	Deletion	1	243552007	243738675	Microcephaly (HP:0000252)	2.5e-07	13/19 (5)	2e-08	10.1	249405	known
PEL 301	Duplication	1	46248668	46427003	Intellectual disability, moderate (HP:0002342)	0.0084	4/7 (4)	0.0021	4.1	287067	novel
PEL 301	Duplication	1	46248668	46427003	Intellectual disability, moderate (HP:0002342)	0.0084	4/7 (4)	0.0021	4.1	284726	novel
PEL 301	Duplication	1	46248668	46427003	Intellectual disability, moderate (HP:0002342)	0.0084	4/7 (4)	0.0021	4.1	282170	novel
PEL 301	Duplication	1	46248668	46427003	Intellectual disability, moderate (HP:0002342)	0.0084	4/7 (4)	0.0021	4.1	282719	novel
PEL 27	Deletion	8	8159791	8353721	Abnormality of cardiac morphology (HP:0001627)	2.6e-09	15/21 (24)	2.1e-05	2.6	2531	known
PEL 27	Deletion	8	8159791	8353721	Abnormality of cardiac morphology (HP:0001627)	2.6e-09	15/21 (24)	2.1e-05	2.6	285990	known
PEL 27	Deletion	8	8159791	8353721	Abnormality of cardiac morphology (HP:0001627)	2.6e-09	15/21 (24)	2.1e-05	2.6	249004	known
PEL 27	Deletion	8	8159791	8353721	Abnormality of cardiac morphology (HP:0001627)	2.6e-09	15/21 (24)	2.1e-05	2.6	128	known
PEL 27	Deletion	8	8159791	8353721	Abnormality of cardiac morphology (HP:0001627)	2.6e-09	15/21 (24)	2.1e-05	2.6	286734	known
PEL 27	Deletion	8	8159791	8353721	Abnormality of cardiac morphology (HP:0001627)	2.6e-09	15/21 (24)	2.1e-05	2.6	268601	known
PEL 27	Deletion	8	8159791	8353721	Abnormality of cardiac morphology (HP:0001627)	2.6e-09	15/21 (24)	2.1e-05	2.6	265709	known
PEL 27	Deletion	8	8159791	8353721	Abnormality of cardiac morphology (HP:0001627)	2.6e-09	15/21 (24)	2.1e-05	2.6	251419	known
PEL 27	Deletion	8	8159791	8353721	Abnormality of cardiac morphology (HP:0001627)	2.6e-09	15/21 (24)	2.1e-05	2.6	1351	known
PEL 27	Deletion	8	8159791	8353721	Abnormality of cardiac morphology (HP:0001627)	2.6e-09	15/21 (24)	2.1e-05	2.6	267780	known
PEL 27	Deletion	8	8159791	8353721	Abnormality of cardiac morphology (HP:0001627)	2.6e-09	15/21 (24)	2.1e-05	2.6	250313	known
PEL 27	Deletion	8	8159791	8353721	Abnormality of cardiac morphology (HP:0001627)	2.6e-09	15/21 (24)	2.1e-05	2.6	259251	known
PEL 27	Deletion	8	8159791	8353721	Abnormality of cardiac morphology (HP:0001627)	2.6e-09	15/21 (24)	2.1e-05	2.6	249521	known
PEL 27	Deletion	8	8159791	8353721	Abnormality of cardiac morphology (HP:0001627)	2.6e-09	15/21 (24)	2.1e-05	2.6	589	known
PEL 27	Deletion	8	8159791	8353721	Abnormality of cardiac morphology (HP:0001627)	2.6e-09	15/21 (24)	2.1e-05	2.6	268599	known
PEL 112	Deletion	1	241788447	241959327	Aplasia/Hypoplasia of the cerebrum (HP:0007364)	3.3e-05	9/11 (2)	2.1e-06	16.3	4092	known
PEL 112	Deletion	1	241788447	241959327	Aplasia/Hypoplasia of the cerebrum (HP:0007364)	3.3e-05	9/11 (2)	2.1e-06	16.3	276502	known
PEL 112	Deletion	1	241788447	241959327	Aplasia/Hypoplasia of the cerebrum (HP:0007364)	3.3e-05	9/11 (2)	2.1e-06	16.3	258477	known
PEL 112	Deletion	1	241788447	241959327	Aplasia/Hypoplasia of the cerebrum (HP:0007364)	3.3e-05	9/11 (2)	2.1e-06	16.3	250915	known
PEL 112	Deletion	1	241788447	241959327	Aplasia/Hypoplasia of the cerebrum (HP:0007364)	3.3e-05	9/11 (2)	2.1e-06	16.3	276520	known
PEL 112	Deletion	1	241788447	241959327	Aplasia/Hypoplasia of the cerebrum (HP:0007364)	3.3e-05	9/11 (2)	2.1e-06	16.3	276523	known
PEL 112	Deletion	1	241788447	241959327	Aplasia/Hypoplasia of the cerebrum (HP:0007364)	3.3e-05	9/11 (2)	2.1e-06	16.3	250468	known
PEL 112	Deletion	1	241788447	241959327	Aplasia/Hypoplasia of the cerebrum (HP:0007364)	3.3e-05	9/11 (2)	2.1e-06	16.3	254276	known
PEL 112	Deletion	1	241788447	241959327	Aplasia/Hypoplasia of the cerebrum (HP:0007364)	3.3e-05	9/11 (2)	2.1e-06	16.3	2219	known
PEL 227	Deletion	9	77206264	77240837	Seizures (HP:0001250)	0.0026	7/10 (0)	2.1e-06	100	2065	novel
PEL 227	Deletion	9	77206264	77240837	Seizures (HP:0001250)	0.0026	7/10 (0)	2.1e-06	100	254951	novel
PEL 227	Deletion	9	77206264	77240837	Seizures (HP:0001250)	0.0026	7/10 (0)	2.1e-06	100	257363	novel
PEL 227	Deletion	9	77206264	77240837	Seizures (HP:0001250)	0.0026	7/10 (0)	2.1e-06	100	2064	novel
PEL 227	Deletion	9	77206264	77240837	Seizures (HP:0001250)	0.0026	7/10 (0)	2.1e-06	100	250142	novel
PEL 227	Deletion	9	77206264	77240837	Seizures (HP:0001250)	0.0026	7/10 (0)	2.1e-06	100	249623	novel
PEL 227	Deletion	9	77206264	77240837	Seizures (HP:0001250)	0.0026	7/10 (0)	2.1e-06	100	258216	novel
PEL 330	Deletion	14	29781404	30011763	Seizures (HP:0001250)	0.011	7/12 (0)	2.1e-06	100	2060	novel
PEL 330	Deletion	14	29781404	30011763	Seizures (HP:0001250)	0.011	7/12 (0)	2.1e-06	100	258584	novel
PEL 330	Deletion	14	29781404	30011763	Seizures (HP:0001250)	0.011	7/12 (0)	2.1e-06	100	2801	novel
PEL 330	Deletion	14	29781404	30011763	Seizures (HP:0001250)	0.011	7/12 (0)	2.1e-06	100	3810	novel
PEL 330	Deletion	14	29781404	30011763	Seizures (HP:0001250)	0.011	7/12 (0)	2.1e-06	100	251718	novel
PEL 330	Deletion	14	29781404	30011763	Seizures (HP:0001250)	0.011	7/12 (0)	2.1e-06	100	265411	novel
PEL 330	Deletion	14	29781404	30011763	Seizures (HP:0001250)	0.011	7/12 (0)	2.1e-06	100	266560	novel
PEL 13	Deletion	7	41518389	44540974	Short phalanx of finger (HP:0009803)	4.9e-09	7/11 (14)	2.1e-07	2.1	1223	known
PEL 13	Deletion	7	41518389	44540974	Short phalanx of finger (HP:0009803)	4.9e-09	7/11 (14)	2.1e-07	2.1	1222	known
PEL 13	Deletion	7	41518389	44540974	Short phalanx of finger (HP:0009803)	4.9e-09	7/11 (14)	2.1e-07	2.1	1224	known
PEL 13	Deletion	7	41518389	44540974	Short phalanx of finger (HP:0009803)	4.9e-09	7/11 (14)	2.1e-07	2.1	1220	known
PEL 13	Deletion	7	41518389	44540974	Short phalanx of finger (HP:0009803)	4.9e-09	7/11 (14)	2.1e-07	2.1	1221	known
PEL 13	Deletion	7	41518389	44540974	Short phalanx of finger (HP:0009803)	4.9e-09	7/11 (14)	2.1e-07	2.1	1586	known
PEL 13	Deletion	7	41518389	44540974	Short phalanx of finger (HP:0009803)	4.9e-09	7/11 (14)	2.1e-07	2.1	248254	known
PEL 57	Deletion	1	241935720	241959327	Abnormality of brain morphology (HP:0012443)	5e-07	12/13 (2)	2.1e-07	20.6	250915	known
PEL 57	Deletion	1	241935720	241959327	Abnormality of brain morphology (HP:0012443)	5e-07	12/13 (2)	2.1e-07	20.6	257903	known
PEL 57	Deletion	1	241935720	241959327	Abnormality of brain morphology (HP:0012443)	5e-07	12/13 (2)	2.1e-07	20.6	276502	known
PEL 57	Deletion	1	241935720	241959327	Abnormality of brain morphology (HP:0012443)	5e-07	12/13 (2)	2.1e-07	20.6	4092	known
PEL 57	Deletion	1	241935720	241959327	Abnormality of brain morphology (HP:0012443)	5e-07	12/13 (2)	2.1e-07	20.6	276523	known
PEL 57	Deletion	1	241935720	241959327	Abnormality of brain morphology (HP:0012443)	5e-07	12/13 (2)	2.1e-07	20.6	258477	known
PEL 57	Deletion	1	241935720	241959327	Abnormality of brain morphology (HP:0012443)	5e-07	12/13 (2)	2.1e-07	20.6	276524	known
PEL 57	Deletion	1	241935720	241959327	Abnormality of brain morphology (HP:0012443)	5e-07	12/13 (2)	2.1e-07	20.6	250468	known
PEL 57	Deletion	1	241935720	241959327	Abnormality of brain morphology (HP:0012443)	5e-07	12/13 (2)	2.1e-07	20.6	249647	known
PEL 57	Deletion	1	241935720	241959327	Abnormality of brain morphology (HP:0012443)	5e-07	12/13 (2)	2.1e-07	20.6	254276	known
PEL 57	Deletion	1	241935720	241959327	Abnormality of brain morphology (HP:0012443)	5e-07	12/13 (2)	2.1e-07	20.6	2219	known
PEL 57	Deletion	1	241935720	241959327	Abnormality of brain morphology (HP:0012443)	5e-07	12/13 (2)	2.1e-07	20.6	276520	known
PEL 101	Deletion	2	51121891	51148567	Autistic behavior (HP:0000729)	1.4e-05	15/28 (4)	2.1e-09	14	277542	known
PEL 101	Deletion	2	51121891	51148567	Autistic behavior (HP:0000729)	1.4e-05	15/28 (4)	2.1e-09	14	253851	known
PEL 101	Deletion	2	51121891	51148567	Autistic behavior (HP:0000729)	1.4e-05	15/28 (4)	2.1e-09	14	951	known
PEL 101	Deletion	2	51121891	51148567	Autistic behavior (HP:0000729)	1.4e-05	15/28 (4)	2.1e-09	14	251242	known
PEL 101	Deletion	2	51121891	51148567	Autistic behavior (HP:0000729)	1.4e-05	15/28 (4)	2.1e-09	14	270136	known
PEL 101	Deletion	2	51121891	51148567	Autistic behavior (HP:0000729)	1.4e-05	15/28 (4)	2.1e-09	14	272694	known
PEL 101	Deletion	2	51121891	51148567	Autistic behavior (HP:0000729)	1.4e-05	15/28 (4)	2.1e-09	14	275550	known
PEL 101	Deletion	2	51121891	51148567	Autistic behavior (HP:0000729)	1.4e-05	15/28 (4)	2.1e-09	14	267745	known
PEL 101	Deletion	2	51121891	51148567	Autistic behavior (HP:0000729)	1.4e-05	15/28 (4)	2.1e-09	14	251611	known
PEL 101	Deletion	2	51121891	51148567	Autistic behavior (HP:0000729)	1.4e-05	15/28 (4)	2.1e-09	14	283480	known
PEL 101	Deletion	2	51121891	51148567	Autistic behavior (HP:0000729)	1.4e-05	15/28 (4)	2.1e-09	14	263852	known
PEL 101	Deletion	2	51121891	51148567	Autistic behavior (HP:0000729)	1.4e-05	15/28 (4)	2.1e-09	14	281384	known
PEL 101	Deletion	2	51121891	51148567	Autistic behavior (HP:0000729)	1.4e-05	15/28 (4)	2.1e-09	14	257276	known
PEL 101	Deletion	2	51121891	51148567	Autistic behavior (HP:0000729)	1.4e-05	15/28 (4)	2.1e-09	14	250207	known
PEL 101	Deletion	2	51121891	51148567	Autistic behavior (HP:0000729)	1.4e-05	15/28 (4)	2.1e-09	14	267036	known
PEL 102	Deletion	2	51147499	51172190	Autistic behavior (HP:0000729)	1.5e-05	15/28 (4)	2.1e-09	14	263852	known
PEL 102	Deletion	2	51147499	51172190	Autistic behavior (HP:0000729)	1.5e-05	15/28 (4)	2.1e-09	14	283480	known
PEL 102	Deletion	2	51147499	51172190	Autistic behavior (HP:0000729)	1.5e-05	15/28 (4)	2.1e-09	14	267036	known
PEL 102	Deletion	2	51147499	51172190	Autistic behavior (HP:0000729)	1.5e-05	15/28 (4)	2.1e-09	14	253851	known
PEL 102	Deletion	2	51147499	51172190	Autistic behavior (HP:0000729)	1.5e-05	15/28 (4)	2.1e-09	14	251611	known
PEL 102	Deletion	2	51147499	51172190	Autistic behavior (HP:0000729)	1.5e-05	15/28 (4)	2.1e-09	14	267745	known
PEL 102	Deletion	2	51147499	51172190	Autistic behavior (HP:0000729)	1.5e-05	15/28 (4)	2.1e-09	14	281384	known
PEL 102	Deletion	2	51147499	51172190	Autistic behavior (HP:0000729)	1.5e-05	15/28 (4)	2.1e-09	14	251242	known
PEL 102	Deletion	2	51147499	51172190	Autistic behavior (HP:0000729)	1.5e-05	15/28 (4)	2.1e-09	14	250207	known
PEL 102	Deletion	2	51147499	51172190	Autistic behavior (HP:0000729)	1.5e-05	15/28 (4)	2.1e-09	14	270136	known
PEL 102	Deletion	2	51147499	51172190	Autistic behavior (HP:0000729)	1.5e-05	15/28 (4)	2.1e-09	14	250904	known
PEL 102	Deletion	2	51147499	51172190	Autistic behavior (HP:0000729)	1.5e-05	15/28 (4)	2.1e-09	14	951	known
PEL 102	Deletion	2	51147499	51172190	Autistic behavior (HP:0000729)	1.5e-05	15/28 (4)	2.1e-09	14	277542	known
PEL 102	Deletion	2	51147499	51172190	Autistic behavior (HP:0000729)	1.5e-05	15/28 (4)	2.1e-09	14	275550	known
PEL 102	Deletion	2	51147499	51172190	Autistic behavior (HP:0000729)	1.5e-05	15/28 (4)	2.1e-09	14	272694	known
PEL 71	Deletion	2	200208169	200246437	Abnormality of the palate (HP:0000174)	1.7e-06	11/19 (0)	2.1e-11	100	249506	novel
PEL 71	Deletion	2	200208169	200246437	Abnormality of the palate (HP:0000174)	1.7e-06	11/19 (0)	2.1e-11	100	278059	novel
PEL 71	Deletion	2	200208169	200246437	Abnormality of the palate (HP:0000174)	1.7e-06	11/19 (0)	2.1e-11	100	248613	novel
PEL 71	Deletion	2	200208169	200246437	Abnormality of the palate (HP:0000174)	1.7e-06	11/19 (0)	2.1e-11	100	249530	novel
PEL 71	Deletion	2	200208169	200246437	Abnormality of the palate (HP:0000174)	1.7e-06	11/19 (0)	2.1e-11	100	253835	novel
PEL 71	Deletion	2	200208169	200246437	Abnormality of the palate (HP:0000174)	1.7e-06	11/19 (0)	2.1e-11	100	283489	novel
PEL 71	Deletion	2	200208169	200246437	Abnormality of the palate (HP:0000174)	1.7e-06	11/19 (0)	2.1e-11	100	260779	novel
PEL 71	Deletion	2	200208169	200246437	Abnormality of the palate (HP:0000174)	1.7e-06	11/19 (0)	2.1e-11	100	249797	novel
PEL 71	Deletion	2	200208169	200246437	Abnormality of the palate (HP:0000174)	1.7e-06	11/19 (0)	2.1e-11	100	4660	novel
PEL 71	Deletion	2	200208169	200246437	Abnormality of the palate (HP:0000174)	1.7e-06	11/19 (0)	2.1e-11	100	249612	novel
PEL 71	Deletion	2	200208169	200246437	Abnormality of the palate (HP:0000174)	1.7e-06	11/19 (0)	2.1e-11	100	256199	novel
PEL 14	Deletion	8	10758370	11693442	Abnormality of cardiac morphology (HP:0001627)	1.1e-10	16/21 (48)	0.0022	1.4	250313	known
PEL 14	Deletion	8	10758370	11693442	Abnormality of cardiac morphology (HP:0001627)	1.1e-10	16/21 (48)	0.0022	1.4	589	known
PEL 14	Deletion	8	10758370	11693442	Abnormality of cardiac morphology (HP:0001627)	1.1e-10	16/21 (48)	0.0022	1.4	267780	known
PEL 14	Deletion	8	10758370	11693442	Abnormality of cardiac morphology (HP:0001627)	1.1e-10	16/21 (48)	0.0022	1.4	285990	known
PEL 14	Deletion	8	10758370	11693442	Abnormality of cardiac morphology (HP:0001627)	1.1e-10	16/21 (48)	0.0022	1.4	265709	known
PEL 14	Deletion	8	10758370	11693442	Abnormality of cardiac morphology (HP:0001627)	1.1e-10	16/21 (48)	0.0022	1.4	259251	known
PEL 14	Deletion	8	10758370	11693442	Abnormality of cardiac morphology (HP:0001627)	1.1e-10	16/21 (48)	0.0022	1.4	128	known
PEL 14	Deletion	8	10758370	11693442	Abnormality of cardiac morphology (HP:0001627)	1.1e-10	16/21 (48)	0.0022	1.4	268601	known
PEL 14	Deletion	8	10758370	11693442	Abnormality of cardiac morphology (HP:0001627)	1.1e-10	16/21 (48)	0.0022	1.4	249004	known
PEL 14	Deletion	8	10758370	11693442	Abnormality of cardiac morphology (HP:0001627)	1.1e-10	16/21 (48)	0.0022	1.4	879	known
PEL 14	Deletion	8	10758370	11693442	Abnormality of cardiac morphology (HP:0001627)	1.1e-10	16/21 (48)	0.0022	1.4	250359	known
PEL 14	Deletion	8	10758370	11693442	Abnormality of cardiac morphology (HP:0001627)	1.1e-10	16/21 (48)	0.0022	1.4	2531	known
PEL 14	Deletion	8	10758370	11693442	Abnormality of cardiac morphology (HP:0001627)	1.1e-10	16/21 (48)	0.0022	1.4	1351	known
PEL 14	Deletion	8	10758370	11693442	Abnormality of cardiac morphology (HP:0001627)	1.1e-10	16/21 (48)	0.0022	1.4	268599	known
PEL 14	Deletion	8	10758370	11693442	Abnormality of cardiac morphology (HP:0001627)	1.1e-10	16/21 (48)	0.0022	1.4	249521	known
PEL 14	Deletion	8	10758370	11693442	Abnormality of cardiac morphology (HP:0001627)	1.1e-10	16/21 (48)	0.0022	1.4	251419	known
PEL 324	Deletion	7	94953990	94959563	Growth abnormality (HP:0001507)	0.011	6/6 (0)	0.00022	100	856	novel
PEL 324	Deletion	7	94953990	94959563	Growth abnormality (HP:0001507)	0.011	6/6 (0)	0.00022	100	2685	novel
PEL 324	Deletion	7	94953990	94959563	Growth abnormality (HP:0001507)	0.011	6/6 (0)	0.00022	100	855	novel
PEL 324	Deletion	7	94953990	94959563	Growth abnormality (HP:0001507)	0.011	6/6 (0)	0.00022	100	854	novel
PEL 324	Deletion	7	94953990	94959563	Growth abnormality (HP:0001507)	0.011	6/6 (0)	0.00022	100	321	novel
PEL 324	Deletion	7	94953990	94959563	Growth abnormality (HP:0001507)	0.011	6/6 (0)	0.00022	100	283562	novel
PEL 470	Deletion	10	28842276	28929097	Abnormality of the hair (HP:0001595)	0.045	5/8 (0)	2.2e-05	100	286252	novel
PEL 470	Deletion	10	28842276	28929097	Abnormality of the hair (HP:0001595)	0.045	5/8 (0)	2.2e-05	100	248533	novel
PEL 470	Deletion	10	28842276	28929097	Abnormality of the hair (HP:0001595)	0.045	5/8 (0)	2.2e-05	100	249112	novel
PEL 470	Deletion	10	28842276	28929097	Abnormality of the hair (HP:0001595)	0.045	5/8 (0)	2.2e-05	100	284420	novel
PEL 470	Deletion	10	28842276	28929097	Abnormality of the hair (HP:0001595)	0.045	5/8 (0)	2.2e-05	100	286253	novel
PEL 9	Deletion	1	243552007	243738675	Abnormality of brain morphology (HP:0012443)	1.2e-11	18/19 (5)	2.2e-09	13.5	272238	known
PEL 9	Deletion	1	243552007	243738675	Abnormality of brain morphology (HP:0012443)	1.2e-11	18/19 (5)	2.2e-09	13.5	2762	known
PEL 9	Deletion	1	243552007	243738675	Abnormality of brain morphology (HP:0012443)	1.2e-11	18/19 (5)	2.2e-09	13.5	251177	known
PEL 9	Deletion	1	243552007	243738675	Abnormality of brain morphology (HP:0012443)	1.2e-11	18/19 (5)	2.2e-09	13.5	2495	known
PEL 9	Deletion	1	243552007	243738675	Abnormality of brain morphology (HP:0012443)	1.2e-11	18/19 (5)	2.2e-09	13.5	249647	known
PEL 9	Deletion	1	243552007	243738675	Abnormality of brain morphology (HP:0012443)	1.2e-11	18/19 (5)	2.2e-09	13.5	257903	known
PEL 9	Deletion	1	243552007	243738675	Abnormality of brain morphology (HP:0012443)	1.2e-11	18/19 (5)	2.2e-09	13.5	249729	known
PEL 9	Deletion	1	243552007	243738675	Abnormality of brain morphology (HP:0012443)	1.2e-11	18/19 (5)	2.2e-09	13.5	2219	known
PEL 9	Deletion	1	243552007	243738675	Abnormality of brain morphology (HP:0012443)	1.2e-11	18/19 (5)	2.2e-09	13.5	276523	known
PEL 9	Deletion	1	243552007	243738675	Abnormality of brain morphology (HP:0012443)	1.2e-11	18/19 (5)	2.2e-09	13.5	249405	known
PEL 9	Deletion	1	243552007	243738675	Abnormality of brain morphology (HP:0012443)	1.2e-11	18/19 (5)	2.2e-09	13.5	250468	known
PEL 9	Deletion	1	243552007	243738675	Abnormality of brain morphology (HP:0012443)	1.2e-11	18/19 (5)	2.2e-09	13.5	280373	known
PEL 9	Deletion	1	243552007	243738675	Abnormality of brain morphology (HP:0012443)	1.2e-11	18/19 (5)	2.2e-09	13.5	276524	known
PEL 9	Deletion	1	243552007	243738675	Abnormality of brain morphology (HP:0012443)	1.2e-11	18/19 (5)	2.2e-09	13.5	254276	known
PEL 9	Deletion	1	243552007	243738675	Abnormality of brain morphology (HP:0012443)	1.2e-11	18/19 (5)	2.2e-09	13.5	4092	known
PEL 9	Deletion	1	243552007	243738675	Abnormality of brain morphology (HP:0012443)	1.2e-11	18/19 (5)	2.2e-09	13.5	258477	known
PEL 9	Deletion	1	243552007	243738675	Abnormality of brain morphology (HP:0012443)	1.2e-11	18/19 (5)	2.2e-09	13.5	276520	known
PEL 9	Deletion	1	243552007	243738675	Abnormality of brain morphology (HP:0012443)	1.2e-11	18/19 (5)	2.2e-09	13.5	250915	known
PEL 12	Deletion	1	243981716	243994263	Abnormality of brain morphology (HP:0012443)	6.7e-11	17/18 (0)	2.2e-12	100	257903	known
PEL 12	Deletion	1	243981716	243994263	Abnormality of brain morphology (HP:0012443)	6.7e-11	17/18 (0)	2.2e-12	100	254276	known
PEL 12	Deletion	1	243981716	243994263	Abnormality of brain morphology (HP:0012443)	6.7e-11	17/18 (0)	2.2e-12	100	280373	known
PEL 12	Deletion	1	243981716	243994263	Abnormality of brain morphology (HP:0012443)	6.7e-11	17/18 (0)	2.2e-12	100	4092	known
PEL 12	Deletion	1	243981716	243994263	Abnormality of brain morphology (HP:0012443)	6.7e-11	17/18 (0)	2.2e-12	100	2698	known
PEL 12	Deletion	1	243981716	243994263	Abnormality of brain morphology (HP:0012443)	6.7e-11	17/18 (0)	2.2e-12	100	250468	known
PEL 12	Deletion	1	243981716	243994263	Abnormality of brain morphology (HP:0012443)	6.7e-11	17/18 (0)	2.2e-12	100	249405	known
PEL 12	Deletion	1	243981716	243994263	Abnormality of brain morphology (HP:0012443)	6.7e-11	17/18 (0)	2.2e-12	100	249729	known
PEL 12	Deletion	1	243981716	243994263	Abnormality of brain morphology (HP:0012443)	6.7e-11	17/18 (0)	2.2e-12	100	276523	known
PEL 12	Deletion	1	243981716	243994263	Abnormality of brain morphology (HP:0012443)	6.7e-11	17/18 (0)	2.2e-12	100	2762	known
PEL 12	Deletion	1	243981716	243994263	Abnormality of brain morphology (HP:0012443)	6.7e-11	17/18 (0)	2.2e-12	100	251177	known
PEL 12	Deletion	1	243981716	243994263	Abnormality of brain morphology (HP:0012443)	6.7e-11	17/18 (0)	2.2e-12	100	258477	known
PEL 12	Deletion	1	243981716	243994263	Abnormality of brain morphology (HP:0012443)	6.7e-11	17/18 (0)	2.2e-12	100	250915	known
PEL 12	Deletion	1	243981716	243994263	Abnormality of brain morphology (HP:0012443)	6.7e-11	17/18 (0)	2.2e-12	100	2219	known
PEL 12	Deletion	1	243981716	243994263	Abnormality of brain morphology (HP:0012443)	6.7e-11	17/18 (0)	2.2e-12	100	276520	known
PEL 12	Deletion	1	243981716	243994263	Abnormality of brain morphology (HP:0012443)	6.7e-11	17/18 (0)	2.2e-12	100	249647	known
PEL 12	Deletion	1	243981716	243994263	Abnormality of brain morphology (HP:0012443)	6.7e-11	17/18 (0)	2.2e-12	100	276524	known
PEL 206	Deletion	1	248657361	248675095	Abnormality of the cerebrum (HP:0002060)	0.0016	8/11 (16)	0.023	2.1	249647	known
PEL 206	Deletion	1	248657361	248675095	Abnormality of the cerebrum (HP:0002060)	0.0016	8/11 (16)	0.023	2.1	276524	known
PEL 206	Deletion	1	248657361	248675095	Abnormality of the cerebrum (HP:0002060)	0.0016	8/11 (16)	0.023	2.1	4439	known
PEL 206	Deletion	1	248657361	248675095	Abnormality of the cerebrum (HP:0002060)	0.0016	8/11 (16)	0.023	2.1	4092	known
PEL 206	Deletion	1	248657361	248675095	Abnormality of the cerebrum (HP:0002060)	0.0016	8/11 (16)	0.023	2.1	249729	known
PEL 206	Deletion	1	248657361	248675095	Abnormality of the cerebrum (HP:0002060)	0.0016	8/11 (16)	0.023	2.1	250915	known
PEL 206	Deletion	1	248657361	248675095	Abnormality of the cerebrum (HP:0002060)	0.0016	8/11 (16)	0.023	2.1	2219	known
PEL 206	Deletion	1	248657361	248675095	Abnormality of the cerebrum (HP:0002060)	0.0016	8/11 (16)	0.023	2.1	2002	known
PEL 214	Deletion	2	198274696	201880513	Abnormality of the palate (HP:0000174)	0.002	7/13 (15)	0.0023	2	278059	known
PEL 214	Deletion	2	198274696	201880513	Abnormality of the palate (HP:0000174)	0.002	7/13 (15)	0.0023	2	249506	known
PEL 214	Deletion	2	198274696	201880513	Abnormality of the palate (HP:0000174)	0.002	7/13 (15)	0.0023	2	249797	known
PEL 214	Deletion	2	198274696	201880513	Abnormality of the palate (HP:0000174)	0.002	7/13 (15)	0.0023	2	248613	known
PEL 214	Deletion	2	198274696	201880513	Abnormality of the palate (HP:0000174)	0.002	7/13 (15)	0.0023	2	249530	known
PEL 214	Deletion	2	198274696	201880513	Abnormality of the palate (HP:0000174)	0.002	7/13 (15)	0.0023	2	256199	known
PEL 214	Deletion	2	198274696	201880513	Abnormality of the palate (HP:0000174)	0.002	7/13 (15)	0.0023	2	249612	known
PEL 307	Duplication	3	184513017	184789142	Motor delay (HP:0001270)	0.0089	3/5 (5)	0.0023	2.5	285954	novel
PEL 307	Duplication	3	184513017	184789142	Motor delay (HP:0001270)	0.0089	3/5 (5)	0.0023	2.5	248471	novel
PEL 307	Duplication	3	184513017	184789142	Motor delay (HP:0001270)	0.0089	3/5 (5)	0.0023	2.5	285919	novel
PEL 354	Duplication	3	184513017	184789142	Motor delay (HP:0001270)	0.014	3/5 (5)	0.0023	2.5	285954	novel
PEL 354	Duplication	3	184513017	184789142	Motor delay (HP:0001270)	0.014	3/5 (5)	0.0023	2.5	248471	novel
PEL 354	Duplication	3	184513017	184789142	Motor delay (HP:0001270)	0.014	3/5 (5)	0.0023	2.5	285919	novel
PEL 386	Deletion	5	92082491	92148751	Abnormality of the outer ear (HP:0000356)	0.018	6/8 (0)	2.3e-05	100	263393	known
PEL 386	Deletion	5	92082491	92148751	Abnormality of the outer ear (HP:0000356)	0.018	6/8 (0)	2.3e-05	100	249409	known
PEL 386	Deletion	5	92082491	92148751	Abnormality of the outer ear (HP:0000356)	0.018	6/8 (0)	2.3e-05	100	248692	known
PEL 386	Deletion	5	92082491	92148751	Abnormality of the outer ear (HP:0000356)	0.018	6/8 (0)	2.3e-05	100	254683	known
PEL 386	Deletion	5	92082491	92148751	Abnormality of the outer ear (HP:0000356)	0.018	6/8 (0)	2.3e-05	100	249467	known
PEL 386	Deletion	5	92082491	92148751	Abnormality of the outer ear (HP:0000356)	0.018	6/8 (0)	2.3e-05	100	256750	known
PEL 133	Duplication	2	219965169	219974322	Cutaneous finger syndactyly (HP:0010554)	0.00013	3/5 (0)	2.3e-06	100	254252	novel
PEL 133	Duplication	2	219965169	219974322	Cutaneous finger syndactyly (HP:0010554)	0.00013	3/5 (0)	2.3e-06	100	254250	novel
PEL 133	Duplication	2	219965169	219974322	Cutaneous finger syndactyly (HP:0010554)	0.00013	3/5 (0)	2.3e-06	100	254251	novel
PEL 163	Deletion	Y	14309618	14323483	Tall stature (HP:0000098)	0.00046	5/9 (1)	2.3e-06	17.8	248695	known
PEL 163	Deletion	Y	14309618	14323483	Tall stature (HP:0000098)	0.00046	5/9 (1)	2.3e-06	17.8	248655	known
PEL 163	Deletion	Y	14309618	14323483	Tall stature (HP:0000098)	0.00046	5/9 (1)	2.3e-06	17.8	248712	known
PEL 163	Deletion	Y	14309618	14323483	Tall stature (HP:0000098)	0.00046	5/9 (1)	2.3e-06	17.8	261155	known
PEL 163	Deletion	Y	14309618	14323483	Tall stature (HP:0000098)	0.00046	5/9 (1)	2.3e-06	17.8	248733	known
PEL 163	Duplication	X	91389457	91538630	Tall stature (HP:0000098)	0.00046	5/9 (1)	2.3e-06	17.8	248695	known
PEL 163	Duplication	X	91389457	91538630	Tall stature (HP:0000098)	0.00046	5/9 (1)	2.3e-06	17.8	248655	known
PEL 163	Duplication	X	91389457	91538630	Tall stature (HP:0000098)	0.00046	5/9 (1)	2.3e-06	17.8	248712	known
PEL 163	Duplication	X	91389457	91538630	Tall stature (HP:0000098)	0.00046	5/9 (1)	2.3e-06	17.8	261155	known
PEL 163	Duplication	X	91389457	91538630	Tall stature (HP:0000098)	0.00046	5/9 (1)	2.3e-06	17.8	248733	known
PEL 163	Deletion	Y	14401566	14430226	Tall stature (HP:0000098)	0.00046	5/9 (1)	2.3e-06	17.8	248695	known
PEL 163	Deletion	Y	14401566	14430226	Tall stature (HP:0000098)	0.00046	5/9 (1)	2.3e-06	17.8	248655	known
PEL 163	Deletion	Y	14401566	14430226	Tall stature (HP:0000098)	0.00046	5/9 (1)	2.3e-06	17.8	248712	known
PEL 163	Deletion	Y	14401566	14430226	Tall stature (HP:0000098)	0.00046	5/9 (1)	2.3e-06	17.8	261155	known
PEL 163	Deletion	Y	14401566	14430226	Tall stature (HP:0000098)	0.00046	5/9 (1)	2.3e-06	17.8	248733	known
PEL 98	Deletion	17	2365281	2468384	Lissencephaly (HP:0001339)	1e-05	3/4 (2)	2.3e-06	6.1	282264	known
PEL 98	Deletion	17	2365281	2468384	Lissencephaly (HP:0001339)	1e-05	3/4 (2)	2.3e-06	6.1	1206	known
PEL 98	Deletion	17	2365281	2468384	Lissencephaly (HP:0001339)	1e-05	3/4 (2)	2.3e-06	6.1	250068	known
PEL 311	Deletion	7	86857553	87034167	Microcephaly (HP:0000252)	0.0095	5/6 (9)	0.024	2.3	4100	novel
PEL 311	Deletion	7	86857553	87034167	Microcephaly (HP:0000252)	0.0095	5/6 (9)	0.024	2.3	855	novel
PEL 311	Deletion	7	86857553	87034167	Microcephaly (HP:0000252)	0.0095	5/6 (9)	0.024	2.3	854	novel
PEL 311	Deletion	7	86857553	87034167	Microcephaly (HP:0000252)	0.0095	5/6 (9)	0.024	2.3	285920	novel
PEL 311	Deletion	7	86857553	87034167	Microcephaly (HP:0000252)	0.0095	5/6 (9)	0.024	2.3	1617	novel
PEL 326	Deletion	1	243181712	243204793	Aplasia/Hypoplasia of the cerebrum (HP:0007364)	0.011	8/14 (18)	0.024	1.9	249405	known
PEL 326	Deletion	1	243181712	243204793	Aplasia/Hypoplasia of the cerebrum (HP:0007364)	0.011	8/14 (18)	0.024	1.9	250915	known
PEL 326	Deletion	1	243181712	243204793	Aplasia/Hypoplasia of the cerebrum (HP:0007364)	0.011	8/14 (18)	0.024	1.9	249647	known
PEL 326	Deletion	1	243181712	243204793	Aplasia/Hypoplasia of the cerebrum (HP:0007364)	0.011	8/14 (18)	0.024	1.9	276524	known
PEL 326	Deletion	1	243181712	243204793	Aplasia/Hypoplasia of the cerebrum (HP:0007364)	0.011	8/14 (18)	0.024	1.9	1617	known
PEL 326	Deletion	1	243181712	243204793	Aplasia/Hypoplasia of the cerebrum (HP:0007364)	0.011	8/14 (18)	0.024	1.9	249729	known
PEL 326	Deletion	1	243181712	243204793	Aplasia/Hypoplasia of the cerebrum (HP:0007364)	0.011	8/14 (18)	0.024	1.9	4092	known
PEL 326	Deletion	1	243181712	243204793	Aplasia/Hypoplasia of the cerebrum (HP:0007364)	0.011	8/14 (18)	0.024	1.9	2219	known
PEL 35	Deletion	7	41518389	44540974	Abnormality of skin adnexa (HP:0011138)	0.045	6/11 (14)	0.024	1.8	1220	known
PEL 35	Deletion	7	41518389	44540974	Abnormality of skin adnexa (HP:0011138)	0.045	6/11 (14)	0.024	1.8	1223	known
PEL 35	Deletion	7	41518389	44540974	Abnormality of skin adnexa (HP:0011138)	0.045	6/11 (14)	0.024	1.8	1586	known
PEL 35	Deletion	7	41518389	44540974	Abnormality of skin adnexa (HP:0011138)	0.045	6/11 (14)	0.024	1.8	1221	known
PEL 35	Deletion	7	41518389	44540974	Abnormality of skin adnexa (HP:0011138)	0.045	6/11 (14)	0.024	1.8	1224	known
PEL 35	Deletion	7	41518389	44540974	Abnormality of skin adnexa (HP:0011138)	0.045	6/11 (14)	0.024	1.8	1222	known
PEL 255	Deletion	2	198274696	200303015	Abnormality of the mouth (HP:0000153)	0.0049	11/16 (11)	0.0024	4.1	279305	known
PEL 255	Deletion	2	198274696	200303015	Abnormality of the mouth (HP:0000153)	0.0049	11/16 (11)	0.0024	4.1	249506	known
PEL 255	Deletion	2	198274696	200303015	Abnormality of the mouth (HP:0000153)	0.0049	11/16 (11)	0.0024	4.1	1215	known
PEL 255	Deletion	2	198274696	200303015	Abnormality of the mouth (HP:0000153)	0.0049	11/16 (11)	0.0024	4.1	249797	known
PEL 255	Deletion	2	198274696	200303015	Abnormality of the mouth (HP:0000153)	0.0049	11/16 (11)	0.0024	4.1	253835	known
PEL 255	Deletion	2	198274696	200303015	Abnormality of the mouth (HP:0000153)	0.0049	11/16 (11)	0.0024	4.1	248613	known
PEL 255	Deletion	2	198274696	200303015	Abnormality of the mouth (HP:0000153)	0.0049	11/16 (11)	0.0024	4.1	249612	known
PEL 255	Deletion	2	198274696	200303015	Abnormality of the mouth (HP:0000153)	0.0049	11/16 (11)	0.0024	4.1	278059	known
PEL 255	Deletion	2	198274696	200303015	Abnormality of the mouth (HP:0000153)	0.0049	11/16 (11)	0.0024	4.1	260779	known
PEL 255	Deletion	2	198274696	200303015	Abnormality of the mouth (HP:0000153)	0.0049	11/16 (11)	0.0024	4.1	249530	known
PEL 255	Deletion	2	198274696	200303015	Abnormality of the mouth (HP:0000153)	0.0049	11/16 (11)	0.0024	4.1	256199	known
PEL 53	Deletion	1	243181712	243204793	Abnormality of brain morphology (HP:0012443)	3.6e-07	15/19 (18)	0.00024	3.5	276524	known
PEL 53	Deletion	1	243181712	243204793	Abnormality of brain morphology (HP:0012443)	3.6e-07	15/19 (18)	0.00024	3.5	249647	known
PEL 53	Deletion	1	243181712	243204793	Abnormality of brain morphology (HP:0012443)	3.6e-07	15/19 (18)	0.00024	3.5	258477	known
PEL 53	Deletion	1	243181712	243204793	Abnormality of brain morphology (HP:0012443)	3.6e-07	15/19 (18)	0.00024	3.5	4092	known
PEL 53	Deletion	1	243181712	243204793	Abnormality of brain morphology (HP:0012443)	3.6e-07	15/19 (18)	0.00024	3.5	1617	known
PEL 53	Deletion	1	243181712	243204793	Abnormality of brain morphology (HP:0012443)	3.6e-07	15/19 (18)	0.00024	3.5	276523	known
PEL 53	Deletion	1	243181712	243204793	Abnormality of brain morphology (HP:0012443)	3.6e-07	15/19 (18)	0.00024	3.5	280373	known
PEL 53	Deletion	1	243181712	243204793	Abnormality of brain morphology (HP:0012443)	3.6e-07	15/19 (18)	0.00024	3.5	249405	known
PEL 53	Deletion	1	243181712	243204793	Abnormality of brain morphology (HP:0012443)	3.6e-07	15/19 (18)	0.00024	3.5	257903	known
PEL 53	Deletion	1	243181712	243204793	Abnormality of brain morphology (HP:0012443)	3.6e-07	15/19 (18)	0.00024	3.5	250915	known
PEL 53	Deletion	1	243181712	243204793	Abnormality of brain morphology (HP:0012443)	3.6e-07	15/19 (18)	0.00024	3.5	2219	known
PEL 53	Deletion	1	243181712	243204793	Abnormality of brain morphology (HP:0012443)	3.6e-07	15/19 (18)	0.00024	3.5	249729	known
PEL 53	Deletion	1	243181712	243204793	Abnormality of brain morphology (HP:0012443)	3.6e-07	15/19 (18)	0.00024	3.5	276520	known
PEL 53	Deletion	1	243181712	243204793	Abnormality of brain morphology (HP:0012443)	3.6e-07	15/19 (18)	0.00024	3.5	250468	known
PEL 53	Deletion	1	243181712	243204793	Abnormality of brain morphology (HP:0012443)	3.6e-07	15/19 (18)	0.00024	3.5	254276	known
PEL 40	Deletion	1	243298256	243994263	Aplasia/Hypoplasia of the cerebrum (HP:0007364)	3.3e-08	14/18 (5)	2.4e-08	10.8	250915	known
PEL 40	Deletion	1	243298256	243994263	Aplasia/Hypoplasia of the cerebrum (HP:0007364)	3.3e-08	14/18 (5)	2.4e-08	10.8	276523	known
PEL 40	Deletion	1	243298256	243994263	Aplasia/Hypoplasia of the cerebrum (HP:0007364)	3.3e-08	14/18 (5)	2.4e-08	10.8	2762	known
PEL 40	Deletion	1	243298256	243994263	Aplasia/Hypoplasia of the cerebrum (HP:0007364)	3.3e-08	14/18 (5)	2.4e-08	10.8	249405	known
PEL 40	Deletion	1	243298256	243994263	Aplasia/Hypoplasia of the cerebrum (HP:0007364)	3.3e-08	14/18 (5)	2.4e-08	10.8	276524	known
PEL 40	Deletion	1	243298256	243994263	Aplasia/Hypoplasia of the cerebrum (HP:0007364)	3.3e-08	14/18 (5)	2.4e-08	10.8	251177	known
PEL 40	Deletion	1	243298256	243994263	Aplasia/Hypoplasia of the cerebrum (HP:0007364)	3.3e-08	14/18 (5)	2.4e-08	10.8	258477	known
PEL 40	Deletion	1	243298256	243994263	Aplasia/Hypoplasia of the cerebrum (HP:0007364)	3.3e-08	14/18 (5)	2.4e-08	10.8	254276	known
PEL 40	Deletion	1	243298256	243994263	Aplasia/Hypoplasia of the cerebrum (HP:0007364)	3.3e-08	14/18 (5)	2.4e-08	10.8	2219	known
PEL 40	Deletion	1	243298256	243994263	Aplasia/Hypoplasia of the cerebrum (HP:0007364)	3.3e-08	14/18 (5)	2.4e-08	10.8	276520	known
PEL 40	Deletion	1	243298256	243994263	Aplasia/Hypoplasia of the cerebrum (HP:0007364)	3.3e-08	14/18 (5)	2.4e-08	10.8	4092	known
PEL 40	Deletion	1	243298256	243994263	Aplasia/Hypoplasia of the cerebrum (HP:0007364)	3.3e-08	14/18 (5)	2.4e-08	10.8	250468	known
PEL 40	Deletion	1	243298256	243994263	Aplasia/Hypoplasia of the cerebrum (HP:0007364)	3.3e-08	14/18 (5)	2.4e-08	10.8	249647	known
PEL 40	Deletion	1	243298256	243994263	Aplasia/Hypoplasia of the cerebrum (HP:0007364)	3.3e-08	14/18 (5)	2.4e-08	10.8	249729	known
PEL 254	Deletion	1	1627899	1663760	Abnormality of the ocular region (HP:0000284)	0.0046	17/31 (2)	2.4e-09	26.9	282252	known
PEL 254	Deletion	1	1627899	1663760	Abnormality of the ocular region (HP:0000284)	0.0046	17/31 (2)	2.4e-09	26.9	282227	known
PEL 254	Deletion	1	1627899	1663760	Abnormality of the ocular region (HP:0000284)	0.0046	17/31 (2)	2.4e-09	26.9	2482	known
PEL 254	Deletion	1	1627899	1663760	Abnormality of the ocular region (HP:0000284)	0.0046	17/31 (2)	2.4e-09	26.9	263986	known
PEL 254	Deletion	1	1627899	1663760	Abnormality of the ocular region (HP:0000284)	0.0046	17/31 (2)	2.4e-09	26.9	283601	known
PEL 254	Deletion	1	1627899	1663760	Abnormality of the ocular region (HP:0000284)	0.0046	17/31 (2)	2.4e-09	26.9	266690	known
PEL 254	Deletion	1	1627899	1663760	Abnormality of the ocular region (HP:0000284)	0.0046	17/31 (2)	2.4e-09	26.9	282255	known
PEL 254	Deletion	1	1627899	1663760	Abnormality of the ocular region (HP:0000284)	0.0046	17/31 (2)	2.4e-09	26.9	285915	known
PEL 254	Deletion	1	1627899	1663760	Abnormality of the ocular region (HP:0000284)	0.0046	17/31 (2)	2.4e-09	26.9	249886	known
PEL 254	Deletion	1	1627899	1663760	Abnormality of the ocular region (HP:0000284)	0.0046	17/31 (2)	2.4e-09	26.9	249632	known
PEL 254	Deletion	1	1627899	1663760	Abnormality of the ocular region (HP:0000284)	0.0046	17/31 (2)	2.4e-09	26.9	249678	known
PEL 254	Deletion	1	1627899	1663760	Abnormality of the ocular region (HP:0000284)	0.0046	17/31 (2)	2.4e-09	26.9	1229	known
PEL 254	Deletion	1	1627899	1663760	Abnormality of the ocular region (HP:0000284)	0.0046	17/31 (2)	2.4e-09	26.9	255764	known
PEL 254	Deletion	1	1627899	1663760	Abnormality of the ocular region (HP:0000284)	0.0046	17/31 (2)	2.4e-09	26.9	282257	known
PEL 254	Deletion	1	1627899	1663760	Abnormality of the ocular region (HP:0000284)	0.0046	17/31 (2)	2.4e-09	26.9	2246	known
PEL 254	Deletion	1	1627899	1663760	Abnormality of the ocular region (HP:0000284)	0.0046	17/31 (2)	2.4e-09	26.9	249719	known
PEL 254	Deletion	1	1627899	1663760	Abnormality of the ocular region (HP:0000284)	0.0046	17/31 (2)	2.4e-09	26.9	894	known
PEL 472	Deletion	6	115290339	115325935	Abnormality of the ocular region (HP:0000284)	0.045	8/11 (5)	0.0025	6.5	256836	known
PEL 472	Deletion	6	115290339	115325935	Abnormality of the ocular region (HP:0000284)	0.045	8/11 (5)	0.0025	6.5	2498	known
PEL 472	Deletion	6	115290339	115325935	Abnormality of the ocular region (HP:0000284)	0.045	8/11 (5)	0.0025	6.5	259703	known
PEL 472	Deletion	6	115290339	115325935	Abnormality of the ocular region (HP:0000284)	0.045	8/11 (5)	0.0025	6.5	250717	known
PEL 472	Deletion	6	115290339	115325935	Abnormality of the ocular region (HP:0000284)	0.045	8/11 (5)	0.0025	6.5	249645	known
PEL 472	Deletion	6	115290339	115325935	Abnormality of the ocular region (HP:0000284)	0.045	8/11 (5)	0.0025	6.5	4648	known
PEL 472	Deletion	6	115290339	115325935	Abnormality of the ocular region (HP:0000284)	0.045	8/11 (5)	0.0025	6.5	271354	known
PEL 472	Deletion	6	115290339	115325935	Abnormality of the ocular region (HP:0000284)	0.045	8/11 (5)	0.0025	6.5	250580	known
PEL 394	Deletion	3	182855231	183597177	Microcephaly (HP:0000252)	0.02	6/10 (3)	0.00025	8	276986	novel
PEL 394	Deletion	3	182855231	183597177	Microcephaly (HP:0000252)	0.02	6/10 (3)	0.00025	8	257431	novel
PEL 394	Deletion	3	182855231	183597177	Microcephaly (HP:0000252)	0.02	6/10 (3)	0.00025	8	271515	novel
PEL 394	Deletion	3	182855231	183597177	Microcephaly (HP:0000252)	0.02	6/10 (3)	0.00025	8	276534	novel
PEL 394	Deletion	3	182855231	183597177	Microcephaly (HP:0000252)	0.02	6/10 (3)	0.00025	8	281790	novel
PEL 394	Deletion	3	182855231	183597177	Microcephaly (HP:0000252)	0.02	6/10 (3)	0.00025	8	1495	novel
PEL 116	Deletion	3	181296306	181302987	Abnormality of the ocular region (HP:0000284)	4.5e-05	9/9 (0)	2.5e-06	100	276534	novel
PEL 116	Deletion	3	181296306	181302987	Abnormality of the ocular region (HP:0000284)	4.5e-05	9/9 (0)	2.5e-06	100	263498	novel
PEL 116	Deletion	3	181296306	181302987	Abnormality of the ocular region (HP:0000284)	4.5e-05	9/9 (0)	2.5e-06	100	249431	novel
PEL 116	Deletion	3	181296306	181302987	Abnormality of the ocular region (HP:0000284)	4.5e-05	9/9 (0)	2.5e-06	100	263501	novel
PEL 116	Deletion	3	181296306	181302987	Abnormality of the ocular region (HP:0000284)	4.5e-05	9/9 (0)	2.5e-06	100	281790	novel
PEL 116	Deletion	3	181296306	181302987	Abnormality of the ocular region (HP:0000284)	4.5e-05	9/9 (0)	2.5e-06	100	282759	novel
PEL 116	Deletion	3	181296306	181302987	Abnormality of the ocular region (HP:0000284)	4.5e-05	9/9 (0)	2.5e-06	100	263500	novel
PEL 116	Deletion	3	181296306	181302987	Abnormality of the ocular region (HP:0000284)	4.5e-05	9/9 (0)	2.5e-06	100	263497	novel
PEL 116	Deletion	3	181296306	181302987	Abnormality of the ocular region (HP:0000284)	4.5e-05	9/9 (0)	2.5e-06	100	271515	novel
PEL 105	Deletion	2	200208169	200246437	Abnormality of the oral cavity (HP:0000163)	1.9e-05	12/19 (0)	2.5e-10	100	4660	novel
PEL 105	Deletion	2	200208169	200246437	Abnormality of the oral cavity (HP:0000163)	1.9e-05	12/19 (0)	2.5e-10	100	249506	novel
PEL 105	Deletion	2	200208169	200246437	Abnormality of the oral cavity (HP:0000163)	1.9e-05	12/19 (0)	2.5e-10	100	253835	novel
PEL 105	Deletion	2	200208169	200246437	Abnormality of the oral cavity (HP:0000163)	1.9e-05	12/19 (0)	2.5e-10	100	260779	novel
PEL 105	Deletion	2	200208169	200246437	Abnormality of the oral cavity (HP:0000163)	1.9e-05	12/19 (0)	2.5e-10	100	283489	novel
PEL 105	Deletion	2	200208169	200246437	Abnormality of the oral cavity (HP:0000163)	1.9e-05	12/19 (0)	2.5e-10	100	249612	novel
PEL 105	Deletion	2	200208169	200246437	Abnormality of the oral cavity (HP:0000163)	1.9e-05	12/19 (0)	2.5e-10	100	248613	novel
PEL 105	Deletion	2	200208169	200246437	Abnormality of the oral cavity (HP:0000163)	1.9e-05	12/19 (0)	2.5e-10	100	256199	novel
PEL 105	Deletion	2	200208169	200246437	Abnormality of the oral cavity (HP:0000163)	1.9e-05	12/19 (0)	2.5e-10	100	249530	novel
PEL 105	Deletion	2	200208169	200246437	Abnormality of the oral cavity (HP:0000163)	1.9e-05	12/19 (0)	2.5e-10	100	253931	novel
PEL 105	Deletion	2	200208169	200246437	Abnormality of the oral cavity (HP:0000163)	1.9e-05	12/19 (0)	2.5e-10	100	278059	novel
PEL 105	Deletion	2	200208169	200246437	Abnormality of the oral cavity (HP:0000163)	1.9e-05	12/19 (0)	2.5e-10	100	249797	novel
PEL 17	Deletion	6	1612710	1627736	Abnormality of the globe (HP:0012374)	3.2e-10	15/17 (0)	2.5e-12	100	256958	known
PEL 17	Deletion	6	1612710	1627736	Abnormality of the globe (HP:0012374)	3.2e-10	15/17 (0)	2.5e-12	100	274366	known
PEL 17	Deletion	6	1612710	1627736	Abnormality of the globe (HP:0012374)	3.2e-10	15/17 (0)	2.5e-12	100	259712	known
PEL 17	Deletion	6	1612710	1627736	Abnormality of the globe (HP:0012374)	3.2e-10	15/17 (0)	2.5e-12	100	1556	known
PEL 17	Deletion	6	1612710	1627736	Abnormality of the globe (HP:0012374)	3.2e-10	15/17 (0)	2.5e-12	100	645	known
PEL 17	Deletion	6	1612710	1627736	Abnormality of the globe (HP:0012374)	3.2e-10	15/17 (0)	2.5e-12	100	268314	known
PEL 17	Deletion	6	1612710	1627736	Abnormality of the globe (HP:0012374)	3.2e-10	15/17 (0)	2.5e-12	100	281883	known
PEL 17	Deletion	6	1612710	1627736	Abnormality of the globe (HP:0012374)	3.2e-10	15/17 (0)	2.5e-12	100	250205	known
PEL 17	Deletion	6	1612710	1627736	Abnormality of the globe (HP:0012374)	3.2e-10	15/17 (0)	2.5e-12	100	4714	known
PEL 17	Deletion	6	1612710	1627736	Abnormality of the globe (HP:0012374)	3.2e-10	15/17 (0)	2.5e-12	100	285993	known
PEL 17	Deletion	6	1612710	1627736	Abnormality of the globe (HP:0012374)	3.2e-10	15/17 (0)	2.5e-12	100	263783	known
PEL 17	Deletion	6	1612710	1627736	Abnormality of the globe (HP:0012374)	3.2e-10	15/17 (0)	2.5e-12	100	273907	known
PEL 17	Deletion	6	1612710	1627736	Abnormality of the globe (HP:0012374)	3.2e-10	15/17 (0)	2.5e-12	100	257442	known
PEL 17	Deletion	6	1612710	1627736	Abnormality of the globe (HP:0012374)	3.2e-10	15/17 (0)	2.5e-12	100	249617	known
PEL 17	Deletion	6	1612710	1627736	Abnormality of the globe (HP:0012374)	3.2e-10	15/17 (0)	2.5e-12	100	4669	known
PEL 389	Deletion	7	41518389	44540974	Abnormality of the eyelid (HP:0000492)	0.019	7/11 (14)	0.026	2.1	1220	known
PEL 389	Deletion	7	41518389	44540974	Abnormality of the eyelid (HP:0000492)	0.019	7/11 (14)	0.026	2.1	1224	known
PEL 389	Deletion	7	41518389	44540974	Abnormality of the eyelid (HP:0000492)	0.019	7/11 (14)	0.026	2.1	1222	known
PEL 389	Deletion	7	41518389	44540974	Abnormality of the eyelid (HP:0000492)	0.019	7/11 (14)	0.026	2.1	1223	known
PEL 389	Deletion	7	41518389	44540974	Abnormality of the eyelid (HP:0000492)	0.019	7/11 (14)	0.026	2.1	1221	known
PEL 389	Deletion	7	41518389	44540974	Abnormality of the eyelid (HP:0000492)	0.019	7/11 (14)	0.026	2.1	250191	known
PEL 389	Deletion	7	41518389	44540974	Abnormality of the eyelid (HP:0000492)	0.019	7/11 (14)	0.026	2.1	248254	known
PEL 268	Deletion	2	51121891	51148567	Behavioral abnormality (HP:0000708)	0.0057	16/28 (4)	2.6e-07	14.7	257276	known
PEL 268	Deletion	2	51121891	51148567	Behavioral abnormality (HP:0000708)	0.0057	16/28 (4)	2.6e-07	14.7	270136	known
PEL 268	Deletion	2	51121891	51148567	Behavioral abnormality (HP:0000708)	0.0057	16/28 (4)	2.6e-07	14.7	251242	known
PEL 268	Deletion	2	51121891	51148567	Behavioral abnormality (HP:0000708)	0.0057	16/28 (4)	2.6e-07	14.7	277542	known
PEL 268	Deletion	2	51121891	51148567	Behavioral abnormality (HP:0000708)	0.0057	16/28 (4)	2.6e-07	14.7	253851	known
PEL 268	Deletion	2	51121891	51148567	Behavioral abnormality (HP:0000708)	0.0057	16/28 (4)	2.6e-07	14.7	250207	known
PEL 268	Deletion	2	51121891	51148567	Behavioral abnormality (HP:0000708)	0.0057	16/28 (4)	2.6e-07	14.7	283480	known
PEL 268	Deletion	2	51121891	51148567	Behavioral abnormality (HP:0000708)	0.0057	16/28 (4)	2.6e-07	14.7	267036	known
PEL 268	Deletion	2	51121891	51148567	Behavioral abnormality (HP:0000708)	0.0057	16/28 (4)	2.6e-07	14.7	251611	known
PEL 268	Deletion	2	51121891	51148567	Behavioral abnormality (HP:0000708)	0.0057	16/28 (4)	2.6e-07	14.7	272694	known
PEL 268	Deletion	2	51121891	51148567	Behavioral abnormality (HP:0000708)	0.0057	16/28 (4)	2.6e-07	14.7	275550	known
PEL 268	Deletion	2	51121891	51148567	Behavioral abnormality (HP:0000708)	0.0057	16/28 (4)	2.6e-07	14.7	281384	known
PEL 268	Deletion	2	51121891	51148567	Behavioral abnormality (HP:0000708)	0.0057	16/28 (4)	2.6e-07	14.7	263852	known
PEL 268	Deletion	2	51121891	51148567	Behavioral abnormality (HP:0000708)	0.0057	16/28 (4)	2.6e-07	14.7	268036	known
PEL 268	Deletion	2	51121891	51148567	Behavioral abnormality (HP:0000708)	0.0057	16/28 (4)	2.6e-07	14.7	951	known
PEL 268	Deletion	2	51121891	51148567	Behavioral abnormality (HP:0000708)	0.0057	16/28 (4)	2.6e-07	14.7	267745	known
PEL 272	Deletion	2	51147499	51172190	Behavioral abnormality (HP:0000708)	0.006	16/28 (4)	2.6e-07	14.7	277542	known
PEL 272	Deletion	2	51147499	51172190	Behavioral abnormality (HP:0000708)	0.006	16/28 (4)	2.6e-07	14.7	267036	known
PEL 272	Deletion	2	51147499	51172190	Behavioral abnormality (HP:0000708)	0.006	16/28 (4)	2.6e-07	14.7	267745	known
PEL 272	Deletion	2	51147499	51172190	Behavioral abnormality (HP:0000708)	0.006	16/28 (4)	2.6e-07	14.7	268036	known
PEL 272	Deletion	2	51147499	51172190	Behavioral abnormality (HP:0000708)	0.006	16/28 (4)	2.6e-07	14.7	951	known
PEL 272	Deletion	2	51147499	51172190	Behavioral abnormality (HP:0000708)	0.006	16/28 (4)	2.6e-07	14.7	272694	known
PEL 272	Deletion	2	51147499	51172190	Behavioral abnormality (HP:0000708)	0.006	16/28 (4)	2.6e-07	14.7	250207	known
PEL 272	Deletion	2	51147499	51172190	Behavioral abnormality (HP:0000708)	0.006	16/28 (4)	2.6e-07	14.7	281384	known
PEL 272	Deletion	2	51147499	51172190	Behavioral abnormality (HP:0000708)	0.006	16/28 (4)	2.6e-07	14.7	251242	known
PEL 272	Deletion	2	51147499	51172190	Behavioral abnormality (HP:0000708)	0.006	16/28 (4)	2.6e-07	14.7	250904	known
PEL 272	Deletion	2	51147499	51172190	Behavioral abnormality (HP:0000708)	0.006	16/28 (4)	2.6e-07	14.7	263852	known
PEL 272	Deletion	2	51147499	51172190	Behavioral abnormality (HP:0000708)	0.006	16/28 (4)	2.6e-07	14.7	275550	known
PEL 272	Deletion	2	51147499	51172190	Behavioral abnormality (HP:0000708)	0.006	16/28 (4)	2.6e-07	14.7	253851	known
PEL 272	Deletion	2	51147499	51172190	Behavioral abnormality (HP:0000708)	0.006	16/28 (4)	2.6e-07	14.7	251611	known
PEL 272	Deletion	2	51147499	51172190	Behavioral abnormality (HP:0000708)	0.006	16/28 (4)	2.6e-07	14.7	270136	known
PEL 272	Deletion	2	51147499	51172190	Behavioral abnormality (HP:0000708)	0.006	16/28 (4)	2.6e-07	14.7	283480	known
PEL 63	Deletion	6	2371534	2412253	Abnormality of the globe (HP:0012374)	8e-07	11/13 (1)	2.6e-08	32.2	257442	known
PEL 63	Deletion	6	2371534	2412253	Abnormality of the globe (HP:0012374)	8e-07	11/13 (1)	2.6e-08	32.2	263783	known
PEL 63	Deletion	6	2371534	2412253	Abnormality of the globe (HP:0012374)	8e-07	11/13 (1)	2.6e-08	32.2	250205	known
PEL 63	Deletion	6	2371534	2412253	Abnormality of the globe (HP:0012374)	8e-07	11/13 (1)	2.6e-08	32.2	645	known
PEL 63	Deletion	6	2371534	2412253	Abnormality of the globe (HP:0012374)	8e-07	11/13 (1)	2.6e-08	32.2	1597	known
PEL 63	Deletion	6	2371534	2412253	Abnormality of the globe (HP:0012374)	8e-07	11/13 (1)	2.6e-08	32.2	268314	known
PEL 63	Deletion	6	2371534	2412253	Abnormality of the globe (HP:0012374)	8e-07	11/13 (1)	2.6e-08	32.2	4669	known
PEL 63	Deletion	6	2371534	2412253	Abnormality of the globe (HP:0012374)	8e-07	11/13 (1)	2.6e-08	32.2	1556	known
PEL 63	Deletion	6	2371534	2412253	Abnormality of the globe (HP:0012374)	8e-07	11/13 (1)	2.6e-08	32.2	256958	known
PEL 63	Deletion	6	2371534	2412253	Abnormality of the globe (HP:0012374)	8e-07	11/13 (1)	2.6e-08	32.2	281883	known
PEL 63	Deletion	6	2371534	2412253	Abnormality of the globe (HP:0012374)	8e-07	11/13 (1)	2.6e-08	32.2	285993	known
PEL 447	Duplication	15	27508444	27866013	Abnormality of nervous system physiology (HP:0012638)	0.037	51/51 (1)	2.6e-12	68.8	251421	known
PEL 447	Duplication	15	27508444	27866013	Abnormality of nervous system physiology (HP:0012638)	0.037	51/51 (1)	2.6e-12	68.8	249682	known
PEL 447	Duplication	15	27508444	27866013	Abnormality of nervous system physiology (HP:0012638)	0.037	51/51 (1)	2.6e-12	68.8	266314	known
PEL 447	Duplication	15	27508444	27866013	Abnormality of nervous system physiology (HP:0012638)	0.037	51/51 (1)	2.6e-12	68.8	266163	known
PEL 447	Duplication	15	27508444	27866013	Abnormality of nervous system physiology (HP:0012638)	0.037	51/51 (1)	2.6e-12	68.8	284861	known
PEL 447	Duplication	15	27508444	27866013	Abnormality of nervous system physiology (HP:0012638)	0.037	51/51 (1)	2.6e-12	68.8	249636	known
PEL 447	Duplication	15	27508444	27866013	Abnormality of nervous system physiology (HP:0012638)	0.037	51/51 (1)	2.6e-12	68.8	279280	known
PEL 447	Duplication	15	27508444	27866013	Abnormality of nervous system physiology (HP:0012638)	0.037	51/51 (1)	2.6e-12	68.8	274109	known
PEL 447	Duplication	15	27508444	27866013	Abnormality of nervous system physiology (HP:0012638)	0.037	51/51 (1)	2.6e-12	68.8	748	known
PEL 447	Duplication	15	27508444	27866013	Abnormality of nervous system physiology (HP:0012638)	0.037	51/51 (1)	2.6e-12	68.8	285694	known
PEL 447	Duplication	15	27508444	27866013	Abnormality of nervous system physiology (HP:0012638)	0.037	51/51 (1)	2.6e-12	68.8	256859	known
PEL 447	Duplication	15	27508444	27866013	Abnormality of nervous system physiology (HP:0012638)	0.037	51/51 (1)	2.6e-12	68.8	254779	known
PEL 447	Duplication	15	27508444	27866013	Abnormality of nervous system physiology (HP:0012638)	0.037	51/51 (1)	2.6e-12	68.8	279281	known
PEL 447	Duplication	15	27508444	27866013	Abnormality of nervous system physiology (HP:0012638)	0.037	51/51 (1)	2.6e-12	68.8	269463	known
PEL 447	Duplication	15	27508444	27866013	Abnormality of nervous system physiology (HP:0012638)	0.037	51/51 (1)	2.6e-12	68.8	275279	known
PEL 447	Duplication	15	27508444	27866013	Abnormality of nervous system physiology (HP:0012638)	0.037	51/51 (1)	2.6e-12	68.8	249453	known
PEL 447	Duplication	15	27508444	27866013	Abnormality of nervous system physiology (HP:0012638)	0.037	51/51 (1)	2.6e-12	68.8	282915	known
PEL 447	Duplication	15	27508444	27866013	Abnormality of nervous system physiology (HP:0012638)	0.037	51/51 (1)	2.6e-12	68.8	282749	known
PEL 447	Duplication	15	27508444	27866013	Abnormality of nervous system physiology (HP:0012638)	0.037	51/51 (1)	2.6e-12	68.8	262233	known
PEL 447	Duplication	15	27508444	27866013	Abnormality of nervous system physiology (HP:0012638)	0.037	51/51 (1)	2.6e-12	68.8	249727	known
PEL 447	Duplication	15	27508444	27866013	Abnormality of nervous system physiology (HP:0012638)	0.037	51/51 (1)	2.6e-12	68.8	265333	known
PEL 447	Duplication	15	27508444	27866013	Abnormality of nervous system physiology (HP:0012638)	0.037	51/51 (1)	2.6e-12	68.8	266576	known
PEL 447	Duplication	15	27508444	27866013	Abnormality of nervous system physiology (HP:0012638)	0.037	51/51 (1)	2.6e-12	68.8	265005	known
PEL 447	Duplication	15	27508444	27866013	Abnormality of nervous system physiology (HP:0012638)	0.037	51/51 (1)	2.6e-12	68.8	271088	known
PEL 447	Duplication	15	27508444	27866013	Abnormality of nervous system physiology (HP:0012638)	0.037	51/51 (1)	2.6e-12	68.8	251764	known
PEL 447	Duplication	15	27508444	27866013	Abnormality of nervous system physiology (HP:0012638)	0.037	51/51 (1)	2.6e-12	68.8	274827	known
PEL 447	Duplication	15	27508444	27866013	Abnormality of nervous system physiology (HP:0012638)	0.037	51/51 (1)	2.6e-12	68.8	248550	known
PEL 447	Duplication	15	27508444	27866013	Abnormality of nervous system physiology (HP:0012638)	0.037	51/51 (1)	2.6e-12	68.8	275463	known
PEL 447	Duplication	15	27508444	27866013	Abnormality of nervous system physiology (HP:0012638)	0.037	51/51 (1)	2.6e-12	68.8	285983	known
PEL 447	Duplication	15	27508444	27866013	Abnormality of nervous system physiology (HP:0012638)	0.037	51/51 (1)	2.6e-12	68.8	252257	known
PEL 447	Duplication	15	27508444	27866013	Abnormality of nervous system physiology (HP:0012638)	0.037	51/51 (1)	2.6e-12	68.8	261222	known
PEL 447	Duplication	15	27508444	27866013	Abnormality of nervous system physiology (HP:0012638)	0.037	51/51 (1)	2.6e-12	68.8	271673	known
PEL 447	Duplication	15	27508444	27866013	Abnormality of nervous system physiology (HP:0012638)	0.037	51/51 (1)	2.6e-12	68.8	271087	known
PEL 447	Duplication	15	27508444	27866013	Abnormality of nervous system physiology (HP:0012638)	0.037	51/51 (1)	2.6e-12	68.8	248714	known
PEL 447	Duplication	15	27508444	27866013	Abnormality of nervous system physiology (HP:0012638)	0.037	51/51 (1)	2.6e-12	68.8	250058	known
PEL 447	Duplication	15	27508444	27866013	Abnormality of nervous system physiology (HP:0012638)	0.037	51/51 (1)	2.6e-12	68.8	269180	known
PEL 447	Duplication	15	27508444	27866013	Abnormality of nervous system physiology (HP:0012638)	0.037	51/51 (1)	2.6e-12	68.8	251744	known
PEL 447	Duplication	15	27508444	27866013	Abnormality of nervous system physiology (HP:0012638)	0.037	51/51 (1)	2.6e-12	68.8	266097	known
PEL 447	Duplication	15	27508444	27866013	Abnormality of nervous system physiology (HP:0012638)	0.037	51/51 (1)	2.6e-12	68.8	275148	known
PEL 447	Duplication	15	27508444	27866013	Abnormality of nervous system physiology (HP:0012638)	0.037	51/51 (1)	2.6e-12	68.8	280888	known
PEL 447	Duplication	15	27508444	27866013	Abnormality of nervous system physiology (HP:0012638)	0.037	51/51 (1)	2.6e-12	68.8	271082	known
PEL 447	Duplication	15	27508444	27866013	Abnormality of nervous system physiology (HP:0012638)	0.037	51/51 (1)	2.6e-12	68.8	250974	known
PEL 447	Duplication	15	27508444	27866013	Abnormality of nervous system physiology (HP:0012638)	0.037	51/51 (1)	2.6e-12	68.8	282475	known
PEL 447	Duplication	15	27508444	27866013	Abnormality of nervous system physiology (HP:0012638)	0.037	51/51 (1)	2.6e-12	68.8	766	known
PEL 447	Duplication	15	27508444	27866013	Abnormality of nervous system physiology (HP:0012638)	0.037	51/51 (1)	2.6e-12	68.8	254524	known
PEL 447	Duplication	15	27508444	27866013	Abnormality of nervous system physiology (HP:0012638)	0.037	51/51 (1)	2.6e-12	68.8	249459	known
PEL 447	Duplication	15	27508444	27866013	Abnormality of nervous system physiology (HP:0012638)	0.037	51/51 (1)	2.6e-12	68.8	276013	known
PEL 447	Duplication	15	27508444	27866013	Abnormality of nervous system physiology (HP:0012638)	0.037	51/51 (1)	2.6e-12	68.8	256614	known
PEL 447	Duplication	15	27508444	27866013	Abnormality of nervous system physiology (HP:0012638)	0.037	51/51 (1)	2.6e-12	68.8	263701	known
PEL 447	Duplication	15	27508444	27866013	Abnormality of nervous system physiology (HP:0012638)	0.037	51/51 (1)	2.6e-12	68.8	284135	known
PEL 447	Duplication	15	27508444	27866013	Abnormality of nervous system physiology (HP:0012638)	0.037	51/51 (1)	2.6e-12	68.8	266301	known
PEL 162	Deletion	1	248657361	248675095	Abnormality of brain morphology (HP:0012443)	0.00046	9/11 (16)	0.027	2.4	249729	known
PEL 162	Deletion	1	248657361	248675095	Abnormality of brain morphology (HP:0012443)	0.00046	9/11 (16)	0.027	2.4	276524	known
PEL 162	Deletion	1	248657361	248675095	Abnormality of brain morphology (HP:0012443)	0.00046	9/11 (16)	0.027	2.4	2002	known
PEL 162	Deletion	1	248657361	248675095	Abnormality of brain morphology (HP:0012443)	0.00046	9/11 (16)	0.027	2.4	250915	known
PEL 162	Deletion	1	248657361	248675095	Abnormality of brain morphology (HP:0012443)	0.00046	9/11 (16)	0.027	2.4	249647	known
PEL 162	Deletion	1	248657361	248675095	Abnormality of brain morphology (HP:0012443)	0.00046	9/11 (16)	0.027	2.4	4092	known
PEL 162	Deletion	1	248657361	248675095	Abnormality of brain morphology (HP:0012443)	0.00046	9/11 (16)	0.027	2.4	280373	known
PEL 162	Deletion	1	248657361	248675095	Abnormality of brain morphology (HP:0012443)	0.00046	9/11 (16)	0.027	2.4	2219	known
PEL 162	Deletion	1	248657361	248675095	Abnormality of brain morphology (HP:0012443)	0.00046	9/11 (16)	0.027	2.4	4439	known
PEL 139	Deletion	7	41518389	44540974	Abnormality of finger (HP:0001167)	0.00019	8/11 (14)	0.0027	2.4	250191	known
PEL 139	Deletion	7	41518389	44540974	Abnormality of finger (HP:0001167)	0.00019	8/11 (14)	0.0027	2.4	1223	known
PEL 139	Deletion	7	41518389	44540974	Abnormality of finger (HP:0001167)	0.00019	8/11 (14)	0.0027	2.4	1221	known
PEL 139	Deletion	7	41518389	44540974	Abnormality of finger (HP:0001167)	0.00019	8/11 (14)	0.0027	2.4	1220	known
PEL 139	Deletion	7	41518389	44540974	Abnormality of finger (HP:0001167)	0.00019	8/11 (14)	0.0027	2.4	1222	known
PEL 139	Deletion	7	41518389	44540974	Abnormality of finger (HP:0001167)	0.00019	8/11 (14)	0.0027	2.4	248254	known
PEL 139	Deletion	7	41518389	44540974	Abnormality of finger (HP:0001167)	0.00019	8/11 (14)	0.0027	2.4	1586	known
PEL 139	Deletion	7	41518389	44540974	Abnormality of finger (HP:0001167)	0.00019	8/11 (14)	0.0027	2.4	1224	known
PEL 185	Deletion	3	180678656	180988013	Microcephaly (HP:0000252)	0.00089	5/5 (4)	0.0027	5.1	249752	novel
PEL 185	Deletion	3	180678656	180988013	Microcephaly (HP:0000252)	0.00089	5/5 (4)	0.0027	5.1	281790	novel
PEL 185	Deletion	3	180678656	180988013	Microcephaly (HP:0000252)	0.00089	5/5 (4)	0.0027	5.1	276534	novel
PEL 185	Deletion	3	180678656	180988013	Microcephaly (HP:0000252)	0.00089	5/5 (4)	0.0027	5.1	282759	novel
PEL 185	Deletion	3	180678656	180988013	Microcephaly (HP:0000252)	0.00089	5/5 (4)	0.0027	5.1	271515	novel
PEL 225	Deletion	7	41518389	44540974	Abdominal symptom (HP:0011458)	0.0025	6/11 (14)	0.0027	1.8	1224	known
PEL 225	Deletion	7	41518389	44540974	Abdominal symptom (HP:0011458)	0.0025	6/11 (14)	0.0027	1.8	1221	known
PEL 225	Deletion	7	41518389	44540974	Abdominal symptom (HP:0011458)	0.0025	6/11 (14)	0.0027	1.8	250191	known
PEL 225	Deletion	7	41518389	44540974	Abdominal symptom (HP:0011458)	0.0025	6/11 (14)	0.0027	1.8	1220	known
PEL 225	Deletion	7	41518389	44540974	Abdominal symptom (HP:0011458)	0.0025	6/11 (14)	0.0027	1.8	1223	known
PEL 225	Deletion	7	41518389	44540974	Abdominal symptom (HP:0011458)	0.0025	6/11 (14)	0.0027	1.8	1222	known
PEL 367	Deletion	7	38218703	38228626	Abnormality of the eyelid (HP:0000492)	0.016	6/8 (2)	0.00027	11.5	1222	novel
PEL 367	Deletion	7	38218703	38228626	Abnormality of the eyelid (HP:0000492)	0.016	6/8 (2)	0.00027	11.5	267247	novel
PEL 367	Deletion	7	38218703	38228626	Abnormality of the eyelid (HP:0000492)	0.016	6/8 (2)	0.00027	11.5	279933	novel
PEL 367	Deletion	7	38218703	38228626	Abnormality of the eyelid (HP:0000492)	0.016	6/8 (2)	0.00027	11.5	250191	novel
PEL 367	Deletion	7	38218703	38228626	Abnormality of the eyelid (HP:0000492)	0.016	6/8 (2)	0.00027	11.5	1223	novel
PEL 367	Deletion	7	38218703	38228626	Abnormality of the eyelid (HP:0000492)	0.016	6/8 (2)	0.00027	11.5	1221	novel
PEL 97	Deletion	10	89686508	90701032	Neoplasm of the skin (HP:0008069)	1e-05	4/6 (3)	2.7e-06	5.5	283288	novel
PEL 97	Deletion	10	89686508	90701032	Neoplasm of the skin (HP:0008069)	1e-05	4/6 (3)	2.7e-06	5.5	184	novel
PEL 97	Deletion	10	89686508	90701032	Neoplasm of the skin (HP:0008069)	1e-05	4/6 (3)	2.7e-06	5.5	283290	novel
PEL 97	Deletion	10	89686508	90701032	Neoplasm of the skin (HP:0008069)	1e-05	4/6 (3)	2.7e-06	5.5	283289	novel
PEL 31	Deletion	3	181166306	181742306	Aplasia/Hypoplasia affecting the eye (HP:0008056)	3.9e-08	6/9 (0)	2.7e-10	100	263498	novel
PEL 31	Deletion	3	181166306	181742306	Aplasia/Hypoplasia affecting the eye (HP:0008056)	3.9e-08	6/9 (0)	2.7e-10	100	276534	novel
PEL 31	Deletion	3	181166306	181742306	Aplasia/Hypoplasia affecting the eye (HP:0008056)	3.9e-08	6/9 (0)	2.7e-10	100	263497	novel
PEL 31	Deletion	3	181166306	181742306	Aplasia/Hypoplasia affecting the eye (HP:0008056)	3.9e-08	6/9 (0)	2.7e-10	100	263500	novel
PEL 31	Deletion	3	181166306	181742306	Aplasia/Hypoplasia affecting the eye (HP:0008056)	3.9e-08	6/9 (0)	2.7e-10	100	271515	novel
PEL 31	Deletion	3	181166306	181742306	Aplasia/Hypoplasia affecting the eye (HP:0008056)	3.9e-08	6/9 (0)	2.7e-10	100	281790	novel
PEL 84	Deletion	15	100019051	100209043	Growth delay (HP:0001510)	3.7e-06	13/18 (0)	2.7e-10	100	275260	novel
PEL 84	Deletion	15	100019051	100209043	Growth delay (HP:0001510)	3.7e-06	13/18 (0)	2.7e-10	100	284391	novel
PEL 84	Deletion	15	100019051	100209043	Growth delay (HP:0001510)	3.7e-06	13/18 (0)	2.7e-10	100	286023	novel
PEL 84	Deletion	15	100019051	100209043	Growth delay (HP:0001510)	3.7e-06	13/18 (0)	2.7e-10	100	249720	novel
PEL 84	Deletion	15	100019051	100209043	Growth delay (HP:0001510)	3.7e-06	13/18 (0)	2.7e-10	100	249298	novel
PEL 84	Deletion	15	100019051	100209043	Growth delay (HP:0001510)	3.7e-06	13/18 (0)	2.7e-10	100	265742	novel
PEL 84	Deletion	15	100019051	100209043	Growth delay (HP:0001510)	3.7e-06	13/18 (0)	2.7e-10	100	259934	novel
PEL 84	Deletion	15	100019051	100209043	Growth delay (HP:0001510)	3.7e-06	13/18 (0)	2.7e-10	100	283723	novel
PEL 84	Deletion	15	100019051	100209043	Growth delay (HP:0001510)	3.7e-06	13/18 (0)	2.7e-10	100	253542	novel
PEL 84	Deletion	15	100019051	100209043	Growth delay (HP:0001510)	3.7e-06	13/18 (0)	2.7e-10	100	2502	novel
PEL 84	Deletion	15	100019051	100209043	Growth delay (HP:0001510)	3.7e-06	13/18 (0)	2.7e-10	100	249700	novel
PEL 84	Deletion	15	100019051	100209043	Growth delay (HP:0001510)	3.7e-06	13/18 (0)	2.7e-10	100	270050	novel
PEL 84	Deletion	15	100019051	100209043	Growth delay (HP:0001510)	3.7e-06	13/18 (0)	2.7e-10	100	251400	novel
PEL 168	Deletion	18	50644595	51052896	Mandibular prognathia (HP:0000303)	0.00054	3/5 (3)	2.8e-05	4.1	248721	novel
PEL 168	Deletion	18	50644595	51052896	Mandibular prognathia (HP:0000303)	0.00054	3/5 (3)	2.8e-05	4.1	273751	novel
PEL 168	Deletion	18	50644595	51052896	Mandibular prognathia (HP:0000303)	0.00054	3/5 (3)	2.8e-05	4.1	248176	novel
PEL 168	Deletion	18	49769001	50257792	Mandibular prognathia (HP:0000303)	0.00054	3/5 (3)	2.8e-05	4.1	248721	novel
PEL 168	Deletion	18	49769001	50257792	Mandibular prognathia (HP:0000303)	0.00054	3/5 (3)	2.8e-05	4.1	273751	novel
PEL 168	Deletion	18	49769001	50257792	Mandibular prognathia (HP:0000303)	0.00054	3/5 (3)	2.8e-05	4.1	248176	novel
PEL 241	Deletion	1	6942678	7361025	Abnormality of brain morphology (HP:0012443)	0.0035	11/18 (3)	2.8e-06	13.7	276501	novel
PEL 241	Deletion	1	6942678	7361025	Abnormality of brain morphology (HP:0012443)	0.0035	11/18 (3)	2.8e-06	13.7	263986	novel
PEL 241	Deletion	1	6942678	7361025	Abnormality of brain morphology (HP:0012443)	0.0035	11/18 (3)	2.8e-06	13.7	250349	novel
PEL 241	Deletion	1	6942678	7361025	Abnormality of brain morphology (HP:0012443)	0.0035	11/18 (3)	2.8e-06	13.7	263297	novel
PEL 241	Deletion	1	6942678	7361025	Abnormality of brain morphology (HP:0012443)	0.0035	11/18 (3)	2.8e-06	13.7	285247	novel
PEL 241	Deletion	1	6942678	7361025	Abnormality of brain morphology (HP:0012443)	0.0035	11/18 (3)	2.8e-06	13.7	266887	novel
PEL 241	Deletion	1	6942678	7361025	Abnormality of brain morphology (HP:0012443)	0.0035	11/18 (3)	2.8e-06	13.7	2483	novel
PEL 241	Deletion	1	6942678	7361025	Abnormality of brain morphology (HP:0012443)	0.0035	11/18 (3)	2.8e-06	13.7	251601	novel
PEL 241	Deletion	1	6942678	7361025	Abnormality of brain morphology (HP:0012443)	0.0035	11/18 (3)	2.8e-06	13.7	255591	novel
PEL 241	Deletion	1	6942678	7361025	Abnormality of brain morphology (HP:0012443)	0.0035	11/18 (3)	2.8e-06	13.7	282227	novel
PEL 241	Deletion	1	6942678	7361025	Abnormality of brain morphology (HP:0012443)	0.0035	11/18 (3)	2.8e-06	13.7	250348	novel
PEL 135	Deletion	7	41518389	41552454	Abnormality of finger (HP:0001167)	0.00014	10/17 (3)	2.8e-07	12.6	249641	novel
PEL 135	Deletion	7	41518389	41552454	Abnormality of finger (HP:0001167)	0.00014	10/17 (3)	2.8e-07	12.6	1222	novel
PEL 135	Deletion	7	41518389	41552454	Abnormality of finger (HP:0001167)	0.00014	10/17 (3)	2.8e-07	12.6	1220	novel
PEL 135	Deletion	7	41518389	41552454	Abnormality of finger (HP:0001167)	0.00014	10/17 (3)	2.8e-07	12.6	1224	novel
PEL 135	Deletion	7	41518389	41552454	Abnormality of finger (HP:0001167)	0.00014	10/17 (3)	2.8e-07	12.6	250191	novel
PEL 135	Deletion	7	41518389	41552454	Abnormality of finger (HP:0001167)	0.00014	10/17 (3)	2.8e-07	12.6	1221	novel
PEL 135	Deletion	7	41518389	41552454	Abnormality of finger (HP:0001167)	0.00014	10/17 (3)	2.8e-07	12.6	248254	novel
PEL 135	Deletion	7	41518389	41552454	Abnormality of finger (HP:0001167)	0.00014	10/17 (3)	2.8e-07	12.6	1223	novel
PEL 135	Deletion	7	41518389	41552454	Abnormality of finger (HP:0001167)	0.00014	10/17 (3)	2.8e-07	12.6	1617	novel
PEL 135	Deletion	7	41518389	41552454	Abnormality of finger (HP:0001167)	0.00014	10/17 (3)	2.8e-07	12.6	1586	novel
PEL 100	Deletion	6	2371534	2435118	Hypertelorism (HP:0000316)	1.4e-05	8/13 (1)	2.8e-08	25.7	250205	known
PEL 100	Deletion	6	2371534	2435118	Hypertelorism (HP:0000316)	1.4e-05	8/13 (1)	2.8e-08	25.7	268314	known
PEL 100	Deletion	6	2371534	2435118	Hypertelorism (HP:0000316)	1.4e-05	8/13 (1)	2.8e-08	25.7	256958	known
PEL 100	Deletion	6	2371534	2435118	Hypertelorism (HP:0000316)	1.4e-05	8/13 (1)	2.8e-08	25.7	1597	known
PEL 100	Deletion	6	2371534	2435118	Hypertelorism (HP:0000316)	1.4e-05	8/13 (1)	2.8e-08	25.7	4669	known
PEL 100	Deletion	6	2371534	2435118	Hypertelorism (HP:0000316)	1.4e-05	8/13 (1)	2.8e-08	25.7	281883	known
PEL 100	Deletion	6	2371534	2435118	Hypertelorism (HP:0000316)	1.4e-05	8/13 (1)	2.8e-08	25.7	1556	known
PEL 100	Deletion	6	2371534	2435118	Hypertelorism (HP:0000316)	1.4e-05	8/13 (1)	2.8e-08	25.7	263783	known
PEL 119	Deletion	2	198274696	200303015	Abnormality of the palate (HP:0000174)	6e-05	9/16 (11)	2.9e-05	3.4	256199	known
PEL 119	Deletion	2	198274696	200303015	Abnormality of the palate (HP:0000174)	6e-05	9/16 (11)	2.9e-05	3.4	249506	known
PEL 119	Deletion	2	198274696	200303015	Abnormality of the palate (HP:0000174)	6e-05	9/16 (11)	2.9e-05	3.4	248613	known
PEL 119	Deletion	2	198274696	200303015	Abnormality of the palate (HP:0000174)	6e-05	9/16 (11)	2.9e-05	3.4	249612	known
PEL 119	Deletion	2	198274696	200303015	Abnormality of the palate (HP:0000174)	6e-05	9/16 (11)	2.9e-05	3.4	249797	known
PEL 119	Deletion	2	198274696	200303015	Abnormality of the palate (HP:0000174)	6e-05	9/16 (11)	2.9e-05	3.4	249530	known
PEL 119	Deletion	2	198274696	200303015	Abnormality of the palate (HP:0000174)	6e-05	9/16 (11)	2.9e-05	3.4	253835	known
PEL 119	Deletion	2	198274696	200303015	Abnormality of the palate (HP:0000174)	6e-05	9/16 (11)	2.9e-05	3.4	260779	known
PEL 119	Deletion	2	198274696	200303015	Abnormality of the palate (HP:0000174)	6e-05	9/16 (11)	2.9e-05	3.4	278059	known
PEL 358	Deletion	1	28743173	28764436	Abnormality of globe location (HP:0100886)	0.014	5/7 (0)	2.9e-05	100	251385	novel
PEL 358	Deletion	1	28743173	28764436	Abnormality of globe location (HP:0100886)	0.014	5/7 (0)	2.9e-05	100	258365	novel
PEL 358	Deletion	1	28743173	28764436	Abnormality of globe location (HP:0100886)	0.014	5/7 (0)	2.9e-05	100	1803	novel
PEL 358	Deletion	1	28743173	28764436	Abnormality of globe location (HP:0100886)	0.014	5/7 (0)	2.9e-05	100	259464	novel
PEL 358	Deletion	1	28743173	28764436	Abnormality of globe location (HP:0100886)	0.014	5/7 (0)	2.9e-05	100	277802	novel
PEL 157	Deletion	22	21803362	21808980	Growth abnormality (HP:0001507)	0.00041	18/28 (24)	0.003	3.1	254238	novel
PEL 157	Deletion	22	21803362	21808980	Growth abnormality (HP:0001507)	0.00041	18/28 (24)	0.003	3.1	262483	novel
PEL 157	Deletion	22	21803362	21808980	Growth abnormality (HP:0001507)	0.00041	18/28 (24)	0.003	3.1	249397	novel
PEL 157	Deletion	22	21803362	21808980	Growth abnormality (HP:0001507)	0.00041	18/28 (24)	0.003	3.1	279260	novel
PEL 157	Deletion	22	21803362	21808980	Growth abnormality (HP:0001507)	0.00041	18/28 (24)	0.003	3.1	250255	novel
PEL 157	Deletion	22	21803362	21808980	Growth abnormality (HP:0001507)	0.00041	18/28 (24)	0.003	3.1	2366	novel
PEL 157	Deletion	22	21803362	21808980	Growth abnormality (HP:0001507)	0.00041	18/28 (24)	0.003	3.1	266687	novel
PEL 157	Deletion	22	21803362	21808980	Growth abnormality (HP:0001507)	0.00041	18/28 (24)	0.003	3.1	285750	novel
PEL 157	Deletion	22	21803362	21808980	Growth abnormality (HP:0001507)	0.00041	18/28 (24)	0.003	3.1	280935	novel
PEL 157	Deletion	22	21803362	21808980	Growth abnormality (HP:0001507)	0.00041	18/28 (24)	0.003	3.1	264745	novel
PEL 157	Deletion	22	21803362	21808980	Growth abnormality (HP:0001507)	0.00041	18/28 (24)	0.003	3.1	283276	novel
PEL 157	Deletion	22	21803362	21808980	Growth abnormality (HP:0001507)	0.00041	18/28 (24)	0.003	3.1	248709	novel
PEL 157	Deletion	22	21803362	21808980	Growth abnormality (HP:0001507)	0.00041	18/28 (24)	0.003	3.1	254497	novel
PEL 157	Deletion	22	21803362	21808980	Growth abnormality (HP:0001507)	0.00041	18/28 (24)	0.003	3.1	262162	novel
PEL 157	Deletion	22	21803362	21808980	Growth abnormality (HP:0001507)	0.00041	18/28 (24)	0.003	3.1	251228	novel
PEL 157	Deletion	22	21803362	21808980	Growth abnormality (HP:0001507)	0.00041	18/28 (24)	0.003	3.1	278914	novel
PEL 157	Deletion	22	21803362	21808980	Growth abnormality (HP:0001507)	0.00041	18/28 (24)	0.003	3.1	258848	novel
PEL 157	Deletion	22	21803362	21808980	Growth abnormality (HP:0001507)	0.00041	18/28 (24)	0.003	3.1	251833	novel
PEL 424	Deletion	10	126425536	127206039	Growth delay (HP:0001510)	0.029	9/17 (12)	0.003	3.1	267876	novel
PEL 424	Deletion	10	126425536	127206039	Growth delay (HP:0001510)	0.029	9/17 (12)	0.003	3.1	285822	novel
PEL 424	Deletion	10	126425536	127206039	Growth delay (HP:0001510)	0.029	9/17 (12)	0.003	3.1	251425	novel
PEL 424	Deletion	10	126425536	127206039	Growth delay (HP:0001510)	0.029	9/17 (12)	0.003	3.1	261724	novel
PEL 424	Deletion	10	126425536	127206039	Growth delay (HP:0001510)	0.029	9/17 (12)	0.003	3.1	267996	novel
PEL 424	Deletion	10	126425536	127206039	Growth delay (HP:0001510)	0.029	9/17 (12)	0.003	3.1	256748	novel
PEL 424	Deletion	10	126425536	127206039	Growth delay (HP:0001510)	0.029	9/17 (12)	0.003	3.1	265067	novel
PEL 424	Deletion	10	126425536	127206039	Growth delay (HP:0001510)	0.029	9/17 (12)	0.003	3.1	2024	novel
PEL 424	Deletion	10	126425536	127206039	Growth delay (HP:0001510)	0.029	9/17 (12)	0.003	3.1	268359	novel
PEL 437	Deletion	2	190707136	193335172	Abnormality of the palate (HP:0000174)	0.033	5/9 (7)	0.003	3	249506	novel
PEL 437	Deletion	2	190707136	193335172	Abnormality of the palate (HP:0000174)	0.033	5/9 (7)	0.003	3	1630	novel
PEL 437	Deletion	2	190707136	193335172	Abnormality of the palate (HP:0000174)	0.033	5/9 (7)	0.003	3	256199	novel
PEL 437	Deletion	2	190707136	193335172	Abnormality of the palate (HP:0000174)	0.033	5/9 (7)	0.003	3	249612	novel
PEL 437	Deletion	2	190707136	193335172	Abnormality of the palate (HP:0000174)	0.033	5/9 (7)	0.003	3	260779	novel
PEL 165	Duplication	X	91389457	91538630	Tall stature (HP:0000098)	0.00052	4/5 (1)	3e-05	14.7	248733	known
PEL 165	Duplication	X	91389457	91538630	Tall stature (HP:0000098)	0.00052	4/5 (1)	3e-05	14.7	248695	known
PEL 165	Duplication	X	91389457	91538630	Tall stature (HP:0000098)	0.00052	4/5 (1)	3e-05	14.7	248655	known
PEL 165	Duplication	X	91389457	91538630	Tall stature (HP:0000098)	0.00052	4/5 (1)	3e-05	14.7	256454	known
PEL 165	Duplication	X	90511599	90692843	Tall stature (HP:0000098)	0.00052	4/5 (1)	3e-05	14.7	248733	known
PEL 165	Duplication	X	90511599	90692843	Tall stature (HP:0000098)	0.00052	4/5 (1)	3e-05	14.7	248695	known
PEL 165	Duplication	X	90511599	90692843	Tall stature (HP:0000098)	0.00052	4/5 (1)	3e-05	14.7	248655	known
PEL 165	Duplication	X	90511599	90692843	Tall stature (HP:0000098)	0.00052	4/5 (1)	3e-05	14.7	256454	known
PEL 165	Deletion	X	152151491	152158065	Tall stature (HP:0000098)	0.00052	4/5 (1)	3e-05	14.7	248733	known
PEL 165	Deletion	X	152151491	152158065	Tall stature (HP:0000098)	0.00052	4/5 (1)	3e-05	14.7	248695	known
PEL 165	Deletion	X	152151491	152158065	Tall stature (HP:0000098)	0.00052	4/5 (1)	3e-05	14.7	248655	known
PEL 165	Deletion	X	152151491	152158065	Tall stature (HP:0000098)	0.00052	4/5 (1)	3e-05	14.7	256454	known
PEL 167	Deletion	X	152151491	152158065	Tall stature (HP:0000098)	0.00053	4/5 (1)	3e-05	14.7	248655	known
PEL 167	Deletion	X	152151491	152158065	Tall stature (HP:0000098)	0.00053	4/5 (1)	3e-05	14.7	248695	known
PEL 167	Deletion	X	152151491	152158065	Tall stature (HP:0000098)	0.00053	4/5 (1)	3e-05	14.7	256454	known
PEL 167	Deletion	X	152151491	152158065	Tall stature (HP:0000098)	0.00053	4/5 (1)	3e-05	14.7	248733	known
PEL 167	Duplication	X	91389457	91538630	Tall stature (HP:0000098)	0.00053	4/5 (1)	3e-05	14.7	248655	known
PEL 167	Duplication	X	91389457	91538630	Tall stature (HP:0000098)	0.00053	4/5 (1)	3e-05	14.7	248695	known
PEL 167	Duplication	X	91389457	91538630	Tall stature (HP:0000098)	0.00053	4/5 (1)	3e-05	14.7	256454	known
PEL 167	Duplication	X	91389457	91538630	Tall stature (HP:0000098)	0.00053	4/5 (1)	3e-05	14.7	248733	known
PEL 167	Duplication	X	90511599	90692843	Tall stature (HP:0000098)	0.00053	4/5 (1)	3e-05	14.7	248655	known
PEL 167	Duplication	X	90511599	90692843	Tall stature (HP:0000098)	0.00053	4/5 (1)	3e-05	14.7	248695	known
PEL 167	Duplication	X	90511599	90692843	Tall stature (HP:0000098)	0.00053	4/5 (1)	3e-05	14.7	256454	known
PEL 167	Duplication	X	90511599	90692843	Tall stature (HP:0000098)	0.00053	4/5 (1)	3e-05	14.7	248733	known
PEL 208	Deletion	Y	14401566	14430226	Tall stature (HP:0000098)	0.0016	4/6 (1)	3e-05	14.7	248733	known
PEL 208	Deletion	Y	14401566	14430226	Tall stature (HP:0000098)	0.0016	4/6 (1)	3e-05	14.7	248712	known
PEL 208	Deletion	Y	14401566	14430226	Tall stature (HP:0000098)	0.0016	4/6 (1)	3e-05	14.7	248655	known
PEL 208	Deletion	Y	14401566	14430226	Tall stature (HP:0000098)	0.0016	4/6 (1)	3e-05	14.7	248695	known
PEL 208	Deletion	Y	14309618	14323483	Tall stature (HP:0000098)	0.0016	4/6 (1)	3e-05	14.7	248733	known
PEL 208	Deletion	Y	14309618	14323483	Tall stature (HP:0000098)	0.0016	4/6 (1)	3e-05	14.7	248712	known
PEL 208	Deletion	Y	14309618	14323483	Tall stature (HP:0000098)	0.0016	4/6 (1)	3e-05	14.7	248655	known
PEL 208	Deletion	Y	14309618	14323483	Tall stature (HP:0000098)	0.0016	4/6 (1)	3e-05	14.7	248695	known
PEL 208	Duplication	X	91389457	91538630	Tall stature (HP:0000098)	0.0016	4/6 (1)	3e-05	14.7	248733	known
PEL 208	Duplication	X	91389457	91538630	Tall stature (HP:0000098)	0.0016	4/6 (1)	3e-05	14.7	248712	known
PEL 208	Duplication	X	91389457	91538630	Tall stature (HP:0000098)	0.0016	4/6 (1)	3e-05	14.7	248655	known
PEL 208	Duplication	X	91389457	91538630	Tall stature (HP:0000098)	0.0016	4/6 (1)	3e-05	14.7	248695	known
PEL 218	Deletion	Y	14309618	14323483	Tall stature (HP:0000098)	0.0022	4/6 (1)	3e-05	14.7	248712	known
PEL 218	Deletion	Y	14309618	14323483	Tall stature (HP:0000098)	0.0022	4/6 (1)	3e-05	14.7	248695	known
PEL 218	Deletion	Y	14309618	14323483	Tall stature (HP:0000098)	0.0022	4/6 (1)	3e-05	14.7	248655	known
PEL 218	Deletion	Y	14309618	14323483	Tall stature (HP:0000098)	0.0022	4/6 (1)	3e-05	14.7	248733	known
PEL 218	Deletion	Y	14401566	14430226	Tall stature (HP:0000098)	0.0022	4/6 (1)	3e-05	14.7	248712	known
PEL 218	Deletion	Y	14401566	14430226	Tall stature (HP:0000098)	0.0022	4/6 (1)	3e-05	14.7	248695	known
PEL 218	Deletion	Y	14401566	14430226	Tall stature (HP:0000098)	0.0022	4/6 (1)	3e-05	14.7	248655	known
PEL 218	Deletion	Y	14401566	14430226	Tall stature (HP:0000098)	0.0022	4/6 (1)	3e-05	14.7	248733	known
PEL 218	Duplication	X	91389457	91538630	Tall stature (HP:0000098)	0.0022	4/6 (1)	3e-05	14.7	248712	known
PEL 218	Duplication	X	91389457	91538630	Tall stature (HP:0000098)	0.0022	4/6 (1)	3e-05	14.7	248695	known
PEL 218	Duplication	X	91389457	91538630	Tall stature (HP:0000098)	0.0022	4/6 (1)	3e-05	14.7	248655	known
PEL 218	Duplication	X	91389457	91538630	Tall stature (HP:0000098)	0.0022	4/6 (1)	3e-05	14.7	248733	known
PEL 232	Deletion	19	13081794	13145539	Tall stature (HP:0000098)	0.0029	4/7 (1)	3e-05	14.7	2690	novel
PEL 232	Deletion	19	13081794	13145539	Tall stature (HP:0000098)	0.0029	4/7 (1)	3e-05	14.7	3820	novel
PEL 232	Deletion	19	13081794	13145539	Tall stature (HP:0000098)	0.0029	4/7 (1)	3e-05	14.7	251206	novel
PEL 232	Deletion	19	13081794	13145539	Tall stature (HP:0000098)	0.0029	4/7 (1)	3e-05	14.7	265328	novel
PEL 253	Deletion	Y	14309618	14323483	Tall stature (HP:0000098)	0.0046	4/7 (1)	3e-05	14.7	248733	known
PEL 253	Deletion	Y	14309618	14323483	Tall stature (HP:0000098)	0.0046	4/7 (1)	3e-05	14.7	248695	known
PEL 253	Deletion	Y	14309618	14323483	Tall stature (HP:0000098)	0.0046	4/7 (1)	3e-05	14.7	248655	known
PEL 253	Deletion	Y	14309618	14323483	Tall stature (HP:0000098)	0.0046	4/7 (1)	3e-05	14.7	248712	known
PEL 253	Duplication	X	91389457	91538630	Tall stature (HP:0000098)	0.0046	4/7 (1)	3e-05	14.7	248733	known
PEL 253	Duplication	X	91389457	91538630	Tall stature (HP:0000098)	0.0046	4/7 (1)	3e-05	14.7	248695	known
PEL 253	Duplication	X	91389457	91538630	Tall stature (HP:0000098)	0.0046	4/7 (1)	3e-05	14.7	248655	known
PEL 253	Duplication	X	91389457	91538630	Tall stature (HP:0000098)	0.0046	4/7 (1)	3e-05	14.7	248712	known
PEL 253	Deletion	Y	14401566	14430226	Tall stature (HP:0000098)	0.0046	4/7 (1)	3e-05	14.7	248733	known
PEL 253	Deletion	Y	14401566	14430226	Tall stature (HP:0000098)	0.0046	4/7 (1)	3e-05	14.7	248695	known
PEL 253	Deletion	Y	14401566	14430226	Tall stature (HP:0000098)	0.0046	4/7 (1)	3e-05	14.7	248655	known
PEL 253	Deletion	Y	14401566	14430226	Tall stature (HP:0000098)	0.0046	4/7 (1)	3e-05	14.7	248712	known
PEL 271	Duplication	X	91389457	91538630	Tall stature (HP:0000098)	0.0059	4/7 (1)	3e-05	14.7	248712	known
PEL 271	Duplication	X	91389457	91538630	Tall stature (HP:0000098)	0.0059	4/7 (1)	3e-05	14.7	248733	known
PEL 271	Duplication	X	91389457	91538630	Tall stature (HP:0000098)	0.0059	4/7 (1)	3e-05	14.7	248655	known
PEL 271	Duplication	X	91389457	91538630	Tall stature (HP:0000098)	0.0059	4/7 (1)	3e-05	14.7	248695	known
PEL 271	Deletion	Y	14309618	14323483	Tall stature (HP:0000098)	0.0059	4/7 (1)	3e-05	14.7	248712	known
PEL 271	Deletion	Y	14309618	14323483	Tall stature (HP:0000098)	0.0059	4/7 (1)	3e-05	14.7	248733	known
PEL 271	Deletion	Y	14309618	14323483	Tall stature (HP:0000098)	0.0059	4/7 (1)	3e-05	14.7	248655	known
PEL 271	Deletion	Y	14309618	14323483	Tall stature (HP:0000098)	0.0059	4/7 (1)	3e-05	14.7	248695	known
PEL 271	Deletion	Y	14401566	14430226	Tall stature (HP:0000098)	0.0059	4/7 (1)	3e-05	14.7	248712	known
PEL 271	Deletion	Y	14401566	14430226	Tall stature (HP:0000098)	0.0059	4/7 (1)	3e-05	14.7	248733	known
PEL 271	Deletion	Y	14401566	14430226	Tall stature (HP:0000098)	0.0059	4/7 (1)	3e-05	14.7	248655	known
PEL 271	Deletion	Y	14401566	14430226	Tall stature (HP:0000098)	0.0059	4/7 (1)	3e-05	14.7	248695	known
PEL 36	Deletion	8	8159791	8353721	Malformation of the heart and great vessels (HP:0002564)	1.7e-08	14/21 (24)	3e-05	2.5	268599	known
PEL 36	Deletion	8	8159791	8353721	Malformation of the heart and great vessels (HP:0002564)	1.7e-08	14/21 (24)	3e-05	2.5	267780	known
PEL 36	Deletion	8	8159791	8353721	Malformation of the heart and great vessels (HP:0002564)	1.7e-08	14/21 (24)	3e-05	2.5	251419	known
PEL 36	Deletion	8	8159791	8353721	Malformation of the heart and great vessels (HP:0002564)	1.7e-08	14/21 (24)	3e-05	2.5	249004	known
PEL 36	Deletion	8	8159791	8353721	Malformation of the heart and great vessels (HP:0002564)	1.7e-08	14/21 (24)	3e-05	2.5	265709	known
PEL 36	Deletion	8	8159791	8353721	Malformation of the heart and great vessels (HP:0002564)	1.7e-08	14/21 (24)	3e-05	2.5	268601	known
PEL 36	Deletion	8	8159791	8353721	Malformation of the heart and great vessels (HP:0002564)	1.7e-08	14/21 (24)	3e-05	2.5	128	known
PEL 36	Deletion	8	8159791	8353721	Malformation of the heart and great vessels (HP:0002564)	1.7e-08	14/21 (24)	3e-05	2.5	2531	known
PEL 36	Deletion	8	8159791	8353721	Malformation of the heart and great vessels (HP:0002564)	1.7e-08	14/21 (24)	3e-05	2.5	589	known
PEL 36	Deletion	8	8159791	8353721	Malformation of the heart and great vessels (HP:0002564)	1.7e-08	14/21 (24)	3e-05	2.5	259251	known
PEL 36	Deletion	8	8159791	8353721	Malformation of the heart and great vessels (HP:0002564)	1.7e-08	14/21 (24)	3e-05	2.5	285990	known
PEL 36	Deletion	8	8159791	8353721	Malformation of the heart and great vessels (HP:0002564)	1.7e-08	14/21 (24)	3e-05	2.5	249521	known
PEL 36	Deletion	8	8159791	8353721	Malformation of the heart and great vessels (HP:0002564)	1.7e-08	14/21 (24)	3e-05	2.5	286734	known
PEL 36	Deletion	8	8159791	8353721	Malformation of the heart and great vessels (HP:0002564)	1.7e-08	14/21 (24)	3e-05	2.5	1351	known
PEL 96	Deletion	14	36940483	37657846	Abnormality of the endocrine system (HP:0000818)	1e-05	6/10 (2)	3e-07	11.5	250393	known
PEL 96	Deletion	14	36940483	37657846	Abnormality of the endocrine system (HP:0000818)	1e-05	6/10 (2)	3e-07	11.5	259803	known
PEL 96	Deletion	14	36940483	37657846	Abnormality of the endocrine system (HP:0000818)	1e-05	6/10 (2)	3e-07	11.5	260341	known
PEL 96	Deletion	14	36940483	37657846	Abnormality of the endocrine system (HP:0000818)	1e-05	6/10 (2)	3e-07	11.5	4439	known
PEL 96	Deletion	14	36940483	37657846	Abnormality of the endocrine system (HP:0000818)	1e-05	6/10 (2)	3e-07	11.5	256879	known
PEL 96	Deletion	14	36940483	37657846	Abnormality of the endocrine system (HP:0000818)	1e-05	6/10 (2)	3e-07	11.5	264332	known
PEL 28	Deletion	1	243298256	243994263	Abnormality of brain morphology (HP:0012443)	3e-09	16/18 (5)	3e-08	12.2	276524	known
PEL 28	Deletion	1	243298256	243994263	Abnormality of brain morphology (HP:0012443)	3e-09	16/18 (5)	3e-08	12.2	249729	known
PEL 28	Deletion	1	243298256	243994263	Abnormality of brain morphology (HP:0012443)	3e-09	16/18 (5)	3e-08	12.2	254276	known
PEL 28	Deletion	1	243298256	243994263	Abnormality of brain morphology (HP:0012443)	3e-09	16/18 (5)	3e-08	12.2	249405	known
PEL 28	Deletion	1	243298256	243994263	Abnormality of brain morphology (HP:0012443)	3e-09	16/18 (5)	3e-08	12.2	276523	known
PEL 28	Deletion	1	243298256	243994263	Abnormality of brain morphology (HP:0012443)	3e-09	16/18 (5)	3e-08	12.2	250468	known
PEL 28	Deletion	1	243298256	243994263	Abnormality of brain morphology (HP:0012443)	3e-09	16/18 (5)	3e-08	12.2	2219	known
PEL 28	Deletion	1	243298256	243994263	Abnormality of brain morphology (HP:0012443)	3e-09	16/18 (5)	3e-08	12.2	250915	known
PEL 28	Deletion	1	243298256	243994263	Abnormality of brain morphology (HP:0012443)	3e-09	16/18 (5)	3e-08	12.2	276520	known
PEL 28	Deletion	1	243298256	243994263	Abnormality of brain morphology (HP:0012443)	3e-09	16/18 (5)	3e-08	12.2	2762	known
PEL 28	Deletion	1	243298256	243994263	Abnormality of brain morphology (HP:0012443)	3e-09	16/18 (5)	3e-08	12.2	257903	known
PEL 28	Deletion	1	243298256	243994263	Abnormality of brain morphology (HP:0012443)	3e-09	16/18 (5)	3e-08	12.2	249647	known
PEL 28	Deletion	1	243298256	243994263	Abnormality of brain morphology (HP:0012443)	3e-09	16/18 (5)	3e-08	12.2	280373	known
PEL 28	Deletion	1	243298256	243994263	Abnormality of brain morphology (HP:0012443)	3e-09	16/18 (5)	3e-08	12.2	4092	known
PEL 28	Deletion	1	243298256	243994263	Abnormality of brain morphology (HP:0012443)	3e-09	16/18 (5)	3e-08	12.2	251177	known
PEL 28	Deletion	1	243298256	243994263	Abnormality of brain morphology (HP:0012443)	3e-09	16/18 (5)	3e-08	12.2	258477	known
PEL 88	Deletion	6	1612710	1970349	Hypertelorism (HP:0000316)	6.2e-06	9/16 (1)	3e-09	28	259712	known
PEL 88	Deletion	6	1612710	1970349	Hypertelorism (HP:0000316)	6.2e-06	9/16 (1)	3e-09	28	250205	known
PEL 88	Deletion	6	1612710	1970349	Hypertelorism (HP:0000316)	6.2e-06	9/16 (1)	3e-09	28	281883	known
PEL 88	Deletion	6	1612710	1970349	Hypertelorism (HP:0000316)	6.2e-06	9/16 (1)	3e-09	28	1556	known
PEL 88	Deletion	6	1612710	1970349	Hypertelorism (HP:0000316)	6.2e-06	9/16 (1)	3e-09	28	268314	known
PEL 88	Deletion	6	1612710	1970349	Hypertelorism (HP:0000316)	6.2e-06	9/16 (1)	3e-09	28	273907	known
PEL 88	Deletion	6	1612710	1970349	Hypertelorism (HP:0000316)	6.2e-06	9/16 (1)	3e-09	28	4669	known
PEL 88	Deletion	6	1612710	1970349	Hypertelorism (HP:0000316)	6.2e-06	9/16 (1)	3e-09	28	263783	known
PEL 88	Deletion	6	1612710	1970349	Hypertelorism (HP:0000316)	6.2e-06	9/16 (1)	3e-09	28	256958	known
PEL 223	Deletion	12	65056381	67564691	Short stature (HP:0004322)	0.0025	6/8 (14)	0.031	1.8	250332	known
PEL 223	Deletion	12	65056381	67564691	Short stature (HP:0004322)	0.0025	6/8 (14)	0.031	1.8	882	known
PEL 223	Deletion	12	65056381	67564691	Short stature (HP:0004322)	0.0025	6/8 (14)	0.031	1.8	3458	known
PEL 223	Deletion	12	65056381	67564691	Short stature (HP:0004322)	0.0025	6/8 (14)	0.031	1.8	883	known
PEL 223	Deletion	12	65056381	67564691	Short stature (HP:0004322)	0.0025	6/8 (14)	0.031	1.8	2473	known
PEL 223	Deletion	12	65056381	67564691	Short stature (HP:0004322)	0.0025	6/8 (14)	0.031	1.8	996	known
PEL 224	Deletion	12	65056381	67564691	Short stature (HP:0004322)	0.0025	6/8 (14)	0.031	1.8	996	known
PEL 224	Deletion	12	65056381	67564691	Short stature (HP:0004322)	0.0025	6/8 (14)	0.031	1.8	883	known
PEL 224	Deletion	12	65056381	67564691	Short stature (HP:0004322)	0.0025	6/8 (14)	0.031	1.8	2473	known
PEL 224	Deletion	12	65056381	67564691	Short stature (HP:0004322)	0.0025	6/8 (14)	0.031	1.8	250332	known
PEL 224	Deletion	12	65056381	67564691	Short stature (HP:0004322)	0.0025	6/8 (14)	0.031	1.8	882	known
PEL 224	Deletion	12	65056381	67564691	Short stature (HP:0004322)	0.0025	6/8 (14)	0.031	1.8	3458	known
PEL 230	Deletion	12	65056381	67564691	Short stature (HP:0004322)	0.0028	6/8 (14)	0.031	1.8	250332	known
PEL 230	Deletion	12	65056381	67564691	Short stature (HP:0004322)	0.0028	6/8 (14)	0.031	1.8	996	known
PEL 230	Deletion	12	65056381	67564691	Short stature (HP:0004322)	0.0028	6/8 (14)	0.031	1.8	3458	known
PEL 230	Deletion	12	65056381	67564691	Short stature (HP:0004322)	0.0028	6/8 (14)	0.031	1.8	883	known
PEL 230	Deletion	12	65056381	67564691	Short stature (HP:0004322)	0.0028	6/8 (14)	0.031	1.8	882	known
PEL 230	Deletion	12	65056381	67564691	Short stature (HP:0004322)	0.0028	6/8 (14)	0.031	1.8	2473	known
PEL 360	Deletion	13	42142101	42650237	Abnormal eye morphology (HP:0012372)	0.015	6/8 (2)	0.00032	11.5	992	novel
PEL 360	Deletion	13	42142101	42650237	Abnormal eye morphology (HP:0012372)	0.015	6/8 (2)	0.00032	11.5	286083	novel
PEL 360	Deletion	13	42142101	42650237	Abnormal eye morphology (HP:0012372)	0.015	6/8 (2)	0.00032	11.5	1728	novel
PEL 360	Deletion	13	42142101	42650237	Abnormal eye morphology (HP:0012372)	0.015	6/8 (2)	0.00032	11.5	280598	novel
PEL 360	Deletion	13	42142101	42650237	Abnormal eye morphology (HP:0012372)	0.015	6/8 (2)	0.00032	11.5	1304	novel
PEL 360	Deletion	13	42142101	42650237	Abnormal eye morphology (HP:0012372)	0.015	6/8 (2)	0.00032	11.5	285854	novel
PEL 231	Deletion	12	76768580	80293887	Abnormality of joint mobility (HP:0011729)	0.0028	5/8 (22)	0.033	1	1875	known
PEL 231	Deletion	12	76768580	80293887	Abnormality of joint mobility (HP:0011729)	0.0028	5/8 (22)	0.033	1	1582	known
PEL 231	Deletion	12	76768580	80293887	Abnormality of joint mobility (HP:0011729)	0.0028	5/8 (22)	0.033	1	2343	known
PEL 231	Deletion	12	76768580	80293887	Abnormality of joint mobility (HP:0011729)	0.0028	5/8 (22)	0.033	1	261816	known
PEL 231	Deletion	12	76768580	80293887	Abnormality of joint mobility (HP:0011729)	0.0028	5/8 (22)	0.033	1	260801	known
PEL 265	Deletion	12	76768580	80293887	Abnormality of joint mobility (HP:0011729)	0.0057	5/9 (22)	0.033	1	1875	known
PEL 265	Deletion	12	76768580	80293887	Abnormality of joint mobility (HP:0011729)	0.0057	5/9 (22)	0.033	1	1582	known
PEL 265	Deletion	12	76768580	80293887	Abnormality of joint mobility (HP:0011729)	0.0057	5/9 (22)	0.033	1	2343	known
PEL 265	Deletion	12	76768580	80293887	Abnormality of joint mobility (HP:0011729)	0.0057	5/9 (22)	0.033	1	260801	known
PEL 265	Deletion	12	76768580	80293887	Abnormality of joint mobility (HP:0011729)	0.0057	5/9 (22)	0.033	1	261816	known
PEL 26	Deletion	8	8159791	8353721	Abnormality of the cardiovascular system (HP:0001626)	1.2e-09	16/21 (24)	3.3e-05	2.8	268601	known
PEL 26	Deletion	8	8159791	8353721	Abnormality of the cardiovascular system (HP:0001626)	1.2e-09	16/21 (24)	3.3e-05	2.8	265709	known
PEL 26	Deletion	8	8159791	8353721	Abnormality of the cardiovascular system (HP:0001626)	1.2e-09	16/21 (24)	3.3e-05	2.8	250313	known
PEL 26	Deletion	8	8159791	8353721	Abnormality of the cardiovascular system (HP:0001626)	1.2e-09	16/21 (24)	3.3e-05	2.8	267780	known
PEL 26	Deletion	8	8159791	8353721	Abnormality of the cardiovascular system (HP:0001626)	1.2e-09	16/21 (24)	3.3e-05	2.8	259251	known
PEL 26	Deletion	8	8159791	8353721	Abnormality of the cardiovascular system (HP:0001626)	1.2e-09	16/21 (24)	3.3e-05	2.8	1351	known
PEL 26	Deletion	8	8159791	8353721	Abnormality of the cardiovascular system (HP:0001626)	1.2e-09	16/21 (24)	3.3e-05	2.8	286734	known
PEL 26	Deletion	8	8159791	8353721	Abnormality of the cardiovascular system (HP:0001626)	1.2e-09	16/21 (24)	3.3e-05	2.8	249521	known
PEL 26	Deletion	8	8159791	8353721	Abnormality of the cardiovascular system (HP:0001626)	1.2e-09	16/21 (24)	3.3e-05	2.8	128	known
PEL 26	Deletion	8	8159791	8353721	Abnormality of the cardiovascular system (HP:0001626)	1.2e-09	16/21 (24)	3.3e-05	2.8	277490	known
PEL 26	Deletion	8	8159791	8353721	Abnormality of the cardiovascular system (HP:0001626)	1.2e-09	16/21 (24)	3.3e-05	2.8	2531	known
PEL 26	Deletion	8	8159791	8353721	Abnormality of the cardiovascular system (HP:0001626)	1.2e-09	16/21 (24)	3.3e-05	2.8	589	known
PEL 26	Deletion	8	8159791	8353721	Abnormality of the cardiovascular system (HP:0001626)	1.2e-09	16/21 (24)	3.3e-05	2.8	249004	known
PEL 26	Deletion	8	8159791	8353721	Abnormality of the cardiovascular system (HP:0001626)	1.2e-09	16/21 (24)	3.3e-05	2.8	268599	known
PEL 26	Deletion	8	8159791	8353721	Abnormality of the cardiovascular system (HP:0001626)	1.2e-09	16/21 (24)	3.3e-05	2.8	251419	known
PEL 26	Deletion	8	8159791	8353721	Abnormality of the cardiovascular system (HP:0001626)	1.2e-09	16/21 (24)	3.3e-05	2.8	285990	known
PEL 104	Duplication	17	1117153	1134823	Abnormality of limb bone morphology (HP:0002813)	1.9e-05	21/33 (1)	3.3e-12	47.6	258565	novel
PEL 104	Duplication	17	1117153	1134823	Abnormality of limb bone morphology (HP:0002813)	1.9e-05	21/33 (1)	3.3e-12	47.6	258567	novel
PEL 104	Duplication	17	1117153	1134823	Abnormality of limb bone morphology (HP:0002813)	1.9e-05	21/33 (1)	3.3e-12	47.6	258563	novel
PEL 104	Duplication	17	1117153	1134823	Abnormality of limb bone morphology (HP:0002813)	1.9e-05	21/33 (1)	3.3e-12	47.6	2765	novel
PEL 104	Duplication	17	1117153	1134823	Abnormality of limb bone morphology (HP:0002813)	1.9e-05	21/33 (1)	3.3e-12	47.6	258571	novel
PEL 104	Duplication	17	1117153	1134823	Abnormality of limb bone morphology (HP:0002813)	1.9e-05	21/33 (1)	3.3e-12	47.6	261080	novel
PEL 104	Duplication	17	1117153	1134823	Abnormality of limb bone morphology (HP:0002813)	1.9e-05	21/33 (1)	3.3e-12	47.6	273517	novel
PEL 104	Duplication	17	1117153	1134823	Abnormality of limb bone morphology (HP:0002813)	1.9e-05	21/33 (1)	3.3e-12	47.6	258557	novel
PEL 104	Duplication	17	1117153	1134823	Abnormality of limb bone morphology (HP:0002813)	1.9e-05	21/33 (1)	3.3e-12	47.6	258566	novel
PEL 104	Duplication	17	1117153	1134823	Abnormality of limb bone morphology (HP:0002813)	1.9e-05	21/33 (1)	3.3e-12	47.6	258569	novel
PEL 104	Duplication	17	1117153	1134823	Abnormality of limb bone morphology (HP:0002813)	1.9e-05	21/33 (1)	3.3e-12	47.6	254240	novel
PEL 104	Duplication	17	1117153	1134823	Abnormality of limb bone morphology (HP:0002813)	1.9e-05	21/33 (1)	3.3e-12	47.6	258558	novel
PEL 104	Duplication	17	1117153	1134823	Abnormality of limb bone morphology (HP:0002813)	1.9e-05	21/33 (1)	3.3e-12	47.6	258562	novel
PEL 104	Duplication	17	1117153	1134823	Abnormality of limb bone morphology (HP:0002813)	1.9e-05	21/33 (1)	3.3e-12	47.6	258555	novel
PEL 104	Duplication	17	1117153	1134823	Abnormality of limb bone morphology (HP:0002813)	1.9e-05	21/33 (1)	3.3e-12	47.6	258552	novel
PEL 104	Duplication	17	1117153	1134823	Abnormality of limb bone morphology (HP:0002813)	1.9e-05	21/33 (1)	3.3e-12	47.6	258570	novel
PEL 104	Duplication	17	1117153	1134823	Abnormality of limb bone morphology (HP:0002813)	1.9e-05	21/33 (1)	3.3e-12	47.6	258561	novel
PEL 104	Duplication	17	1117153	1134823	Abnormality of limb bone morphology (HP:0002813)	1.9e-05	21/33 (1)	3.3e-12	47.6	258559	novel
PEL 104	Duplication	17	1117153	1134823	Abnormality of limb bone morphology (HP:0002813)	1.9e-05	21/33 (1)	3.3e-12	47.6	258553	novel
[truncated: 1,532 more rows]
