# Supplementary material for: Systematic identification of phenotypically enriched loci using a patient network of genomic disorders
Source: BMC Genomics. 2016 Mar 15;17:232. doi: 10.1186/s12864-016-2569-6 (PMC4792099; doi:10.1186/s12864-016-2569-6)
Supplement: Additional file 4: Table S3. — Relationship between Phenotypically enriched loci (PELs) and genomic disorders used from ClinVar, OMIM phenotypes caused by likely pathogenic and pathogenic CNVs from ClinVar. (XLSX 64 kb) [file 12864_2016_2569_MOESM4_ESM.xlsx]

## Sheet: MANUSCRIPT_Table_2_Supplementar
PEL ID	type	chr	start	Length (Kb)	Phenotype (HPO Term)	P value enrichment	Cases/Carriers (Controls)	P value genetic association	Penetrance	OMIM
PEL 174	d	1	242987796	216.997	Microcephaly (HP:0000252)	0.00067	10/19 (27)	0.01	1.6	120000
PEL 174	d	1	242987796	216.997	Microcephaly (HP:0000252)	0.00067	10/19 (27)	0.01	1.6	217990
PEL 174	d	1	242987796	216.997	Microcephaly (HP:0000252)	0.00067	10/19 (27)	0.01	1.6	603596
PEL 252	d	1	173834684	305.543	Short stature (HP:0004322)	0.0045	6/8 (5)	0.0011	4.9	219050
PEL 252	d	1	173834684	305.543	Short stature (HP:0004322)	0.0045	6/8 (5)	0.0011	4.9	613118
PEL 198	d	1	245000346	72.539	Abnormality of brain morphology (HP:0012443)	0.0012	13/22 (1)	1.1e-08	36	120000
PEL 198	d	1	245000346	72.539	Abnormality of brain morphology (HP:0012443)	0.0012	13/22 (1)	1.1e-08	36	217990
PEL 198	d	1	245000346	72.539	Abnormality of brain morphology (HP:0012443)	0.0012	13/22 (1)	1.1e-08	36	603596
PEL 16	d	1	243552007	186.668	Aplasia/Hypoplasia of the cerebrum (HP:0007364)	1.7e-10	16/19 (5)	1.1e-09	12.2	120000
PEL 16	d	1	243552007	186.668	Aplasia/Hypoplasia of the cerebrum (HP:0007364)	1.7e-10	16/19 (5)	1.1e-09	12.2	217990
PEL 16	d	1	243552007	186.668	Aplasia/Hypoplasia of the cerebrum (HP:0007364)	1.7e-10	16/19 (5)	1.1e-09	12.2	603596
PEL 16	d	1	243552007	186.668	Aplasia/Hypoplasia of the cerebrum (HP:0007364)	1.7e-10	16/19 (5)	1.1e-09	12.2	613615
PEL 195	d	1	243552007	186.668	Abnormality of the skull (HP:0000929)	0.0011	14/19 (5)	1.3e-05	10.8	120000
PEL 195	d	1	243552007	186.668	Abnormality of the skull (HP:0000929)	0.0011	14/19 (5)	1.3e-05	10.8	217990
PEL 195	d	1	243552007	186.668	Abnormality of the skull (HP:0000929)	0.0011	14/19 (5)	1.3e-05	10.8	603596
PEL 195	d	1	243552007	186.668	Abnormality of the skull (HP:0000929)	0.0011	14/19 (5)	1.3e-05	10.8	613615
PEL 193	d	1	243786018	126.15	Abnormality of the skull (HP:0000929)	0.0011	14/19 (0)	1.3e-08	100	120000
PEL 193	d	1	243786018	126.15	Abnormality of the skull (HP:0000929)	0.0011	14/19 (0)	1.3e-08	100	217990
PEL 193	d	1	243786018	126.15	Abnormality of the skull (HP:0000929)	0.0011	14/19 (0)	1.3e-08	100	603596
PEL 73	d	1	243181712	23.081	Aplasia/Hypoplasia of the cerebrum (HP:0007364)	2.1e-06	13/19 (18)	0.00014	3	120000
PEL 73	d	1	243181712	23.081	Aplasia/Hypoplasia of the cerebrum (HP:0007364)	2.1e-06	13/19 (18)	0.00014	3	217990
PEL 73	d	1	243181712	23.081	Aplasia/Hypoplasia of the cerebrum (HP:0007364)	2.1e-06	13/19 (18)	0.00014	3	603596
PEL 142	d	1	243981716	887.564	Abnormality of brain morphology (HP:0012443)	0.00022	13/20 (5)	1.5e-06	10.1	120000
PEL 142	d	1	243981716	887.564	Abnormality of brain morphology (HP:0012443)	0.00022	13/20 (5)	1.5e-06	10.1	217990
PEL 142	d	1	243981716	887.564	Abnormality of brain morphology (HP:0012443)	0.00022	13/20 (5)	1.5e-06	10.1	603596
PEL 245	d	1	241788447	170.88	Microcephaly (HP:0000252)	0.0038	7/11 (2)	1.8e-05	13.1	120000
PEL 245	d	1	241788447	170.88	Microcephaly (HP:0000252)	0.0038	7/11 (2)	1.8e-05	13.1	217990
PEL 245	d	1	241788447	170.88	Microcephaly (HP:0000252)	0.0038	7/11 (2)	1.8e-05	13.1	603596
PEL 25	d	1	243981716	12.547	Aplasia/Hypoplasia of the cerebrum (HP:0007364)	1.2e-09	15/18 (0)	1.8e-12	100	120000
PEL 25	d	1	243981716	12.547	Aplasia/Hypoplasia of the cerebrum (HP:0007364)	1.2e-09	15/18 (0)	1.8e-12	100	217990
PEL 25	d	1	243981716	12.547	Aplasia/Hypoplasia of the cerebrum (HP:0007364)	1.2e-09	15/18 (0)	1.8e-12	100	603596
PEL 180	d	1	243981716	887.564	Aplasia/Hypoplasia of the cerebrum (HP:0007364)	0.00081	11/20 (5)	1.9e-06	8.7	120000
PEL 180	d	1	243981716	887.564	Aplasia/Hypoplasia of the cerebrum (HP:0007364)	0.00081	11/20 (5)	1.9e-06	8.7	217990
PEL 180	d	1	243981716	887.564	Aplasia/Hypoplasia of the cerebrum (HP:0007364)	0.00081	11/20 (5)	1.9e-06	8.7	603596
PEL 50	d	1	243552007	186.668	Microcephaly (HP:0000252)	2.5e-07	13/19 (5)	2e-08	10.1	120000
PEL 50	d	1	243552007	186.668	Microcephaly (HP:0000252)	2.5e-07	13/19 (5)	2e-08	10.1	217990
PEL 50	d	1	243552007	186.668	Microcephaly (HP:0000252)	2.5e-07	13/19 (5)	2e-08	10.1	603596
PEL 50	d	1	243552007	186.668	Microcephaly (HP:0000252)	2.5e-07	13/19 (5)	2e-08	10.1	613615
PEL 112	d	1	241788447	170.88	Aplasia/Hypoplasia of the cerebrum (HP:0007364)	3.3e-05	9/11 (2)	2.1e-06	16.3	120000
PEL 112	d	1	241788447	170.88	Aplasia/Hypoplasia of the cerebrum (HP:0007364)	3.3e-05	9/11 (2)	2.1e-06	16.3	217990
PEL 112	d	1	241788447	170.88	Aplasia/Hypoplasia of the cerebrum (HP:0007364)	3.3e-05	9/11 (2)	2.1e-06	16.3	603596
PEL 57	d	1	241935720	23.607	Abnormality of brain morphology (HP:0012443)	5e-07	12/13 (2)	2.1e-07	20.6	120000
PEL 57	d	1	241935720	23.607	Abnormality of brain morphology (HP:0012443)	5e-07	12/13 (2)	2.1e-07	20.6	217990
PEL 57	d	1	241935720	23.607	Abnormality of brain morphology (HP:0012443)	5e-07	12/13 (2)	2.1e-07	20.6	603596
PEL 9	d	1	243552007	186.668	Abnormality of brain morphology (HP:0012443)	1.2e-11	18/19 (5)	2.2e-09	13.5	120000
PEL 9	d	1	243552007	186.668	Abnormality of brain morphology (HP:0012443)	1.2e-11	18/19 (5)	2.2e-09	13.5	217990
PEL 9	d	1	243552007	186.668	Abnormality of brain morphology (HP:0012443)	1.2e-11	18/19 (5)	2.2e-09	13.5	603596
PEL 9	d	1	243552007	186.668	Abnormality of brain morphology (HP:0012443)	1.2e-11	18/19 (5)	2.2e-09	13.5	613615
PEL 12	d	1	243981716	12.547	Abnormality of brain morphology (HP:0012443)	6.7e-11	17/18 (0)	2.2e-12	100	120000
PEL 12	d	1	243981716	12.547	Abnormality of brain morphology (HP:0012443)	6.7e-11	17/18 (0)	2.2e-12	100	217990
PEL 12	d	1	243981716	12.547	Abnormality of brain morphology (HP:0012443)	6.7e-11	17/18 (0)	2.2e-12	100	603596
PEL 206	d	1	248657361	17.734	Abnormality of the cerebrum (HP:0002060)	0.0016	8/11 (16)	0.023	2.1	217990
PEL 206	d	1	248657361	17.734	Abnormality of the cerebrum (HP:0002060)	0.0016	8/11 (16)	0.023	2.1	603596
PEL 326	d	1	243181712	23.081	Aplasia/Hypoplasia of the cerebrum (HP:0007364)	0.011	8/14 (18)	0.024	1.9	120000
PEL 326	d	1	243181712	23.081	Aplasia/Hypoplasia of the cerebrum (HP:0007364)	0.011	8/14 (18)	0.024	1.9	217990
PEL 326	d	1	243181712	23.081	Aplasia/Hypoplasia of the cerebrum (HP:0007364)	0.011	8/14 (18)	0.024	1.9	603596
PEL 53	d	1	243181712	23.081	Abnormality of brain morphology (HP:0012443)	3.6e-07	15/19 (18)	0.00024	3.5	120000
PEL 53	d	1	243181712	23.081	Abnormality of brain morphology (HP:0012443)	3.6e-07	15/19 (18)	0.00024	3.5	217990
PEL 53	d	1	243181712	23.081	Abnormality of brain morphology (HP:0012443)	3.6e-07	15/19 (18)	0.00024	3.5	603596
PEL 40	d	1	243298256	696.007	Aplasia/Hypoplasia of the cerebrum (HP:0007364)	3.3e-08	14/18 (5)	2.4e-08	10.8	120000
PEL 40	d	1	243298256	696.007	Aplasia/Hypoplasia of the cerebrum (HP:0007364)	3.3e-08	14/18 (5)	2.4e-08	10.8	217990
PEL 40	d	1	243298256	696.007	Aplasia/Hypoplasia of the cerebrum (HP:0007364)	3.3e-08	14/18 (5)	2.4e-08	10.8	603596
PEL 40	d	1	243298256	696.007	Aplasia/Hypoplasia of the cerebrum (HP:0007364)	3.3e-08	14/18 (5)	2.4e-08	10.8	613615
PEL 254	d	1	1627899	35.861	Abnormality of the ocular region (HP:0000284)	0.0046	17/31 (2)	2.4e-09	26.9	601665
PEL 162	d	1	248657361	17.734	Abnormality of brain morphology (HP:0012443)	0.00046	9/11 (16)	0.027	2.4	217990
PEL 162	d	1	248657361	17.734	Abnormality of brain morphology (HP:0012443)	0.00046	9/11 (16)	0.027	2.4	603596
PEL 28	d	1	243298256	696.007	Abnormality of brain morphology (HP:0012443)	3e-09	16/18 (5)	3e-08	12.2	120000
PEL 28	d	1	243298256	696.007	Abnormality of brain morphology (HP:0012443)	3e-09	16/18 (5)	3e-08	12.2	217990
PEL 28	d	1	243298256	696.007	Abnormality of brain morphology (HP:0012443)	3e-09	16/18 (5)	3e-08	12.2	603596
PEL 28	d	1	243298256	696.007	Abnormality of brain morphology (HP:0012443)	3e-09	16/18 (5)	3e-08	12.2	613615
PEL 103	d	1	241788447	170.88	Abnormality of brain morphology (HP:0012443)	1.6e-05	10/11 (2)	3.5e-06	17.8	120000
PEL 103	d	1	241788447	170.88	Abnormality of brain morphology (HP:0012443)	1.6e-05	10/11 (2)	3.5e-06	17.8	217990
PEL 103	d	1	241788447	170.88	Abnormality of brain morphology (HP:0012443)	1.6e-05	10/11 (2)	3.5e-06	17.8	603596
PEL 337	d	1	248657361	17.734	Aplasia/Hypoplasia of the cerebrum (HP:0007364)	0.012	7/11 (16)	0.037	1.9	217990
PEL 332	d	1	248657361	17.734	Aplasia/Hypoplasia of the cerebrum (HP:0007364)	0.012	7/11 (16)	0.037	1.9	217990
PEL 342	d	1	248657361	17.734	Aplasia/Hypoplasia of the cerebrum (HP:0007364)	0.013	7/11 (16)	0.037	1.9	217990
PEL 342	d	1	248657361	17.734	Aplasia/Hypoplasia of the cerebrum (HP:0007364)	0.013	7/11 (16)	0.037	1.9	603596
PEL 337	d	1	248657361	17.734	Aplasia/Hypoplasia of the cerebrum (HP:0007364)	0.012	7/11 (16)	0.037	1.9	603596
PEL 332	d	1	248657361	17.734	Aplasia/Hypoplasia of the cerebrum (HP:0007364)	0.012	7/11 (16)	0.037	1.9	603596
PEL 15	d	1	243786018	126.15	Aplasia/Hypoplasia of the cerebrum (HP:0007364)	1.6e-10	16/19 (0)	3.8e-13	100	120000
PEL 15	d	1	243786018	126.15	Aplasia/Hypoplasia of the cerebrum (HP:0007364)	1.6e-10	16/19 (0)	3.8e-13	100	217990
PEL 15	d	1	243786018	126.15	Aplasia/Hypoplasia of the cerebrum (HP:0007364)	1.6e-10	16/19 (0)	3.8e-13	100	603596
PEL 328	d	1	243181712	23.081	Abnormality of brain morphology (HP:0012443)	0.011	9/14 (18)	0.043	2.1	120000
PEL 328	d	1	243181712	23.081	Abnormality of brain morphology (HP:0012443)	0.011	9/14 (18)	0.043	2.1	217990
PEL 328	d	1	243181712	23.081	Abnormality of brain morphology (HP:0012443)	0.011	9/14 (18)	0.043	2.1	603596
PEL 352	d	1	241935720	23.607	Abnormality of the skull (HP:0000929)	0.014	10/13 (2)	4.3e-05	17.8	120000
PEL 352	d	1	241935720	23.607	Abnormality of the skull (HP:0000929)	0.014	10/13 (2)	4.3e-05	17.8	217990
PEL 352	d	1	241935720	23.607	Abnormality of the skull (HP:0000929)	0.014	10/13 (2)	4.3e-05	17.8	603596
PEL 240	d	1	243981716	12.547	Abnormality of the skull (HP:0000929)	0.0033	13/18 (0)	4.5e-08	100	120000
PEL 240	d	1	243981716	12.547	Abnormality of the skull (HP:0000929)	0.0033	13/18 (0)	4.5e-08	100	217990
PEL 240	d	1	243981716	12.547	Abnormality of the skull (HP:0000929)	0.0033	13/18 (0)	4.5e-08	100	603596
PEL 110	d	1	243298256	696.007	Microcephaly (HP:0000252)	2.6e-05	11/18 (5)	4.7e-07	8.7	120000
PEL 110	d	1	243298256	696.007	Microcephaly (HP:0000252)	2.6e-05	11/18 (5)	4.7e-07	8.7	217990
PEL 110	d	1	243298256	696.007	Microcephaly (HP:0000252)	2.6e-05	11/18 (5)	4.7e-07	8.7	603596
PEL 110	d	1	243298256	696.007	Microcephaly (HP:0000252)	2.6e-05	11/18 (5)	4.7e-07	8.7	613615
PEL 8	d	1	243786018	126.15	Abnormality of brain morphology (HP:0012443)	1.1e-11	18/19 (0)	5.4e-13	100	120000
PEL 8	d	1	243786018	126.15	Abnormality of brain morphology (HP:0012443)	1.1e-11	18/19 (0)	5.4e-13	100	217990
PEL 8	d	1	243786018	126.15	Abnormality of brain morphology (HP:0012443)	1.1e-11	18/19 (0)	5.4e-13	100	603596
PEL 127	d	1	241935720	23.607	Microcephaly (HP:0000252)	8e-05	9/13 (2)	6.4e-07	16.3	120000
PEL 127	d	1	241935720	23.607	Microcephaly (HP:0000252)	8e-05	9/13 (2)	6.4e-07	16.3	217990
PEL 127	d	1	241935720	23.607	Microcephaly (HP:0000252)	8e-05	9/13 (2)	6.4e-07	16.3	603596
PEL 273	D	1	155939856	1340.44	Scoliosis (HP:0002650)	0.006	3/4 (8)	0.0067	1.6	212110
PEL 68	d	1	243981716	12.547	Microcephaly (HP:0000252)	1.7e-06	12/18 (0)	7.4e-11	100	120000
PEL 68	d	1	243981716	12.547	Microcephaly (HP:0000252)	1.7e-06	12/18 (0)	7.4e-11	100	217990
PEL 68	d	1	243981716	12.547	Microcephaly (HP:0000252)	1.7e-06	12/18 (0)	7.4e-11	100	603596
PEL 59	d	1	241935720	23.607	Aplasia/Hypoplasia of the cerebrum (HP:0007364)	6.7e-07	11/13 (2)	8.8e-08	19.2	120000
PEL 59	d	1	241935720	23.607	Aplasia/Hypoplasia of the cerebrum (HP:0007364)	6.7e-07	11/13 (2)	8.8e-08	19.2	217990
PEL 59	d	1	241935720	23.607	Aplasia/Hypoplasia of the cerebrum (HP:0007364)	6.7e-07	11/13 (2)	8.8e-08	19.2	603596
PEL 406	d	1	243298256	696.007	Abnormality of the skull (HP:0000929)	0.024	12/18 (5)	9.2e-05	9.4	120000
PEL 406	d	1	243298256	696.007	Abnormality of the skull (HP:0000929)	0.024	12/18 (5)	9.2e-05	9.4	217990
PEL 406	d	1	243298256	696.007	Abnormality of the skull (HP:0000929)	0.024	12/18 (5)	9.2e-05	9.4	603596
PEL 406	d	1	243298256	696.007	Abnormality of the skull (HP:0000929)	0.024	12/18 (5)	9.2e-05	9.4	613615
PEL 49	d	1	243786018	126.15	Microcephaly (HP:0000252)	2.4e-07	13/19 (0)	9.2e-12	100	120000
PEL 49	d	1	243786018	126.15	Microcephaly (HP:0000252)	2.4e-07	13/19 (0)	9.2e-12	100	217990
PEL 49	d	1	243786018	126.15	Microcephaly (HP:0000252)	2.4e-07	13/19 (0)	9.2e-12	100	603596
PEL 70	d	11	31802605	23.093	Aplasia/Hypoplasia affecting the eye (HP:0008056)	1.7e-06	5/8 (0)	1e-08	100	106210
PEL 230	d	12	65056381	2508.31	Short stature (HP:0004322)	0.0028	6/8 (14)	0.031	1.8	219000
PEL 224	d	12	65056381	2508.31	Short stature (HP:0004322)	0.0025	6/8 (14)	0.031	1.8	219000
PEL 223	d	12	65056381	2508.31	Short stature (HP:0004322)	0.0025	6/8 (14)	0.031	1.8	219000
PEL 265	d	12	76768580	3525.31	Abnormality of joint mobility (HP:0011729)	0.0057	5/9 (22)	0.033	1	109350
PEL 231	d	12	76768580	3525.31	Abnormality of joint mobility (HP:0011729)	0.0028	5/8 (22)	0.033	1	109350
PEL 2	d	13	48544437	1662.04	Retinoblastoma (HP:0009919)	3.7e-15	6/11 (286)	1.1e-06	0.1	180200
PEL 1	d	13	48544437	1662.04	Retinoblastoma (HP:0009919)	6.7e-16	6/9 (286)	1.1e-06	0.1	180200
PEL 21	d	13	100636630	2.412	Holoprosencephaly (HP:0001360)	7e-10	5/9 (2)	9.7e-11	9.8	609637
PEL 267	d	14	58205713	2251.8	Microcephaly (HP:0000252)	0.0057	5/6 (7)	0.012	3	217990
PEL 266	d	14	58205713	2251.8	Microcephaly (HP:0000252)	0.0057	5/6 (7)	0.012	3	217990
PEL 317	d	14	55242483	200.932	Abnormality of the eye (HP:0000478)	0.01	6/6 (0)	0.00018	100	248000
PEL 96	d	14	36940483	717.363	Abnormality of the endocrine system (HP:0000818)	1e-05	6/10 (2)	3e-07	11.5	118700
PEL 96	d	14	36940483	717.363	Abnormality of the endocrine system (HP:0000818)	1e-05	6/10 (2)	3e-07	11.5	217990
PEL 204	d	15	37951440	168.129	Cafe-au-lait spot (HP:0000957)	0.0015	3/5 (0)	1e-05	100	248000
PEL 302	d	15	25420800	9.779	Global developmental delay (HP:0001263)	0.0084	8/14 (15)	0.011	2.3	248000
PEL 138	d	15	37310981	204.544	Abnormality of the palate (HP:0000174)	0.00015	5/5 (0)	1.1e-05	100	248000
PEL 432	D	15	25184941	158.844	Abnormality of nervous system physiology (HP:0012638)	0.031	52/52 (0)	1.2e-13	100	191830
PEL 432	D	15	25184941	158.844	Abnormality of nervous system physiology (HP:0012638)	0.031	52/52 (0)	1.2e-13	100	262600
PEL 464	D	15	24371639	132.88	Abnormality of nervous system physiology (HP:0012638)	0.042	50/50 (20)	0.0014	9.8	191830
PEL 464	D	15	24371639	132.88	Abnormality of nervous system physiology (HP:0012638)	0.042	50/50 (20)	0.0014	9.8	262600
PEL 310	d	15	36606006	909.519	Abnormality of the thorax (HP:0000765)	0.0095	3/5 (4)	0.0015	3.1	248000
PEL 351	d	15	36606006	909.519	Abnormality of the thorax (HP:0000765)	0.013	3/5 (4)	0.0015	3.1	248000
PEL 313	d	15	36606006	909.519	Abnormality of the thorax (HP:0000765)	0.0096	3/5 (4)	0.0015	3.1	248000
PEL 447	D	15	27508444	357.569	Abnormality of nervous system physiology (HP:0012638)	0.037	51/51 (1)	2.6e-12	68.8	191830
PEL 447	D	15	27508444	357.569	Abnormality of nervous system physiology (HP:0012638)	0.037	51/51 (1)	2.6e-12	68.8	262600
PEL 322	d	15	37310981	1470.79	Abnormality of the palate (HP:0000174)	0.011	4/5 (10)	0.035	1.7	248000
PEL 466	D	15	28464299	0.17	Abnormality of nervous system physiology (HP:0012638)	0.043	50/50 (1)	4.2e-12	68.4	191830
PEL 151	d	15	100987919	305.755	Growth abnormality (HP:0001507)	0.00032	15/21 (6)	5.6e-06	9.8	614340
PEL 121	d	15	100824329	469.345	Growth delay (HP:0001510)	6.7e-05	13/21 (6)	8.4e-07	8.6	614340
PEL 292	d	15	37231466	284.059	Abnormality of the palate (HP:0000174)	0.0076	4/5 (0)	9.5e-05	100	248000
PEL 164	d	16	29849197	225.452	Abnormality of nervous system physiology (HP:0012638)	0.00049	93/94 (2)	1.1e-21	66.8	131500
PEL 164	d	16	29849197	225.452	Abnormality of nervous system physiology (HP:0012638)	0.00049	93/94 (2)	1.1e-21	66.8	142623
PEL 164	d	16	29849197	225.452	Abnormality of nervous system physiology (HP:0012638)	0.00049	93/94 (2)	1.1e-21	66.8	143465
PEL 164	d	16	29849197	225.452	Abnormality of nervous system physiology (HP:0012638)	0.00049	93/94 (2)	1.1e-21	66.8	145400
PEL 164	d	16	29849197	225.452	Abnormality of nervous system physiology (HP:0012638)	0.00049	93/94 (2)	1.1e-21	66.8	217990
PEL 164	d	16	29849197	225.452	Abnormality of nervous system physiology (HP:0012638)	0.00049	93/94 (2)	1.1e-21	66.8	248000
PEL 164	d	16	29849197	225.452	Abnormality of nervous system physiology (HP:0012638)	0.00049	93/94 (2)	1.1e-21	66.8	601665
PEL 164	d	16	29849197	225.452	Abnormality of nervous system physiology (HP:0012638)	0.00049	93/94 (2)	1.1e-21	66.8	603596
PEL 158	d	16	29707373	115.66	Abnormality of nervous system physiology (HP:0012638)	0.00041	94/95 (1)	7.2e-23	80.3	131500
PEL 158	d	16	29707373	115.66	Abnormality of nervous system physiology (HP:0012638)	0.00041	94/95 (1)	7.2e-23	80.3	142623
PEL 158	d	16	29707373	115.66	Abnormality of nervous system physiology (HP:0012638)	0.00041	94/95 (1)	7.2e-23	80.3	143465
PEL 158	d	16	29707373	115.66	Abnormality of nervous system physiology (HP:0012638)	0.00041	94/95 (1)	7.2e-23	80.3	145400
PEL 158	d	16	29707373	115.66	Abnormality of nervous system physiology (HP:0012638)	0.00041	94/95 (1)	7.2e-23	80.3	217990
PEL 158	d	16	29707373	115.66	Abnormality of nervous system physiology (HP:0012638)	0.00041	94/95 (1)	7.2e-23	80.3	248000
PEL 158	d	16	29707373	115.66	Abnormality of nervous system physiology (HP:0012638)	0.00041	94/95 (1)	7.2e-23	80.3	601665
PEL 158	d	16	29707373	115.66	Abnormality of nervous system physiology (HP:0012638)	0.00041	94/95 (1)	7.2e-23	80.3	603596
PEL 98	d	17	2365281	103.103	Lissencephaly (HP:0001339)	1e-05	3/4 (2)	2.3e-06	6.1	217990
PEL 278	d	17	1512910	38.81	Growth delay (HP:0001510)	0.0062	9/15 (2)	4.8e-06	16.3	217990
PEL 260	d	17	1512910	38.81	Growth abnormality (HP:0001507)	0.0052	11/15 (2)	8.5e-06	19.2	217990
PEL 269	d	19	18340910	854.694	Abnormality of the thumb (HP:0001172)	0.0057	3/4 (12)	0.011	1.1	132400
PEL 269	d	19	18340910	854.694	Abnormality of the thumb (HP:0001172)	0.0057	3/4 (12)	0.011	1.1	177170
PEL 269	d	19	18340910	854.694	Abnormality of the thumb (HP:0001172)	0.0057	3/4 (12)	0.011	1.1	272430
PEL 64	d	19	18340910	854.694	Atresia of the external auditory canal (HP:0000413)	8.1e-07	3/4 (12)	4.5e-06	1.1	132400
PEL 64	d	19	18340910	854.694	Atresia of the external auditory canal (HP:0000413)	8.1e-07	3/4 (12)	4.5e-06	1.1	177170
PEL 64	d	19	18340910	854.694	Atresia of the external auditory canal (HP:0000413)	8.1e-07	3/4 (12)	4.5e-06	1.1	272430
PEL 54	d	2	51147499	1.068	Autism (HP:0000717)	4.1e-07	15/28 (4)	1e-10	14	248000
PEL 102	d	2	51147499	24.691	Autistic behavior (HP:0000729)	1.5e-05	15/28 (4)	2.1e-09	14	248000
PEL 101	d	2	51121891	26.676	Autistic behavior (HP:0000729)	1.4e-05	15/28 (4)	2.1e-09	14	248000
PEL 214	d	2	198274696	3605.82	Abnormality of the palate (HP:0000174)	0.002	7/13 (15)	0.0023	2	611390
PEL 255	d	2	198274696	2028.32	Abnormality of the mouth (HP:0000153)	0.0049	11/16 (11)	0.0024	4.1	611390
PEL 268	d	2	51121891	26.676	Behavioral abnormality (HP:0000708)	0.0057	16/28 (4)	2.6e-07	14.7	248000
PEL 272	d	2	51147499	24.691	Behavioral abnormality (HP:0000708)	0.006	16/28 (4)	2.6e-07	14.7	248000
PEL 119	d	2	198274696	2028.32	Abnormality of the palate (HP:0000174)	6e-05	9/16 (11)	2.9e-05	3.4	611390
PEL 67	d	2	51147499	1.068	Autistic behavior (HP:0000729)	1.5e-06	16/28 (4)	4.3e-10	14.7	248000
PEL 282	d	2	50937444	44.728	Blepharophimosis (HP:0000581)	0.0066	3/4 (7)	0.0047	1.8	248000
PEL 282	d	2	48769087	20.393	Blepharophimosis (HP:0000581)	0.0066	3/4 (7)	0.0047	1.8	248000
PEL 160	d	2	51054308	94.259	Autistic behavior (HP:0000729)	0.00042	12/23 (8)	4.8e-06	6.1	248000
PEL 414	d	2	198274696	3605.82	Abnormality of the mouth (HP:0000153)	0.026	9/13 (15)	0.05	2.5	611390
PEL 140	d	2	51008023	3.482	Autistic behavior (HP:0000729)	0.0002	13/25 (7)	6.4e-07	7.4	248000
PEL 194	d	2	51147499	1.068	Behavioral abnormality (HP:0000708)	0.0011	17/28 (4)	8.9e-08	15.5	248000
PEL 445	d	21	47133982	41.2	Abnormality of the abdomen (HP:0001438)	0.036	6/10 (0)	9.2e-06	100	119540
PEL 458	D	3	197700707	68.912	Global developmental delay (HP:0001263)	0.04	6/10 (4)	0.0012	6.1	187350
PEL 143	d	4	82010051	103.906	Short stature (HP:0004322)	0.00023	8/11 (1)	1e-06	25.7	601665
PEL 187	d	4	182273855	1893.57	Aplasia/hypoplasia involving the skeleton (HP:0009115)	0.00092	8/15 (29)	0.02	1.2	217990
PEL 187	d	4	182273855	1893.57	Aplasia/hypoplasia involving the skeleton (HP:0009115)	0.00092	8/15 (29)	0.02	1.2	236600
PEL 295	d	4	82082415	31.542	Growth abnormality (HP:0001507)	0.0079	9/11 (0)	4.2e-06	100	601665
PEL 209	d	5	90066245	37.365	Seizures (HP:0001250)	0.0017	6/7 (0)	1.2e-05	100	120200
PEL 209	d	5	90066245	37.365	Seizures (HP:0001250)	0.0017	6/7 (0)	1.2e-05	100	216820
PEL 181	d	5	134638524	107.883	Abnormality of the joints of the upper limbs (HP:0009810)	0.002	3/5 (0)	1.3e-05	100	154800
PEL 386	d	5	92082491	66.26	Abnormality of the outer ear (HP:0000356)	0.018	6/8 (0)	2.3e-05	100	120200
PEL 386	d	5	92082491	66.26	Abnormality of the outer ear (HP:0000356)	0.018	6/8 (0)	2.3e-05	100	216820
PEL 386	d	5	92082491	66.26	Abnormality of the outer ear (HP:0000356)	0.018	6/8 (0)	2.3e-05	100	248000
PEL 425	D	5	42504504	180.403	Abnormality of the vertebral column (HP:0000925)	0.029	4/6 (0)	5.3e-05	100	123100
PEL 277	d	5	134638524	107.883	Abnormal joint morphology (HP:0001367)	0.006	4/5 (0)	6.2e-05	100	154800
PEL 181	d	5	134638524	107.883	Contractures of the joints of the upper limbs (HP:0100360)	0.00084	3/5 (0)	6.4e-06	100	154800
PEL 234	D	5	11213652	144.57	Abnormal hair pattern (HP:0010720)	0.0031	3/3 (0)	9.6e-05	100	123100
PEL 234	D	5	42504504	190.71	Abnormal hair pattern (HP:0010720)	0.0031	3/3 (0)	9.6e-05	100	123100
PEL 83	d	6	383951	193.564	Abnormality of the globe (HP:0012374)	3.5e-06	11/14 (7)	1.1e-05	6.4	120200
PEL 83	d	6	383951	193.564	Abnormality of the globe (HP:0012374)	3.5e-06	11/14 (7)	1.1e-05	6.4	145400
PEL 83	d	6	383951	193.564	Abnormality of the globe (HP:0012374)	3.5e-06	11/14 (7)	1.1e-05	6.4	187350
PEL 83	d	6	383951	193.564	Abnormality of the globe (HP:0012374)	3.5e-06	11/14 (7)	1.1e-05	6.4	216820
PEL 465	d	6	2371534	40.719	Abnormality of the ear (HP:0000598)	0.043	8/13 (1)	1.6e-05	25.7	120200
PEL 465	d	6	2371534	40.719	Abnormality of the ear (HP:0000598)	0.043	8/13 (1)	1.6e-05	25.7	145400
PEL 465	d	6	2371534	40.719	Abnormality of the ear (HP:0000598)	0.043	8/13 (1)	1.6e-05	25.7	187350
PEL 465	d	6	2371534	40.719	Abnormality of the ear (HP:0000598)	0.043	8/13 (1)	1.6e-05	25.7	216820
PEL 347	d	6	1612710	15.026	Abnormality of the ocular region (HP:0000284)	0.013	11/17 (0)	1.6e-07	100	120200
PEL 347	d	6	1612710	15.026	Abnormality of the ocular region (HP:0000284)	0.013	11/17 (0)	1.6e-07	100	145400
PEL 347	d	6	1612710	15.026	Abnormality of the ocular region (HP:0000284)	0.013	11/17 (0)	1.6e-07	100	187350
PEL 347	d	6	1612710	15.026	Abnormality of the ocular region (HP:0000284)	0.013	11/17 (0)	1.6e-07	100	216820
PEL 472	d	6	115290339	35.596	Abnormality of the ocular region (HP:0000284)	0.045	8/11 (5)	0.0025	6.5	142340
PEL 17	d	6	1612710	15.026	Abnormality of the globe (HP:0012374)	3.2e-10	15/17 (0)	2.5e-12	100	120200
PEL 17	d	6	1612710	15.026	Abnormality of the globe (HP:0012374)	3.2e-10	15/17 (0)	2.5e-12	100	145400
PEL 17	d	6	1612710	15.026	Abnormality of the globe (HP:0012374)	3.2e-10	15/17 (0)	2.5e-12	100	187350
PEL 17	d	6	1612710	15.026	Abnormality of the globe (HP:0012374)	3.2e-10	15/17 (0)	2.5e-12	100	216820
PEL 63	d	6	2371534	40.719	Abnormality of the globe (HP:0012374)	8e-07	11/13 (1)	2.6e-08	32.2	120200
PEL 63	d	6	2371534	40.719	Abnormality of the globe (HP:0012374)	8e-07	11/13 (1)	2.6e-08	32.2	145400
PEL 63	d	6	2371534	40.719	Abnormality of the globe (HP:0012374)	8e-07	11/13 (1)	2.6e-08	32.2	187350
PEL 63	d	6	2371534	40.719	Abnormality of the globe (HP:0012374)	8e-07	11/13 (1)	2.6e-08	32.2	216820
PEL 100	d	6	2371534	63.584	Hypertelorism (HP:0000316)	1.4e-05	8/13 (1)	2.8e-08	25.7	120200
PEL 100	d	6	2371534	63.584	Hypertelorism (HP:0000316)	1.4e-05	8/13 (1)	2.8e-08	25.7	145400
PEL 100	d	6	2371534	63.584	Hypertelorism (HP:0000316)	1.4e-05	8/13 (1)	2.8e-08	25.7	187350
PEL 100	d	6	2371534	63.584	Hypertelorism (HP:0000316)	1.4e-05	8/13 (1)	2.8e-08	25.7	216820
PEL 88	d	6	1612710	357.639	Hypertelorism (HP:0000316)	6.2e-06	9/16 (1)	3e-09	28	120200
PEL 88	d	6	1612710	357.639	Hypertelorism (HP:0000316)	6.2e-06	9/16 (1)	3e-09	28	145400
PEL 88	d	6	1612710	357.639	Hypertelorism (HP:0000316)	6.2e-06	9/16 (1)	3e-09	28	187350
PEL 88	d	6	1612710	357.639	Hypertelorism (HP:0000316)	6.2e-06	9/16 (1)	3e-09	28	216820
PEL 58	d	6	1612710	22.698	Hypertelorism (HP:0000316)	6.5e-07	10/17 (0)	3.4e-11	100	120200
PEL 58	d	6	1612710	22.698	Hypertelorism (HP:0000316)	6.5e-07	10/17 (0)	3.4e-11	100	145400
PEL 58	d	6	1612710	22.698	Hypertelorism (HP:0000316)	6.5e-07	10/17 (0)	3.4e-11	100	187350
PEL 58	d	6	1612710	22.698	Hypertelorism (HP:0000316)	6.5e-07	10/17 (0)	3.4e-11	100	216820
PEL 122	d	6	383951	193.564	Abnormality of the globe (HP:0012374)	6.8e-05	10/14 (7)	3.8e-05	5.8	120200
PEL 122	d	6	383951	193.564	Abnormality of the globe (HP:0012374)	6.8e-05	10/14 (7)	3.8e-05	5.8	145400
PEL 122	d	6	383951	193.564	Abnormality of the globe (HP:0012374)	6.8e-05	10/14 (7)	3.8e-05	5.8	187350
PEL 122	d	6	383951	193.564	Abnormality of the globe (HP:0012374)	6.8e-05	10/14 (7)	3.8e-05	5.8	216820
PEL 109	d	6	1612710	799.543	Hearing impairment (HP:0000365)	2.3e-05	7/13 (7)	4.1e-06	4.1	120200
PEL 109	d	6	1612710	799.543	Hearing impairment (HP:0000365)	2.3e-05	7/13 (7)	4.1e-06	4.1	145400
PEL 109	d	6	1612710	799.543	Hearing impairment (HP:0000365)	2.3e-05	7/13 (7)	4.1e-06	4.1	187350
PEL 109	d	6	1612710	799.543	Hearing impairment (HP:0000365)	2.3e-05	7/13 (7)	4.1e-06	4.1	216820
PEL 484	d	6	407031	170.484	Abnormality of the ocular region (HP:0000284)	0.048	10/16 (1)	4.1e-06	30.2	120200
PEL 484	d	6	407031	170.484	Abnormality of the ocular region (HP:0000284)	0.048	10/16 (1)	4.1e-06	30.2	145400
PEL 484	d	6	407031	170.484	Abnormality of the ocular region (HP:0000284)	0.048	10/16 (1)	4.1e-06	30.2	187350
PEL 484	d	6	407031	170.484	Abnormality of the ocular region (HP:0000284)	0.048	10/16 (1)	4.1e-06	30.2	216820
PEL 72	d	6	1612710	357.639	Abnormality of the globe (HP:0012374)	1.8e-06	12/16 (1)	5e-09	34.2	120200
PEL 72	d	6	1612710	357.639	Abnormality of the globe (HP:0012374)	1.8e-06	12/16 (1)	5e-09	34.2	145400
PEL 72	d	6	1612710	357.639	Abnormality of the globe (HP:0012374)	1.8e-06	12/16 (1)	5e-09	34.2	187350
PEL 72	d	6	1612710	357.639	Abnormality of the globe (HP:0012374)	1.8e-06	12/16 (1)	5e-09	34.2	216820
PEL 275	d	6	119612847	216.336	Autism (HP:0000717)	0.006	6/9 (0)	5.1e-06	100	142340
PEL 212	d	6	120452545	98.373	Autism (HP:0000717)	0.0019	6/8 (0)	5.1e-06	100	142340
PEL 46	d	6	1232233	395.503	Abnormality of the globe (HP:0012374)	8.3e-08	13/16 (10)	5.1e-06	5.3	120200
PEL 46	d	6	1232233	395.503	Abnormality of the globe (HP:0012374)	8.3e-08	13/16 (10)	5.1e-06	5.3	145400
PEL 46	d	6	1232233	395.503	Abnormality of the globe (HP:0012374)	8.3e-08	13/16 (10)	5.1e-06	5.3	187350
PEL 46	d	6	1232233	395.503	Abnormality of the globe (HP:0012374)	8.3e-08	13/16 (10)	5.1e-06	5.3	216820
PEL 156	d	6	407031	170.484	Abnormality of globe location (HP:0100886)	0.00041	9/16 (1)	7.9e-08	28	120200
PEL 156	d	6	407031	170.484	Abnormality of globe location (HP:0100886)	0.00041	9/16 (1)	7.9e-08	28	145400
PEL 156	d	6	407031	170.484	Abnormality of globe location (HP:0100886)	0.00041	9/16 (1)	7.9e-08	28	187350
PEL 156	d	6	407031	170.484	Abnormality of globe location (HP:0100886)	0.00041	9/16 (1)	7.9e-08	28	216820
PEL 48	d	6	407031	170.484	Abnormality of the globe (HP:0012374)	9.1e-08	13/16 (1)	9.4e-10	36	120200
PEL 48	d	6	407031	170.484	Abnormality of the globe (HP:0012374)	9.1e-08	13/16 (1)	9.4e-10	36	145400
PEL 48	d	6	407031	170.484	Abnormality of the globe (HP:0012374)	9.1e-08	13/16 (1)	9.4e-10	36	187350
PEL 48	d	6	407031	170.484	Abnormality of the globe (HP:0012374)	9.1e-08	13/16 (1)	9.4e-10	36	216820
PEL 35	d	7	41518389	3022.59	Abnormality of the calvaria (HP:0002683)	0.019	6/11 (14)	0.013	1.8	125851
PEL 35	d	7	41518389	3022.59	Abnormality of the calvaria (HP:0002683)	0.019	6/11 (14)	0.013	1.8	146510
PEL 35	d	7	41518389	3022.59	Abnormality of the calvaria (HP:0002683)	0.019	6/11 (14)	0.013	1.8	248000
PEL 35	d	7	41518389	3022.59	Coarse facial features (HP:0000280)	1.4e-08	6/11 (14)	1.5e-07	1.8	125851
PEL 35	d	7	41518389	3022.59	Coarse facial features (HP:0000280)	1.4e-08	6/11 (14)	1.5e-07	1.8	146510
PEL 35	d	7	41518389	3022.59	Coarse facial features (HP:0000280)	1.4e-08	6/11 (14)	1.5e-07	1.8	248000
PEL 94	d	7	18836861	779.202	Craniosynostosis (HP:0001363)	8.5e-06	4/7 (46)	0.0017	0.4	123100
PEL 66	d	7	41518389	1289.1	Abnormality of toe (HP:0001780)	1.1e-06	10/17 (4)	1.7e-08	9.8	146510
PEL 125	d	7	117249702	82.511	Delayed speech and language development (HP:0000750)	7.9e-05	10/12 (0)	1.9e-07	100	219700
PEL 13	d	7	41518389	3022.59	Short phalanx of finger (HP:0009803)	4.9e-09	7/11 (14)	2.1e-07	2.1	125851
PEL 13	d	7	41518389	3022.59	Short phalanx of finger (HP:0009803)	4.9e-09	7/11 (14)	2.1e-07	2.1	146510
PEL 13	d	7	41518389	3022.59	Short phalanx of finger (HP:0009803)	4.9e-09	7/11 (14)	2.1e-07	2.1	248000
PEL 35	d	7	41518389	3022.59	Abnormality of skin adnexa (HP:0011138)	0.045	6/11 (14)	0.024	1.8	125851
PEL 35	d	7	41518389	3022.59	Abnormality of skin adnexa (HP:0011138)	0.045	6/11 (14)	0.024	1.8	146510
PEL 35	d	7	41518389	3022.59	Abnormality of skin adnexa (HP:0011138)	0.045	6/11 (14)	0.024	1.8	248000
PEL 389	d	7	41518389	3022.59	Abnormality of the eyelid (HP:0000492)	0.019	7/11 (14)	0.026	2.1	125851
PEL 389	d	7	41518389	3022.59	Abnormality of the eyelid (HP:0000492)	0.019	7/11 (14)	0.026	2.1	146510
PEL 389	d	7	41518389	3022.59	Abnormality of the eyelid (HP:0000492)	0.019	7/11 (14)	0.026	2.1	248000
PEL 139	d	7	41518389	3022.59	Abnormality of finger (HP:0001167)	0.00019	8/11 (14)	0.0027	2.4	125851
PEL 139	d	7	41518389	3022.59	Abnormality of finger (HP:0001167)	0.00019	8/11 (14)	0.0027	2.4	146510
PEL 139	d	7	41518389	3022.59	Abnormality of finger (HP:0001167)	0.00019	8/11 (14)	0.0027	2.4	248000
PEL 225	d	7	41518389	3022.59	Abdominal symptom (HP:0011458)	0.0025	6/11 (14)	0.0027	1.8	125851
PEL 225	d	7	41518389	3022.59	Abdominal symptom (HP:0011458)	0.0025	6/11 (14)	0.0027	1.8	146510
PEL 225	d	7	41518389	3022.59	Abdominal symptom (HP:0011458)	0.0025	6/11 (14)	0.0027	1.8	248000
PEL 38	d	7	41518389	1325.42	Syndactyly (HP:0001159)	2.1e-08	9/17 (4)	3.5e-10	8.9	146510
PEL 95	d	7	44085122	455.852	Macrocephaly (HP:0000256)	9.5e-06	7/11 (3)	3.7e-07	9.2	125851
PEL 95	d	7	44085122	455.852	Macrocephaly (HP:0000256)	9.5e-06	7/11 (3)	3.7e-07	9.2	248000
PEL 85	d	7	44085122	455.852	Abnormality of the nasal bridge (HP:0000422)	3.9e-06	8/11 (3)	4e-07	10.3	125851
PEL 85	d	7	44085122	455.852	Abnormality of the nasal bridge (HP:0000422)	3.9e-06	8/11 (3)	4e-07	10.3	248000
PEL 373	d	7	44085122	455.852	Abnormality of the skull (HP:0000929)	0.016	9/11 (3)	0.00041	11.5	125851
PEL 373	d	7	44085122	455.852	Abnormality of the skull (HP:0000929)	0.016	9/11 (3)	0.00041	11.5	248000
PEL 136	d	7	16441245	2744.23	Craniosynostosis (HP:0001363)	0.00014	3/5 (73)	0.045	0.2	123100
PEL 136	d	7	16441245	2744.23	Craniosynostosis (HP:0001363)	0.00014	3/5 (73)	0.045	0.2	248000
PEL 136	d	7	16441245	2744.23	Craniosynostosis (HP:0001363)	0.00014	3/5 (73)	0.045	0.2	614643
PEL 41	d	7	18836861	348.617	Craniosynostosis (HP:0001363)	3.4e-08	5/7 (34)	4.8e-05	0.6	123100
PEL 45	d	7	44085122	455.852	Depressed nasal bridge (HP:0005280)	5.7e-08	7/11 (3)	5.6e-09	9.2	125851
PEL 45	d	7	44085122	455.852	Depressed nasal bridge (HP:0005280)	5.7e-08	7/11 (3)	5.6e-09	9.2	248000
PEL 132	d	7	41518389	3022.59	Abnormality of toe (HP:0001780)	0.00012	7/11 (14)	0.00065	2.1	125851
PEL 132	d	7	41518389	3022.59	Abnormality of toe (HP:0001780)	0.00012	7/11 (14)	0.00065	2.1	146510
PEL 132	d	7	41518389	3022.59	Abnormality of toe (HP:0001780)	0.00012	7/11 (14)	0.00065	2.1	248000
PEL 35	d	7	41518389	3022.59	Abnormality of the forehead (HP:0000290)	0.0095	6/11 (14)	0.0076	1.8	125851
PEL 35	d	7	41518389	3022.59	Abnormality of the forehead (HP:0000290)	0.0095	6/11 (14)	0.0076	1.8	146510
PEL 35	d	7	41518389	3022.59	Abnormality of the forehead (HP:0000290)	0.0095	6/11 (14)	0.0076	1.8	248000
PEL 375	d	7	72766343	1014.06	Abnormality of the cardiovascular system (HP:0001626)	0.017	8/15 (2)	8.1e-06	14.7	119540
PEL 384	d	7	72766343	1014.06	Abnormality of the cardiovascular system (HP:0001626)	0.018	8/15 (2)	8.1e-06	14.7	119540
PEL 366	d	7	72766343	1014.06	Abnormality of the cardiovascular system (HP:0001626)	0.016	8/15 (2)	8.1e-06	14.7	119540
PEL 13	d	7	41518389	3022.59	Broad thumb (HP:0011304)	9.1e-11	7/11 (14)	8.3e-09	2.1	125851
PEL 13	d	7	41518389	3022.59	Broad thumb (HP:0011304)	9.1e-11	7/11 (14)	8.3e-09	2.1	146510
PEL 13	d	7	41518389	3022.59	Broad thumb (HP:0011304)	9.1e-11	7/11 (14)	8.3e-09	2.1	248000
PEL 55	d	7	41518389	3022.59	Syndactyly (HP:0001159)	4.9e-07	7/11 (14)	8.4e-06	2.1	125851
PEL 55	d	7	41518389	3022.59	Syndactyly (HP:0001159)	4.9e-07	7/11 (14)	8.4e-06	2.1	146510
PEL 55	d	7	41518389	3022.59	Syndactyly (HP:0001159)	4.9e-07	7/11 (14)	8.4e-06	2.1	248000
PEL 144	d	7	41518389	3022.59	Abnormality of digit (HP:0011297)	0.00023	9/11 (14)	0.0089	2.7	125851
PEL 144	d	7	41518389	3022.59	Abnormality of digit (HP:0011297)	0.00023	9/11 (14)	0.0089	2.7	146510
PEL 144	d	7	41518389	3022.59	Abnormality of digit (HP:0011297)	0.00023	9/11 (14)	0.0089	2.7	248000
PEL 22	d	8	11610366	83.076	Malformation of the heart and great vessels (HP:0002564)	8.3e-10	15/21 (0)	1e-13	100	265500
PEL 10	d	8	11610366	83.076	Abnormality of the cardiac septa (HP:0001671)	1.2e-11	14/21 (0)	1.9e-15	100	265500
PEL 27	d	8	8159791	193.93	Abnormality of cardiac morphology (HP:0001627)	2.6e-09	15/21 (24)	2.1e-05	2.6	265500
PEL 14	d	8	10758370	935.072	Abnormality of cardiac morphology (HP:0001627)	1.1e-10	16/21 (48)	0.0022	1.4	265500
PEL 36	d	8	8159791	193.93	Malformation of the heart and great vessels (HP:0002564)	1.7e-08	14/21 (24)	3e-05	2.5	265500
PEL 26	d	8	8159791	193.93	Abnormality of the cardiovascular system (HP:0001626)	1.2e-09	16/21 (24)	3.3e-05	2.8	265500
PEL 11	d	8	10758370	935.072	Abnormality of the cardiovascular system (HP:0001626)	4.7e-11	17/21 (48)	0.0043	1.5	265500
PEL 44	d	8	8130630	223.091	Abnormality of cardiac morphology (HP:0001627)	5.3e-08	14/21 (24)	6.2e-05	2.5	265500
PEL 7	d	8	11610366	83.076	Abnormality of cardiac morphology (HP:0001627)	3.2e-12	17/21 (0)	6.4e-15	100	265500
PEL 6	d	8	11610366	83.076	Abnormality of the cardiovascular system (HP:0001626)	1.3e-12	18/21 (0)	8e-15	100	265500
PEL 18	d	8	8130630	223.091	Abnormality of the cardiac septa (HP:0001671)	3.7e-10	13/21 (24)	8.6e-07	2.3	265500
PEL 19	d	8	8130630	223.091	Abnormality of the cardiac septa (HP:0001671)	3.7e-10	13/21 (24)	8.6e-07	2.3	265500
PEL 39	d	8	8130630	223.091	Abnormality of the cardiovascular system (HP:0001626)	2.7e-08	15/21 (24)	9.2e-05	2.6	265500
PEL 186	D	X	91389457	149.173	Increased body weight (HP:0004324)	0.00091	5/7 (1)	1.5e-05	17.8	145400
PEL 186	D	X	90511599	181.244	Increased body weight (HP:0004324)	0.00091	5/7 (1)	1.5e-05	17.8	145400
PEL 186	D	X	90511599	181.244	Increased body weight (HP:0004324)	0.00091	5/7 (1)	1.5e-05	17.8	263450
PEL 186	D	X	91389457	149.173	Increased body weight (HP:0004324)	0.00091	5/7 (1)	1.5e-05	17.8	263450
PEL 186	D	X	91389457	149.173	Increased body weight (HP:0004324)	0.00091	5/7 (1)	1.5e-05	17.8	601665
PEL 186	D	X	90511599	181.244	Increased body weight (HP:0004324)	0.00091	5/7 (1)	1.5e-05	17.8	601665
PEL 111	D	X	91389457	149.173	Tall stature (HP:0000098)	2.8e-05	6/10 (1)	1.6e-07	20.6	145400
PEL 115	d	X	152151491	6.574	Tall stature (HP:0000098)	4.5e-05	6/11 (1)	1.6e-07	20.6	145400
PEL 115	D	X	91389457	149.173	Tall stature (HP:0000098)	4.5e-05	6/11 (1)	1.6e-07	20.6	145400
PEL 111	d	X	152151491	6.574	Tall stature (HP:0000098)	2.8e-05	6/10 (1)	1.6e-07	20.6	145400
PEL 115	d	X	152151491	6.574	Tall stature (HP:0000098)	4.5e-05	6/11 (1)	1.6e-07	20.6	263450
PEL 111	D	X	91389457	149.173	Tall stature (HP:0000098)	2.8e-05	6/10 (1)	1.6e-07	20.6	263450
PEL 111	d	X	152151491	6.574	Tall stature (HP:0000098)	2.8e-05	6/10 (1)	1.6e-07	20.6	263450
PEL 115	D	X	91389457	149.173	Tall stature (HP:0000098)	4.5e-05	6/11 (1)	1.6e-07	20.6	263450
PEL 111	D	X	91389457	149.173	Tall stature (HP:0000098)	2.8e-05	6/10 (1)	1.6e-07	20.6	601665
PEL 111	d	X	152151491	6.574	Tall stature (HP:0000098)	2.8e-05	6/10 (1)	1.6e-07	20.6	601665
PEL 115	D	X	91389457	149.173	Tall stature (HP:0000098)	4.5e-05	6/11 (1)	1.6e-07	20.6	601665
PEL 115	d	X	152151491	6.574	Tall stature (HP:0000098)	4.5e-05	6/11 (1)	1.6e-07	20.6	601665
PEL 163	D	X	91389457	149.173	Tall stature (HP:0000098)	0.00046	5/9 (1)	2.3e-06	17.8	145400
PEL 163	D	X	91389457	149.173	Tall stature (HP:0000098)	0.00046	5/9 (1)	2.3e-06	17.8	263450
PEL 163	D	X	91389457	149.173	Tall stature (HP:0000098)	0.00046	5/9 (1)	2.3e-06	17.8	601665
PEL 167	D	X	90511599	181.244	Tall stature (HP:0000098)	0.00053	4/5 (1)	3e-05	14.7	145400
PEL 218	D	X	91389457	149.173	Tall stature (HP:0000098)	0.0022	4/6 (1)	3e-05	14.7	145400
PEL 167	D	X	91389457	149.173	Tall stature (HP:0000098)	0.00053	4/5 (1)	3e-05	14.7	145400
PEL 165	D	X	91389457	149.173	Tall stature (HP:0000098)	0.00052	4/5 (1)	3e-05	14.7	145400
PEL 271	D	X	91389457	149.173	Tall stature (HP:0000098)	0.0059	4/7 (1)	3e-05	14.7	145400
PEL 165	D	X	90511599	181.244	Tall stature (HP:0000098)	0.00052	4/5 (1)	3e-05	14.7	145400
PEL 208	D	X	91389457	149.173	Tall stature (HP:0000098)	0.0016	4/6 (1)	3e-05	14.7	145400
PEL 165	d	X	152151491	6.574	Tall stature (HP:0000098)	0.00052	4/5 (1)	3e-05	14.7	145400
PEL 167	d	X	152151491	6.574	Tall stature (HP:0000098)	0.00053	4/5 (1)	3e-05	14.7	145400
PEL 253	D	X	91389457	149.173	Tall stature (HP:0000098)	0.0046	4/7 (1)	3e-05	14.7	145400
PEL 167	D	X	90511599	181.244	Tall stature (HP:0000098)	0.00053	4/5 (1)	3e-05	14.7	263450
PEL 271	D	X	91389457	149.173	Tall stature (HP:0000098)	0.0059	4/7 (1)	3e-05	14.7	263450
PEL 208	D	X	91389457	149.173	Tall stature (HP:0000098)	0.0016	4/6 (1)	3e-05	14.7	263450
PEL 165	D	X	90511599	181.244	Tall stature (HP:0000098)	0.00052	4/5 (1)	3e-05	14.7	263450
PEL 218	D	X	91389457	149.173	Tall stature (HP:0000098)	0.0022	4/6 (1)	3e-05	14.7	263450
PEL 167	D	X	91389457	149.173	Tall stature (HP:0000098)	0.00053	4/5 (1)	3e-05	14.7	263450
PEL 167	d	X	152151491	6.574	Tall stature (HP:0000098)	0.00053	4/5 (1)	3e-05	14.7	263450
PEL 165	d	X	152151491	6.574	Tall stature (HP:0000098)	0.00052	4/5 (1)	3e-05	14.7	263450
PEL 165	D	X	91389457	149.173	Tall stature (HP:0000098)	0.00052	4/5 (1)	3e-05	14.7	263450
PEL 253	D	X	91389457	149.173	Tall stature (HP:0000098)	0.0046	4/7 (1)	3e-05	14.7	263450
PEL 167	D	X	90511599	181.244	Tall stature (HP:0000098)	0.00053	4/5 (1)	3e-05	14.7	601665
PEL 271	D	X	91389457	149.173	Tall stature (HP:0000098)	0.0059	4/7 (1)	3e-05	14.7	601665
PEL 218	D	X	91389457	149.173	Tall stature (HP:0000098)	0.0022	4/6 (1)	3e-05	14.7	601665
PEL 165	d	X	152151491	6.574	Tall stature (HP:0000098)	0.00052	4/5 (1)	3e-05	14.7	601665
PEL 167	D	X	91389457	149.173	Tall stature (HP:0000098)	0.00053	4/5 (1)	3e-05	14.7	601665
PEL 208	D	X	91389457	149.173	Tall stature (HP:0000098)	0.0016	4/6 (1)	3e-05	14.7	601665
PEL 165	D	X	91389457	149.173	Tall stature (HP:0000098)	0.00052	4/5 (1)	3e-05	14.7	601665
PEL 167	d	X	152151491	6.574	Tall stature (HP:0000098)	0.00053	4/5 (1)	3e-05	14.7	601665
PEL 165	D	X	90511599	181.244	Tall stature (HP:0000098)	0.00052	4/5 (1)	3e-05	14.7	601665
PEL 253	D	X	91389457	149.173	Tall stature (HP:0000098)	0.0046	4/7 (1)	3e-05	14.7	601665
PEL 452	d	X	102585912	9.472	Abnormality of digit (HP:0011297)	0.04	6/8 (0)	3.5e-05	100	108110
PEL 452	d	X	102585912	9.472	Abnormality of digit (HP:0011297)	0.04	6/8 (0)	3.5e-05	100	145400
PEL 444	D	X	143171714	109.888	Abnormality of the skull (HP:0000929)	0.035	10/14 (2)	4.3e-05	17.8	145400
PEL 444	D	X	143171714	109.888	Abnormality of the skull (HP:0000929)	0.035	10/14 (2)	4.3e-05	17.8	263450
PEL 444	D	X	143171714	109.888	Abnormality of the skull (HP:0000929)	0.035	10/14 (2)	4.3e-05	17.8	601665
PEL 289	d	X	41733955	178.541	Microcephaly (HP:0000252)	0.0076	7/12 (1)	5.6e-06	23.2	213000
PEL 371	d	X	42221145	166.615	Microcephaly (HP:0000252)	0.016	7/13 (1)	5.6e-06	23.2	213000
PEL 186	d	Y	7188800	9.187	Increased body weight (HP:0004324)	0.00091	5/7 (1)	1.5e-05	17.8	145400
PEL 186	d	Y	14455369	9.787	Increased body weight (HP:0004324)	0.00091	5/7 (1)	1.5e-05	17.8	145400
PEL 186	d	Y	14262154	24.544	Increased body weight (HP:0004324)	0.00091	5/7 (1)	1.5e-05	17.8	145400
PEL 186	d	Y	14136668	14.559	Increased body weight (HP:0004324)	0.00091	5/7 (1)	1.5e-05	17.8	145400
PEL 186	d	Y	7272631	9.98	Increased body weight (HP:0004324)	0.00091	5/7 (1)	1.5e-05	17.8	145400
PEL 186	d	Y	7845285	80.301	Increased body weight (HP:0004324)	0.00091	5/7 (1)	1.5e-05	17.8	145400
PEL 186	d	Y	14401566	28.66	Increased body weight (HP:0004324)	0.00091	5/7 (1)	1.5e-05	17.8	145400
PEL 186	d	Y	6990718	4.265	Increased body weight (HP:0004324)	0.00091	5/7 (1)	1.5e-05	17.8	145400
PEL 186	d	Y	8414061	86.65	Increased body weight (HP:0004324)	0.00091	5/7 (1)	1.5e-05	17.8	145400
PEL 186	d	Y	14494833	27.83	Increased body weight (HP:0004324)	0.00091	5/7 (1)	1.5e-05	17.8	145400
PEL 186	d	Y	14309618	13.865	Increased body weight (HP:0004324)	0.00091	5/7 (1)	1.5e-05	17.8	145400
PEL 186	d	Y	7213712	21.909	Increased body weight (HP:0004324)	0.00091	5/7 (1)	1.5e-05	17.8	145400
PEL 186	d	Y	6990718	4.265	Increased body weight (HP:0004324)	0.00091	5/7 (1)	1.5e-05	17.8	263450
PEL 186	d	Y	14455369	9.787	Increased body weight (HP:0004324)	0.00091	5/7 (1)	1.5e-05	17.8	263450
PEL 186	d	Y	7272631	9.98	Increased body weight (HP:0004324)	0.00091	5/7 (1)	1.5e-05	17.8	263450
PEL 186	d	Y	14262154	24.544	Increased body weight (HP:0004324)	0.00091	5/7 (1)	1.5e-05	17.8	263450
PEL 186	d	Y	14401566	28.66	Increased body weight (HP:0004324)	0.00091	5/7 (1)	1.5e-05	17.8	263450
PEL 186	d	Y	14309618	13.865	Increased body weight (HP:0004324)	0.00091	5/7 (1)	1.5e-05	17.8	263450
PEL 186	d	Y	14494833	27.83	Increased body weight (HP:0004324)	0.00091	5/7 (1)	1.5e-05	17.8	263450
PEL 186	d	Y	7188800	9.187	Increased body weight (HP:0004324)	0.00091	5/7 (1)	1.5e-05	17.8	263450
PEL 186	d	Y	7845285	80.301	Increased body weight (HP:0004324)	0.00091	5/7 (1)	1.5e-05	17.8	263450
PEL 186	d	Y	14136668	14.559	Increased body weight (HP:0004324)	0.00091	5/7 (1)	1.5e-05	17.8	263450
PEL 186	d	Y	7213712	21.909	Increased body weight (HP:0004324)	0.00091	5/7 (1)	1.5e-05	17.8	263450
PEL 186	d	Y	8414061	86.65	Increased body weight (HP:0004324)	0.00091	5/7 (1)	1.5e-05	17.8	263450
PEL 186	d	Y	14494833	27.83	Increased body weight (HP:0004324)	0.00091	5/7 (1)	1.5e-05	17.8	601665
PEL 186	d	Y	14262154	24.544	Increased body weight (HP:0004324)	0.00091	5/7 (1)	1.5e-05	17.8	601665
PEL 186	d	Y	14455369	9.787	Increased body weight (HP:0004324)	0.00091	5/7 (1)	1.5e-05	17.8	601665
PEL 186	d	Y	7188800	9.187	Increased body weight (HP:0004324)	0.00091	5/7 (1)	1.5e-05	17.8	601665
PEL 186	d	Y	8414061	86.65	Increased body weight (HP:0004324)	0.00091	5/7 (1)	1.5e-05	17.8	601665
PEL 186	d	Y	6990718	4.265	Increased body weight (HP:0004324)	0.00091	5/7 (1)	1.5e-05	17.8	601665
PEL 186	d	Y	14136668	14.559	Increased body weight (HP:0004324)	0.00091	5/7 (1)	1.5e-05	17.8	601665
PEL 186	d	Y	14401566	28.66	Increased body weight (HP:0004324)	0.00091	5/7 (1)	1.5e-05	17.8	601665
PEL 186	d	Y	14309618	13.865	Increased body weight (HP:0004324)	0.00091	5/7 (1)	1.5e-05	17.8	601665
PEL 186	d	Y	7272631	9.98	Increased body weight (HP:0004324)	0.00091	5/7 (1)	1.5e-05	17.8	601665
PEL 186	d	Y	7213712	21.909	Increased body weight (HP:0004324)	0.00091	5/7 (1)	1.5e-05	17.8	601665
PEL 186	d	Y	7845285	80.301	Increased body weight (HP:0004324)	0.00091	5/7 (1)	1.5e-05	17.8	601665
PEL 163	d	Y	14401566	28.66	Tall stature (HP:0000098)	0.00046	5/9 (1)	2.3e-06	17.8	145400
PEL 163	d	Y	14309618	13.865	Tall stature (HP:0000098)	0.00046	5/9 (1)	2.3e-06	17.8	145400
PEL 163	d	Y	14401566	28.66	Tall stature (HP:0000098)	0.00046	5/9 (1)	2.3e-06	17.8	263450
PEL 163	d	Y	14309618	13.865	Tall stature (HP:0000098)	0.00046	5/9 (1)	2.3e-06	17.8	263450
PEL 163	d	Y	14401566	28.66	Tall stature (HP:0000098)	0.00046	5/9 (1)	2.3e-06	17.8	601665
PEL 163	d	Y	14309618	13.865	Tall stature (HP:0000098)	0.00046	5/9 (1)	2.3e-06	17.8	601665
PEL 208	d	Y	14401566	28.66	Tall stature (HP:0000098)	0.0016	4/6 (1)	3e-05	14.7	145400
PEL 271	d	Y	14401566	28.66	Tall stature (HP:0000098)	0.0059	4/7 (1)	3e-05	14.7	145400
PEL 253	d	Y	14309618	13.865	Tall stature (HP:0000098)	0.0046	4/7 (1)	3e-05	14.7	145400
PEL 208	d	Y	14309618	13.865	Tall stature (HP:0000098)	0.0016	4/6 (1)	3e-05	14.7	145400
PEL 253	d	Y	14401566	28.66	Tall stature (HP:0000098)	0.0046	4/7 (1)	3e-05	14.7	145400
PEL 218	d	Y	14309618	13.865	Tall stature (HP:0000098)	0.0022	4/6 (1)	3e-05	14.7	145400
PEL 218	d	Y	14401566	28.66	Tall stature (HP:0000098)	0.0022	4/6 (1)	3e-05	14.7	145400
PEL 271	d	Y	14309618	13.865	Tall stature (HP:0000098)	0.0059	4/7 (1)	3e-05	14.7	145400
PEL 208	d	Y	14401566	28.66	Tall stature (HP:0000098)	0.0016	4/6 (1)	3e-05	14.7	263450
PEL 253	d	Y	14309618	13.865	Tall stature (HP:0000098)	0.0046	4/7 (1)	3e-05	14.7	263450
PEL 271	d	Y	14401566	28.66	Tall stature (HP:0000098)	0.0059	4/7 (1)	3e-05	14.7	263450
PEL 271	d	Y	14309618	13.865	Tall stature (HP:0000098)	0.0059	4/7 (1)	3e-05	14.7	263450
PEL 208	d	Y	14309618	13.865	Tall stature (HP:0000098)	0.0016	4/6 (1)	3e-05	14.7	263450
PEL 218	d	Y	14401566	28.66	Tall stature (HP:0000098)	0.0022	4/6 (1)	3e-05	14.7	263450
PEL 218	d	Y	14309618	13.865	Tall stature (HP:0000098)	0.0022	4/6 (1)	3e-05	14.7	263450
PEL 253	d	Y	14401566	28.66	Tall stature (HP:0000098)	0.0046	4/7 (1)	3e-05	14.7	263450
PEL 253	d	Y	14401566	28.66	Tall stature (HP:0000098)	0.0046	4/7 (1)	3e-05	14.7	601665
PEL 218	d	Y	14309618	13.865	Tall stature (HP:0000098)	0.0022	4/6 (1)	3e-05	14.7	601665
PEL 208	d	Y	14401566	28.66	Tall stature (HP:0000098)	0.0016	4/6 (1)	3e-05	14.7	601665
PEL 271	d	Y	14401566	28.66	Tall stature (HP:0000098)	0.0059	4/7 (1)	3e-05	14.7	601665
PEL 253	d	Y	14309618	13.865	Tall stature (HP:0000098)	0.0046	4/7 (1)	3e-05	14.7	601665
PEL 208	d	Y	14309618	13.865	Tall stature (HP:0000098)	0.0016	4/6 (1)	3e-05	14.7	601665
PEL 218	d	Y	14401566	28.66	Tall stature (HP:0000098)	0.0022	4/6 (1)	3e-05	14.7	601665
PEL 271	d	Y	14309618	13.865	Tall stature (HP:0000098)	0.0059	4/7 (1)	3e-05	14.7	601665
PEL 444	d	Y	14401566	28.66	Abnormality of the skull (HP:0000929)	0.035	10/14 (2)	4.3e-05	17.8	145400
PEL 444	d	Y	14309618	13.865	Abnormality of the skull (HP:0000929)	0.035	10/14 (2)	4.3e-05	17.8	145400
PEL 444	d	Y	14309618	13.865	Abnormality of the skull (HP:0000929)	0.035	10/14 (2)	4.3e-05	17.8	263450
PEL 444	d	Y	14401566	28.66	Abnormality of the skull (HP:0000929)	0.035	10/14 (2)	4.3e-05	17.8	263450
PEL 444	d	Y	14401566	28.66	Abnormality of the skull (HP:0000929)	0.035	10/14 (2)	4.3e-05	17.8	601665
PEL 444	d	Y	14309618	13.865	Abnormality of the skull (HP:0000929)	0.035	10/14 (2)	4.3e-05	17.8	601665
