# Supplementary material for: Systematic identification of phenotypically enriched loci using a patient network of genomic disorders
Source: BMC Genomics. 2016 Mar 15;17:232. doi: 10.1186/s12864-016-2569-6 (PMC4792099; doi:10.1186/s12864-016-2569-6)
Supplement: Additional file 5: Table S4. — Relationship between Phenotypically enriched loci (PELs) and genomic disorders used from DECIPHER. (XLSX 59 kb) [file 12864_2016_2569_MOESM5_ESM.xlsx]

## Sheet: MANUSCRIPT_Table_decipher_syndr
Decipher syndrome	type	chr	start	end	PEL ID	Phenotype (HPO name)
12q14 microdeletion syndrome	Deletion	12	65071919	68645525	PEL 123	Short stature
12q14 microdeletion syndrome	Deletion	12	65071919	68645525	PEL 223	Short stature
12q14 microdeletion syndrome	Deletion	12	65071919	68645525	PEL 224	Short stature
12q14 microdeletion syndrome	Deletion	12	65071919	68645525	PEL 230	Short stature
16p11.2-p12.2 microdeletion syndrome	Deletion	16	21512062	30199854	PEL 158	Abnormality of nervous system physiology
16p11.2-p12.2 microdeletion syndrome	Deletion	16	21512062	30199854	PEL 164	Abnormality of nervous system physiology
1p36 microdeletion syndrome	Deletion	1	10001	12840259	PEL 211	Aplasia/Hypoplasia of the cerebrum
1p36 microdeletion syndrome	Deletion	1	10001	12840259	PEL 241	Abnormality of brain morphology
1p36 microdeletion syndrome	Deletion	1	10001	12840259	PEL 254	Abnormality of the ocular region
1p36 microdeletion syndrome	Deletion	1	10001	12840259	PEL 318	Abnormality of the face
1p36 microdeletion syndrome	Deletion	1	10001	12840259	PEL 462	Abnormality of the skull
1p36 microdeletion syndrome	Deletion	1	10001	12840259	PEL 474	Abnormality of the face
22q11.2 distal deletion syndrome	Deletion	22	21917117	23722445	PEL 171	Growth abnormality
22q11.2 distal deletion syndrome	Deletion	22	21917117	23722445	PEL 197	Growth abnormality
2q33.1 deletion syndrome	Deletion	2	196925121	205206939	PEL 105	Abnormality of the oral cavity
2q33.1 deletion syndrome	Deletion	2	196925121	205206939	PEL 117	Abnormality of the oral cavity
2q33.1 deletion syndrome	Deletion	2	196925121	205206939	PEL 119	Abnormality of the palate
2q33.1 deletion syndrome	Deletion	2	196925121	205206939	PEL 128	Abnormality of the mouth
2q33.1 deletion syndrome	Deletion	2	196925121	205206939	PEL 130	Abnormality of the mouth
2q33.1 deletion syndrome	Deletion	2	196925121	205206939	PEL 214	Abnormality of the palate
2q33.1 deletion syndrome	Deletion	2	196925121	205206939	PEL 216	Abnormality of the palate
2q33.1 deletion syndrome	Deletion	2	196925121	205206939	PEL 222	Abnormality of the mouth
2q33.1 deletion syndrome	Deletion	2	196925121	205206939	PEL 222	Abnormality of the mouth
2q33.1 deletion syndrome	Deletion	2	196925121	205206939	PEL 255	Abnormality of the mouth
2q33.1 deletion syndrome	Deletion	2	196925121	205206939	PEL 385	Abnormality of the face
2q33.1 deletion syndrome	Deletion	2	196925121	205206939	PEL 414	Abnormality of the mouth
2q33.1 deletion syndrome	Deletion	2	196925121	205206939	PEL 417	Abnormality of the mouth
2q33.1 deletion syndrome	Deletion	2	196925121	205206939	PEL 71	Abnormality of the palate
2q33.1 deletion syndrome	Deletion	2	196925121	205206939	PEL 91	Abnormality of the palate
8p23.1 deletion syndrome	Deletion	8	8100055	11764629	PEL 10	Abnormality of the cardiac septa
8p23.1 deletion syndrome	Deletion	8	8100055	11764629	PEL 11	Abnormality of the cardiovascular system
8p23.1 deletion syndrome	Deletion	8	8100055	11764629	PEL 14	Abnormality of cardiac morphology
8p23.1 deletion syndrome	Deletion	8	8100055	11764629	PEL 18	Abnormality of the cardiac septa
8p23.1 deletion syndrome	Deletion	8	8100055	11764629	PEL 19	Abnormality of the cardiac septa
8p23.1 deletion syndrome	Deletion	8	8100055	11764629	PEL 22	Malformation of the heart and great vessels
8p23.1 deletion syndrome	Deletion	8	8100055	11764629	PEL 26	Abnormality of the cardiovascular system
8p23.1 deletion syndrome	Deletion	8	8100055	11764629	PEL 27	Abnormality of cardiac morphology
8p23.1 deletion syndrome	Deletion	8	8100055	11764629	PEL 36	Malformation of the heart and great vessels
8p23.1 deletion syndrome	Deletion	8	8100055	11764629	PEL 39	Abnormality of the cardiovascular system
8p23.1 deletion syndrome	Deletion	8	8100055	11764629	PEL 44	Abnormality of cardiac morphology
8p23.1 deletion syndrome	Deletion	8	8100055	11764629	PEL 6	Abnormality of the cardiovascular system
8p23.1 deletion syndrome	Deletion	8	8100055	11764629	PEL 7	Abnormality of cardiac morphology
Angelman syndrome (Type 1)	Deletion	15	22749354	28438266	PEL 302	Global developmental delay
Angelman syndrome (Type 2)	Deletion	15	23619912	28438266	PEL 302	Global developmental delay
AZFa	Deletion	Y	14352761	15154862	PEL 163	Tall stature
AZFa	Deletion	Y	14352761	15154862	PEL 186	Increased body weight
AZFa	Deletion	Y	14352761	15154862	PEL 186	Increased body weight
AZFa	Deletion	Y	14352761	15154862	PEL 186	Increased body weight
AZFa	Deletion	Y	14352761	15154862	PEL 208	Tall stature
AZFa	Deletion	Y	14352761	15154862	PEL 218	Tall stature
AZFa	Deletion	Y	14352761	15154862	PEL 253	Tall stature
AZFa	Deletion	Y	14352761	15154862	PEL 271	Tall stature
AZFa	Deletion	Y	14352761	15154862	PEL 444	Abnormality of the skull
Miller-Dieker syndrome (MDS)	Deletion	17	1	2588909	PEL 260	Growth abnormality
Miller-Dieker syndrome (MDS)	Deletion	17	1	2588909	PEL 278	Growth delay
Miller-Dieker syndrome (MDS)	Deletion	17	1	2588909	PEL 98	Lissencephaly
Prader-Willi syndrome (Type 1)	Deletion	15	22749354	28438266	PEL 302	Global developmental delay
Prader-Willi Syndrome (Type 2)	Deletion	15	23619912	28438266	PEL 302	Global developmental delay
Rubinstein-Taybi Syndrome	Duplication	16	3775055	3930121	PEL 436	Abnormality of the face
WAGR 11p13 deletion syndrome	Deletion	11	31806339	32457087	PEL 70	Aplasia/Hypoplasia affecting the eye
Williams-Beuren Syndrome (WBS)	Deletion	7	72744455	74142672	PEL 366	Abnormality of the cardiovascular system
Williams-Beuren Syndrome (WBS)	Deletion	7	72744455	74142672	PEL 375	Abnormality of the cardiovascular system
Williams-Beuren Syndrome (WBS)	Deletion	7	72744455	74142672	PEL 384	Abnormality of the cardiovascular system
